# Supplementary material for: Synthesis, crystal structure and Hirshfeld surface analysis of 5-[2-(di­cyano­methyl­idene)hydrazin-1-yl]-2,4,6-tri­iodo­isophthalic acid ethanol monosolvate
Source: Acta Crystallogr E Crystallogr Commun. 2023 Aug 4;79(Pt 9):795–9. doi: 10.1107/S205698902300676X (PMC10483556; doi:10.1107/S205698902300676X)
Supplement: Supplementary file 1 [file e-79-00795-sup1.cif]

##############################################################################
#                                                                            #
# This CIF contains the data in a paper accepted for publication in          #
# Acta Crystallographica Section E. It conforms to the requirements of       #
# Notes for Authors for Acta Crystallographica Section E, and has been       #
# peer reviewed under the auspices of the IUCr Commission on Journals.       #
#                                                                            #
# Full details of the Crystallographic Information File format               #
# are given in the paper "The Crystallographic Information File (CIF):       #
# a New Standard Archive File for Crystallography" by S. R. Hall, F. H.      #
# Allen and I. D. Brown [Acta Cryst. (1991), A47, 655-685].                  #
#                                                                            #
# The current version of the core CIF dictionary is obtainable from          #
# ftp://ftp.iucr.org/pub/cif_core.dic.                                       #
#                                                                            #
# Software is freely available for graphical display of the structure(s)     #
# in this CIF. For information consult the CIF software page                 #
# http://www.iucr.org/resources/cif/software.                                #
#                                                                            #
# This file may be used for bona fide research purposes within the           #
# scientific community so long as proper attribution is given to the journal # 
# article from which it was obtained.                                        #
#                                                                            #
##############################################################################
data_I
_audit_creation_method     'SHELXL-2019/1'
_journal_date_recd_electronic     2023-07-20
_journal_date_accepted     2023-08-02
_journal_name_full     'Acta Crystallographica, Section E'
_journal_year     2023
_journal_volume     79
_journal_issue      9
_journal_page_first     795
_journal_page_last     799
_journal_paper_category     GO
_journal_paper_doi     10.1107/S205698902300676X
_journal_coeditor_code     TX2072
_publ_contact_author_name     'Ajaya Bhattarai'
_publ_contact_author_address
;
Department of Chemistry,
M.M.A.M.C. (Tribhuvan University)
Biratnagar,
Nepal
;
_publ_contact_author_email     'ajaya.bhattarai@mmamc.tu.edu.np'
_publ_contact_author_fax     ?
_publ_contact_author_phone     ?
_publ_section_title
;
Synthesis, crystal structure and Hirshfeld surface analysis of
5-[2-(dicyanomethylidene)hydrazin-1-yl]-2,4,6-triiodoisophthalic acid ethanol
monosolvate
;
loop_
    _publ_author_name
    _publ_author_address
    'Farqana S. Aliyeva'
;
Excellence Center,
Baku State University,
Z. Xalilov Str. 23, Az 1148 Baku,
Azerbaijan
;
    'Gunay Z. Mammadova'
;
Organic Chemistry Department,
Baku State University,
Z. Xalilov Str. 23, Az 1148 Baku,
Azerbaijan
;
    'Akkurt, Mehmet'
;
Department of Physics,
Faculty of Sciences,
Erciyes University,
38039 Kayseri,
Turkey
;
    'Sevim T\"urktekin \,Celikesir'
;
Department of Physics,
Faculty of Science,
Erciyes University,
38039 Kayseri
Turkey
;
    'Ajaya Bhattarai'
;
Department of Chemistry,
M.M.A.M.C. (Tribhuvan University)
Biratnagar,
Nepal
;
_publ_section_synopsis
;
In the crystal, pairs of molecules are linked by O---H...O and N---H...O
hydrogen bonds forming dimers with <i>R</i>~2~^2^(14) motifs. These dimers are
connected by O---H...O hydrogen bonds into chains along the <i>a-</i>axis
direction, forming  <i>R</i>~2~^2^(16) ring motifs. Further O---H...O
interactions involving the ethanol solvent molecule connect the chains into a
three-dimensional network.
;
_chemical_name_systematic
;
5-[2-(Dicyanomethylidene)hydrazin-1-yl]-2,4,6-triiodoisophthalic acid ethanol
monosolvate
;
_chemical_name_common     ?
_chemical_formula_moiety     'C11 H3 I3 N4 O4, C2 H6 O'
_chemical_formula_sum     'C13 H9 I3 N4 O5'
_chemical_formula_iupac     'C11 H3 I3 N4 O4, C2 H6 O'
_chemical_formula_weight     681.94
_chemical_melting_point     ?
_space_group_crystal_system     triclinic
_space_group_name_H-M_alt     'P -1'
_space_group_name_Hall     '-P 1'
loop_
    _space_group_symop_operation_xyz
    'x, y, z'
    '-x, -y, -z'
_cell_length_a     9.1499(3)
_cell_length_b     9.8771(3)
_cell_length_c     12.0440(4)
_cell_angle_alpha     113.5120(10)
_cell_angle_beta     95.3990(10)
_cell_angle_gamma     103.4620(10)
_cell_volume     949.11(5)
_cell_formula_units_Z     2
_cell_measurement_reflns_used     9873
_cell_measurement_theta_min     2.34
_cell_measurement_theta_max     26.39
_cell_measurement_temperature     296(2)
_exptl_crystal_description     'prism'
_exptl_crystal_colour     'orange'
_exptl_crystal_size_max     0.260
_exptl_crystal_size_mid     0.210
_exptl_crystal_size_min     0.140
_exptl_crystal_density_diffrn     2.386
_exptl_crystal_density_meas     ?
_exptl_crystal_density_method     ?
_exptl_crystal_F_000     628
_exptl_absorpt_coefficient_mu     4.970
_exptl_absorpt_correction_type     multi-scan
_exptl_absorpt_process_details
;
(SADABS; Krause <i>et al.</i>,  2015)
;
_exptl_absorpt_correction_T_min     0.325
_exptl_absorpt_correction_T_max     0.518
_diffrn_ambient_temperature     296(2)
_diffrn_source     ?
_diffrn_radiation_type     MoK\a
_diffrn_radiation_wavelength     0.71073
_diffrn_measurement_device_type     'Bruker D8 Quest PHOTON 100 detector'
_diffrn_measurement_method     '\f and \w scans'
_diffrn_detector_area_resol_mean     ?
_diffrn_reflns_number     20253
_diffrn_reflns_av_R_equivalents     0.0251
_diffrn_reflns_av_unetI/netI     0.0165
_diffrn_reflns_theta_min     2.341
_diffrn_reflns_theta_max     26.385
_diffrn_reflns_theta_full     25.242
_diffrn_measured_fraction_theta_max     0.965
_diffrn_measured_fraction_theta_full     0.960
_diffrn_reflns_limit_h_min     -11
_diffrn_reflns_limit_h_max     11
_diffrn_reflns_limit_k_min     -12
_diffrn_reflns_limit_k_max     12
_diffrn_reflns_limit_l_min     -15
_diffrn_reflns_limit_l_max     15
_diffrn_standards_number     0
_diffrn_standards_interval_count     0
_diffrn_standards_interval_time     0
_diffrn_standards_decay_%     0
_refine_special_details     ?
_reflns_number_total     3755
_reflns_number_gt     3375
_reflns_threshold_expression     'I > 2\s(I)'
_refine_ls_structure_factor_coef     Fsqd
_refine_ls_matrix_type     full
_refine_ls_R_factor_all     0.0307
_refine_ls_R_factor_gt     0.0242
_refine_ls_wR_factor_gt     0.0488
_refine_ls_wR_factor_ref     0.0538
_refine_ls_goodness_of_fit_ref     1.215
_refine_ls_restrained_S_all     1.215
_refine_ls_number_reflns     3755
_refine_ls_number_parameters     227
_refine_ls_number_restraints     0
_refine_ls_hydrogen_treatment     constr
_refine_ls_weighting_scheme     calc
_refine_ls_weighting_details
                           'w=1/[\s^2^(Fo^2^)+2.2238P] where P=(Fo^2^+2Fc^2^)/3'
_atom_sites_solution_hydrogens     mixed
_atom_sites_solution_primary     direct
_atom_sites_solution_secondary     difmap
_refine_ls_shift/su_max     0.000
_refine_ls_shift/su_mean     0.000
_refine_diff_density_max     0.752
_refine_diff_density_min     -0.613
_refine_ls_extinction_method     none
_refine_ls_extinction_coef     .
loop_
    _atom_type_symbol
    _atom_type_description
    _atom_type_scat_dispersion_real
    _atom_type_scat_dispersion_imag
    _atom_type_scat_source
    'C' 'C' 0.0033 0.0016
                         'International Tables Vol C Tables 4.2.6.8 and 6.1.1.4'
    'H' 'H' 0.0000 0.0000
                         'International Tables Vol C Tables 4.2.6.8 and 6.1.1.4'
    'N' 'N' 0.0061 0.0033
                         'International Tables Vol C Tables 4.2.6.8 and 6.1.1.4'
    'O' 'O' 0.0106 0.0060
                         'International Tables Vol C Tables 4.2.6.8 and 6.1.1.4'
    'I' 'I' -0.4742 1.8119
                         'International Tables Vol C Tables 4.2.6.8 and 6.1.1.4'
_computing_data_collection
;
APEX4 (Bruker, 2008)
;
_computing_cell_refinement
;
SAINT (Bruker, 2008)
;
_computing_data_reduction
;
SAINT (Bruker, 2008)
;
_computing_structure_solution
;
<i>SHELXT2019/1</i> (Sheldrick, 2015<i>a</i>)
;
_computing_structure_refinement
;
<i>SHELXL2019/1</i> (Sheldrick, 2015<i>b</i>)
;
_computing_molecular_graphics
;
ORTEP-3 for Windows (Farrugia, 2012)
;
_computing_publication_material
;
PLATON (Spek, 2020)
;
loop_
    _atom_site_type_symbol
    _atom_site_label
    _atom_site_fract_x
    _atom_site_fract_y
    _atom_site_fract_z
    _atom_site_U_iso_or_equiv
    _atom_site_adp_type
    _atom_site_calc_flag
    _atom_site_occupancy
    _atom_site_disorder_assembly
    _atom_site_disorder_group
    I I1 0.43837(3) 0.36375(3) 0.66860(2) 0.03614(8) Uani d 1 . .
    I I2 0.00185(3) 0.27921(3) 0.22009(2) 0.03995(8) Uani d 1 . .
    I I3 0.34230(3) 0.92158(3) 0.61552(3) 0.04489(9) Uani d 1 . .
    O O1 0.0961(3) 0.1098(3) 0.4380(3) 0.0419(6) Uani d 1 . .
    H H1 0.063676 0.171314 0.495416 0.063 Uiso d 1 . .
    O O2 0.2676(3) 0.1256(3) 0.3246(2) 0.0380(6) Uani d 1 . .
    O O3 0.1880(3) 0.6581(4) 0.2734(3) 0.0433(7) Uani d 1 . .
    H H3 0.165558 0.704626 0.231145 0.065 Uiso d 1 . .
    O O4 0.0089(3) 0.7033(4) 0.3831(3) 0.0438(7) Uani d 1 . .
    O O5 1.0910(4) 0.7945(4) 0.1586(3) 0.0600(9) Uani d 1 . .
    H H5 1.151655 0.834890 0.123379 0.090 Uiso d 1 . .
    N N1 0.4566(3) 0.7189(3) 0.7341(3) 0.0315(6) Uani d 1 . .
    H H1N 0.532784 0.799315 0.735139 0.038 Uiso d 1 . .
    N N2 0.4222(3) 0.7013(4) 0.8311(3) 0.0326(6) Uani d 1 . .
    N N3 0.7600(5) 1.0028(5) 0.9762(4) 0.0656(12) Uani d 1 . .
    N N4 0.4455(6) 0.7440(5) 1.1278(4) 0.0656(12) Uani d 1 . .
    C C1 0.3561(4) 0.6188(4) 0.6179(3) 0.0260(7) Uani d 1 . .
    C C2 0.3273(3) 0.4583(4) 0.5705(3) 0.0249(6) Uani d 1 . .
    C C3 0.2269(4) 0.3621(4) 0.4560(3) 0.0262(7) Uani d 1 . .
    C C4 0.1576(4) 0.4260(4) 0.3895(3) 0.0258(7) Uani d 1 . .
    C C5 0.1879(4) 0.5859(4) 0.4348(3) 0.0267(7) Uani d 1 . .
    C C6 0.2875(4) 0.6808(4) 0.5487(3) 0.0262(7) Uani d 1 . .
    C C7 0.5133(4) 0.7872(4) 0.9390(3) 0.0348(8) Uani d 1 . .
    C C8 0.6530(5) 0.9076(5) 0.9622(3) 0.0398(9) Uani d 1 . .
    C C9 0.4713(5) 0.7606(5) 1.0428(4) 0.0437(9) Uani d 1 . .
    C C10 0.1991(4) 0.1893(4) 0.4015(3) 0.0296(7) Uani d 1 . .
    C C11 0.1178(4) 0.6559(4) 0.3606(3) 0.0294(7) Uani d 1 . .
    C C12 0.8376(7) 0.6247(7) 0.0688(6) 0.0785(17) Uani d 1 . .
    H H12A 0.731327 0.619981 0.052211 0.118 Uiso calc 1 . .
    H H12B 0.850672 0.568988 0.116680 0.118 Uiso calc 1 . .
    H H12C 0.869243 0.579198 -0.008073 0.118 Uiso calc 1 . .
    C C13 0.9323(6) 0.7882(7) 0.1389(5) 0.0646(14) Uani d 1 . .
    H H13A 0.915521 0.846280 0.092754 0.078 Uiso calc 1 . .
    H H13B 0.903196 0.833807 0.217868 0.078 Uiso calc 1 . .
loop_
    _atom_site_aniso_label
    _atom_site_aniso_U_11
    _atom_site_aniso_U_22
    _atom_site_aniso_U_33
    _atom_site_aniso_U_12
    _atom_site_aniso_U_13
    _atom_site_aniso_U_23
    I1 0.04006(14) 0.03692(13) 0.03368(13) 0.01326(10) 0.00214(10) 0.01774(10)
    I2 0.03979(14) 0.03778(14) 0.02815(13) 0.00210(10) -0.00658(10) 0.00856(10)
    I3 0.05157(16) 0.02331(12) 0.05002(16) 0.00527(10) 0.00314(12) 0.01113(11)
    O1 0.0475(16) 0.0294(13) 0.0477(16) 0.0067(12) 0.0229(13) 0.0155(12)
    O2 0.0432(15) 0.0294(13) 0.0371(14) 0.0089(11) 0.0160(12) 0.0095(11)
    O3 0.0468(16) 0.0641(18) 0.0457(16) 0.0286(14) 0.0219(13) 0.0408(15)
    O4 0.0432(15) 0.0589(18) 0.0422(15) 0.0288(14) 0.0164(12) 0.0255(14)
    O5 0.0564(19) 0.069(2) 0.081(2) 0.0197(17) 0.0171(17) 0.057(2)
    N1 0.0339(15) 0.0276(14) 0.0257(14) -0.0020(12) 0.0005(12) 0.0119(12)
    N2 0.0340(16) 0.0339(16) 0.0241(14) 0.0074(13) 0.0016(12) 0.0092(12)
    N3 0.062(3) 0.061(3) 0.054(2) -0.010(2) -0.002(2) 0.023(2)
    N4 0.082(3) 0.072(3) 0.033(2) 0.004(2) 0.0039(19) 0.024(2)
    C1 0.0239(15) 0.0290(16) 0.0196(15) 0.0023(13) 0.0028(12) 0.0087(13)
    C2 0.0204(15) 0.0278(16) 0.0241(15) 0.0027(12) 0.0015(12) 0.0120(13)
    C3 0.0233(15) 0.0291(16) 0.0259(16) 0.0038(13) 0.0060(13) 0.0137(14)
    C4 0.0261(16) 0.0253(16) 0.0209(15) 0.0028(13) 0.0038(12) 0.0079(13)
    C5 0.0283(16) 0.0293(16) 0.0229(15) 0.0068(13) 0.0076(13) 0.0122(13)
    C6 0.0281(16) 0.0217(15) 0.0269(16) 0.0042(13) 0.0066(13) 0.0102(13)
    C7 0.0380(19) 0.0336(18) 0.0267(17) 0.0075(15) 0.0001(15) 0.0102(15)
    C8 0.048(2) 0.035(2) 0.0275(18) 0.0093(18) -0.0007(16) 0.0084(16)
    C9 0.049(2) 0.044(2) 0.0283(19) 0.0081(18) -0.0034(17) 0.0112(17)
    C10 0.0291(17) 0.0253(16) 0.0278(17) 0.0029(14) 0.0030(14) 0.0087(14)
    C11 0.0313(17) 0.0289(17) 0.0262(16) 0.0062(14) 0.0065(14) 0.0116(14)
    C12 0.073(4) 0.077(4) 0.068(4) 0.007(3) 0.005(3) 0.024(3)
    C13 0.063(3) 0.072(3) 0.058(3) 0.016(3) -0.009(2) 0.034(3)
_geom_special_details
;
 All esds (except the esd in the dihedral angle between two l.s. planes)
 are estimated using the full covariance matrix.  The cell esds are taken
 into account individually in the estimation of esds in distances, angles
 and torsion angles; correlations between esds in cell parameters are only
 used when they are defined by crystal symmetry.  An approximate (isotropic)
 treatment of cell esds is used for estimating esds involving l.s. planes.
;
loop_
    _geom_bond_atom_site_label_1
    _geom_bond_atom_site_label_2
    _geom_bond_site_symmetry_2
    _geom_bond_distance
    _geom_bond_publ_flag
    I1 C2 . 2.097(3) ?
    I2 C4 . 2.104(3) ?
    I3 C6 . 2.097(3) ?
    O1 C10 . 1.307(4) ?
    O1 H1 . 0.8499 ?
    O2 C10 . 1.214(4) ?
    O3 C11 . 1.287(4) ?
    O3 H3 . 0.8500 ?
    O4 C11 . 1.205(4) ?
    O5 C13 . 1.432(6) ?
    O5 H5 . 0.8500 ?
    N1 N2 . 1.303(4) ?
    N1 C1 . 1.419(4) ?
    N1 H1N . 0.9222 ?
    N2 C7 . 1.300(5) ?
    N3 C8 . 1.134(6) ?
    N4 C9 . 1.136(6) ?
    C1 C6 . 1.397(5) ?
    C1 C2 . 1.401(5) ?
    C2 C3 . 1.399(4) ?
    C3 C4 . 1.392(5) ?
    C3 C10 . 1.511(5) ?
    C4 C5 . 1.396(5) ?
    C5 C6 . 1.390(5) ?
    C5 C11 . 1.510(5) ?
    C7 C8 . 1.444(6) ?
    C7 C9 . 1.445(6) ?
    C12 C13 . 1.481(8) ?
    C12 H12A . 0.9600 ?
    C12 H12B . 0.9600 ?
    C12 H12C . 0.9600 ?
    C13 H13A . 0.9700 ?
    C13 H13B . 0.9700 ?
loop_
    _geom_angle_atom_site_label_1
    _geom_angle_atom_site_label_2
    _geom_angle_atom_site_label_3
    _geom_angle_site_symmetry_1
    _geom_angle_site_symmetry_3
    _geom_angle
    _geom_angle_publ_flag
    C10 O1 H1 . . 109.4 ?
    C11 O3 H3 . . 120.3 ?
    C13 O5 H5 . . 119.8 ?
    N2 N1 C1 . . 117.7(3) ?
    N2 N1 H1N . . 125.8 ?
    C1 N1 H1N . . 115.9 ?
    C7 N2 N1 . . 119.9(3) ?
    C6 C1 C2 . . 119.5(3) ?
    C6 C1 N1 . . 119.8(3) ?
    C2 C1 N1 . . 120.7(3) ?
    C3 C2 C1 . . 119.5(3) ?
    C3 C2 I1 . . 120.3(2) ?
    C1 C2 I1 . . 120.1(2) ?
    C4 C3 C2 . . 120.0(3) ?
    C4 C3 C10 . . 119.7(3) ?
    C2 C3 C10 . . 120.2(3) ?
    C3 C4 C5 . . 120.9(3) ?
    C3 C4 I2 . . 119.4(2) ?
    C5 C4 I2 . . 119.7(2) ?
    C6 C5 C4 . . 118.8(3) ?
    C6 C5 C11 . . 120.1(3) ?
    C4 C5 C11 . . 121.0(3) ?
    C5 C6 C1 . . 121.2(3) ?
    C5 C6 I3 . . 119.6(2) ?
    C1 C6 I3 . . 119.1(2) ?
    N2 C7 C8 . . 124.6(3) ?
    N2 C7 C9 . . 117.6(3) ?
    C8 C7 C9 . . 117.8(3) ?
    N3 C8 C7 . . 177.0(4) ?
    N4 C9 C7 . . 176.6(5) ?
    O2 C10 O1 . . 120.9(3) ?
    O2 C10 C3 . . 121.4(3) ?
    O1 C10 C3 . . 117.6(3) ?
    O4 C11 O3 . . 125.5(3) ?
    O4 C11 C5 . . 122.5(3) ?
    O3 C11 C5 . . 112.0(3) ?
    C13 C12 H12A . . 109.5 ?
    C13 C12 H12B . . 109.5 ?
    H12A C12 H12B . . 109.5 ?
    C13 C12 H12C . . 109.5 ?
    H12A C12 H12C . . 109.5 ?
    H12B C12 H12C . . 109.5 ?
    O5 C13 C12 . . 109.1(5) ?
    O5 C13 H13A . . 109.9 ?
    C12 C13 H13A . . 109.9 ?
    O5 C13 H13B . . 109.9 ?
    C12 C13 H13B . . 109.9 ?
    H13A C13 H13B . . 108.3 ?
loop_
    _geom_torsion_atom_site_label_1
    _geom_torsion_atom_site_label_2
    _geom_torsion_atom_site_label_3
    _geom_torsion_atom_site_label_4
    _geom_torsion_site_symmetry_1
    _geom_torsion_site_symmetry_2
    _geom_torsion_site_symmetry_3
    _geom_torsion_site_symmetry_4
    _geom_torsion
    _geom_torsion_publ_flag
    C1 N1 N2 C7 . . . . 177.9(3) ?
    N2 N1 C1 C6 . . . . 121.9(3) ?
    N2 N1 C1 C2 . . . . -59.3(4) ?
    C6 C1 C2 C3 . . . . -1.7(5) ?
    N1 C1 C2 C3 . . . . 179.5(3) ?
    C6 C1 C2 I1 . . . . 176.7(2) ?
    N1 C1 C2 I1 . . . . -2.0(4) ?
    C1 C2 C3 C4 . . . . 0.6(5) ?
    I1 C2 C3 C4 . . . . -177.8(2) ?
    C1 C2 C3 C10 . . . . 177.7(3) ?
    I1 C2 C3 C10 . . . . -0.7(4) ?
    C2 C3 C4 C5 . . . . 0.6(5) ?
    C10 C3 C4 C5 . . . . -176.5(3) ?
    C2 C3 C4 I2 . . . . -178.2(2) ?
    C10 C3 C4 I2 . . . . 4.7(4) ?
    C3 C4 C5 C6 . . . . -0.8(5) ?
    I2 C4 C5 C6 . . . . 178.0(2) ?
    C3 C4 C5 C11 . . . . 177.6(3) ?
    I2 C4 C5 C11 . . . . -3.6(4) ?
    C4 C5 C6 C1 . . . . -0.3(5) ?
    C11 C5 C6 C1 . . . . -178.8(3) ?
    C4 C5 C6 I3 . . . . 177.5(2) ?
    C11 C5 C6 I3 . . . . -1.0(4) ?
    C2 C1 C6 C5 . . . . 1.6(5) ?
    N1 C1 C6 C5 . . . . -179.7(3) ?
    C2 C1 C6 I3 . . . . -176.2(2) ?
    N1 C1 C6 I3 . . . . 2.5(4) ?
    N1 N2 C7 C8 . . . . 1.6(6) ?
    N1 N2 C7 C9 . . . . -178.7(3) ?
    C4 C3 C10 O2 . . . . 79.7(4) ?
    C2 C3 C10 O2 . . . . -97.4(4) ?
    C4 C3 C10 O1 . . . . -98.9(4) ?
    C2 C3 C10 O1 . . . . 84.0(4) ?
    C6 C5 C11 O4 . . . . -79.6(5) ?
    C4 C5 C11 O4 . . . . 102.0(4) ?
    C6 C5 C11 O3 . . . . 100.3(4) ?
    C4 C5 C11 O3 . . . . -78.1(4) ?
loop_
    _geom_hbond_atom_site_label_D
    _geom_hbond_atom_site_label_H
    _geom_hbond_atom_site_label_A
    _geom_hbond_site_symmetry_A
    _geom_hbond_distance_DH
    _geom_hbond_distance_HA
    _geom_hbond_distance_DA
    _geom_hbond_angle_DHA
    _geom_hbond_publ_flag
    O1 H1 O4 2_566 0.85 1.80 2.648(4) 178.3 yes
    O3 H3 O5 1_455 0.85 1.68 2.515(4) 169.2 yes
    O5 H5 N3 2_776 0.85 2.40 3.200(5) 156.3 yes
    N1 H1N O2 2_666 0.92 2.11 2.937(4) 148.9 yes
_shelx_space_group_comment
;
The symmetry employed for this shelxl refinement is uniquely defined
by the following loop, which should always be used as a source of
symmetry information in preference to the above space-group names.
They are only intended as comments.
;
_shelx_estimated_absorpt_T_min     0.358
_shelx_estimated_absorpt_T_max     0.543
_shelx_hkl_file
;
  -1   0   0  721.13   15.40
   1   0   0  737.63   15.40
   1   0   0  724.63   17.40
   1   0   0  721.53   17.30
  -4   0   0  574.64   24.00
  -4   0   0  553.34   25.30
  -4   0   0  542.45   17.80
  -4   0   0  522.95   18.00
   4   0   0  554.64   23.70
   4   0   0  581.54   18.70
   4   0   0  548.85   18.10
  -5   0   0 2159.68   57.09
  -5   0   0 2106.49   49.50
  -5   0   0 2175.58   59.89
  -5   0   0 2127.09   49.30
   5   0   0 2013.00   48.70
   5   0   0 2064.29   49.10
   5   0   0 2152.08   56.99
  -6   0   0 1869.31   46.90
  -6   0   0 1894.51   55.99
  -6   0   0 1867.61   58.49
  -6   0   0 1829.02   46.10
   6   0   0 1866.11   54.99
   6   0   0 1862.91   46.80
   6   0   0 1946.81   47.20
  -7   0   0 1090.89   33.90
  -7   0   0 1098.79   43.70
  -7   0   0 1123.09   46.50
  -7   0   0 1103.29   34.40
   7   0   0 1073.29   33.50
   7   0   0 1000.50   41.30
   7   0   0 1122.39   34.90
  -8   0   0   14.10    7.30
  -8   0   0   10.50   12.50
  -8   0   0    1.40    8.00
   8   0   0   24.40   12.20
   8   0   0    9.70    7.10
   8   0   0    6.90    7.20
  -9   0   0 2628.34   83.69
  -9   0   0 2707.73   81.49
  -9   0   0 2631.54   67.59
  -9   0   0 2650.33   68.49
   9   0   0 2727.73   69.59
   9   0   0 2627.34   67.99
   9   0   0 2637.04   80.29
 -10   0   0   15.30   17.30
 -10   0   0    1.90    9.70
 -10   0   0    8.90   14.80
 -10   0   0    9.00    8.60
  10   0   0   -0.10    7.90
  10   0   0   14.10    9.60
  10   0   0   23.30   13.40
  11  -1   0   63.09   11.00
  11  -1   0   53.59   12.90
  11  -1   0   37.20   15.60
 -11   1   0   50.99   11.80
 -11   1   0   74.89   19.60
 -11   1   0   61.29   11.20
 -11   1   0   39.60   18.20
  10  -1   0    6.40    7.30
  10  -1   0   12.40    8.10
  10  -1   0   13.50   12.10
 -10   1   0   -7.70   13.60
 -10   1   0    3.50    7.10
 -10   1   0    4.20    7.50
   9  -1   0   82.99   11.80
   9  -1   0  123.89   19.10
   9  -1   0   90.19   11.50
  -9   1   0   79.19   11.70
  -9   1   0   97.39   18.40
  -9   1   0  125.79   15.10
   8  -1   0  532.85   23.70
   8  -1   0  534.75   25.20
   8  -1   0  562.04   32.60
  -8   1   0  556.74   25.50
  -8   1   0  520.25   23.30
  -8   1   0  564.04   33.80
  -8   1   0  546.15   34.30
   7  -1   0 2175.68   62.29
   7  -1   0 1997.20   50.79
   7  -1   0 2081.29   51.99
  -7   1   0 2085.29   62.49
  -7   1   0 2100.29   52.09
  -7   1   0 2142.99   62.59
  -7   1   0 2118.49   51.19
   6  -1   0   23.60    9.80
   6  -1   0   38.20    6.50
   6  -1   0   34.20    6.30
  -6   1   0   34.00    6.60
  -6   1   0   49.20   11.50
  -6   1   0   30.90    5.90
  -6   1   0   27.90   10.60
   5  -1   0   72.29    8.70
   5  -1   0   82.09    8.70
   5  -1   0   68.99   11.00
  -5   1   0   73.79    9.00
  -5   1   0   81.69   12.10
  -5   1   0   82.99    8.70
  -2   1   0 1923.81   37.70
   1  -1   0  219.88    5.30
   1  -1   0  217.28    6.70
   1  -1   0  192.08    5.10
  -1   1   0  217.08    6.80
  -1   1   0  214.38    5.30
   0  -1   0  267.27    7.00
   0   1   0  289.07    7.30
  -1  -1   0   39.90    7.00
  -1  -1   0   58.59    5.50
  -1  -1   0   50.59    4.60
  -1  -1   0   48.70    4.60
   1   1   0   58.59    4.60
   1   1   0   46.10    4.70
   1   1   0   45.70    5.80
  -3  -1   0 2227.68   49.00
  -3  -1   0 2179.88   52.49
  -3  -1   0 2269.47   58.09
  -3  -1   0 2343.07   49.20
   3   1   0 2213.78   48.90
   3   1   0 2210.68   52.89
   3   1   0 2221.18   48.80
  -4  -1   0   48.80    6.50
  -4  -1   0   47.20    6.50
   4   1   0   47.40    6.50
   4   1   0   54.79    6.70
  -5  -1   0 5968.40  123.19
  -5  -1   0 6149.18  130.69
  -5  -1   0 6003.30  122.69
  -5  -1   0 6284.17  137.99
   5   1   0 6008.60  130.49
   5   1   0 6039.20  123.09
   5   1   0 6151.08  123.29
  -6  -1   0 1122.09   46.10
  -6  -1   0 1087.19   34.70
  -6  -1   0 1148.69   41.40
  -6  -1   0 1094.79   33.70
   6   1   0 1079.39   33.80
   6   1   0 1119.19   34.10
   6   1   0 1117.09   40.70
  -7  -1   0 1752.42   57.09
  -7  -1   0 1697.33   48.00
  -7  -1   0 1670.73   46.50
  -7  -1   0 1701.83   63.19
   7   1   0 1641.14   55.19
   7   1   0 1640.54   46.90
   7   1   0 1732.83   47.70
  -8  -1   0   17.50   12.80
  -8  -1   0   19.10    8.90
  -8  -1   0    6.70    7.90
  -8  -1   0   14.20   15.10
   8   1   0    2.10    7.00
   8   1   0    4.30   11.20
   8   1   0    3.30    7.30
  -9  -1   0    4.70   13.50
  -9  -1   0    9.20    7.60
  -9  -1   0    8.40   16.50
  -9  -1   0   -4.20    7.60
   9   1   0    8.20    9.10
   9   1   0   -8.40    9.60
   9   1   0   -1.90    7.40
 -10  -1   0   60.09   17.50
 -10  -1   0   33.70   11.40
 -10  -1   0   30.50   10.20
  10   1   0   43.80   15.50
  10   1   0   32.60   11.00
  10   1   0   50.49   11.90
  11  -2   0   36.40   14.20
  11  -2   0   36.00   10.00
  11  -2   0   48.30   11.30
 -11   2   0   13.00    9.30
 -11   2   0   25.10   10.30
 -11   2   0    6.90   17.50
 -11   2   0   41.90   15.60
  10  -2   0 1400.96   56.09
  10  -2   0 1488.75   45.60
  10  -2   0 1382.86   43.20
 -10   2   0 1506.25   44.70
 -10   2   0 1485.05   45.40
 -10   2   0 1420.26   59.99
 -10   2   0 1454.65   53.29
   9  -2   0  248.18   26.30
   9  -2   0  231.08   17.40
   9  -2   0  205.28   17.00
  -9   2   0  255.37   26.10
  -9   2   0  229.98   29.00
  -9   2   0  239.48   17.50
  -9   2   0  223.78   18.00
   8  -2   0   -6.50    5.50
   8  -2   0   -0.50   10.30
   8  -2   0   -9.20    5.60
  -8   2   0   -8.20    9.40
  -8   2   0    0.80    5.80
  -8   2   0  -22.60    9.90
  -8   2   0   -0.90    6.50
   7  -2   0 5101.49  115.69
   7  -2   0 5273.87  103.89
   7  -2   0 4958.90  102.69
  -7   2   0 5083.89  102.89
  -7   2   0 4968.10  116.29
  -7   2   0 4613.34  108.49
  -7   2   0 4985.70  103.29
   6  -2   0   95.59   10.00
   6  -2   0  106.39   10.00
   6  -2   0   85.79   12.50
  -6   2   0   93.69   13.40
  -6   2   0   94.99   12.70
  -6   2   0   98.69   10.60
  -6   2   0  106.59   10.10
   5  -2   0 2661.23   64.99
   5  -2   0 2635.64   56.09
   5  -2   0 2619.54   55.79
  -5   2   0 2749.32   66.59
  -5   2   0 2621.44   55.79
  -5   2   0 2594.34   58.49
  -5   2   0 2685.83   56.39
   4  -2   0 2818.42   57.29
   4  -2   0 2852.41   57.29
   4  -2   0 2765.62   64.29
  -4   2   0 2870.71   57.69
  -4   2   0 2900.01   65.79
  -4   2   0 2788.52   57.29
  -4   2   0 2905.51   57.29
   3  -2   0 3524.05   72.19
  -3   2   0 3377.96   72.39
   2  -2   0 1468.75   29.90
   2  -2   0 1549.54   33.00
   2  -2   0 1515.95   30.00
  -2   2   0 1517.65   30.00
  -2   2   0 1468.45   33.20
  -1  -2   0  649.74   23.80
  -1  -2   0  647.54   17.50
  -1  -2   0  663.53   17.30
  -1  -2   0  670.93   17.60
   1   2   0  663.33   17.50
   1   2   0  611.64   17.30
   1   2   0  634.64   17.50
  -3  -2   0 1678.73   52.09
  -3  -2   0 1718.43   41.50
  -3  -2   0 1756.62   44.50
  -3  -2   0 1798.72   41.70
   3   2   0 1718.33   41.40
   3   2   0 1759.42   45.10
   3   2   0 1772.82   42.00
  -4  -2   0 7283.17  144.59
  -5  -2   0 1414.46   39.20
  -5  -2   0 1383.66   39.20
  -5  -2   0 1418.86   52.49
  -5  -2   0 1453.75   45.00
   5   2   0 1401.96   39.40
   5   2   0 1408.36   45.00
   5   2   0 1405.66   39.30
  -6  -2   0  366.66   20.40
  -6  -2   0  384.26   26.90
  -6  -2   0  355.86   32.40
  -6  -2   0  437.56   21.80
   6   2   0  387.96   20.80
   6   2   0  402.46   26.70
   6   2   0  460.65   22.10
  -7  -2   0  302.77   32.00
  -7  -2   0  259.67   22.20
  -7  -2   0  301.97   27.00
  -7  -2   0  261.27   19.80
   7   2   0  305.47   25.80
   7   2   0  247.28   19.70
   7   2   0  293.17   21.00
  -8  -2   0  795.62   40.80
  -8  -2   0  780.92   32.10
  -8  -2   0  787.72   47.70
  -8  -2   0  851.71   35.50
   8   2   0  786.82   34.20
   8   2   0  785.92   40.30
   8   2   0  765.62   32.20
  -9  -2   0   67.29   12.20
  -9  -2   0   60.19   13.00
  -9  -2   0   77.79   23.20
  -9  -2   0   43.90   16.10
   9   2   0   69.79   12.80
   9   2   0   87.29   17.70
   9   2   0   78.19   13.90
 -10  -2   0   23.60    9.80
 -10  -2   0   16.30   10.50
 -10  -2   0    7.30   14.50
 -10  -2   0   22.30   22.10
  10   2   0   16.80   10.20
  10   2   0    3.00    7.90
  10   2   0   24.10   14.10
  11  -3   0   70.99   16.10
  11  -3   0   63.89   11.80
  11  -3   0   62.89   10.50
 -11   3   0   55.79   10.60
 -11   3   0   53.79   10.10
 -11   3   0   43.90   18.90
 -11   3   0   61.69   13.00
  10  -3   0   23.90   12.50
  10  -3   0   10.90    8.00
  10  -3   0   12.00    7.70
 -10   3   0    6.80    7.30
 -10   3   0   -5.70    8.50
 -10   3   0   17.70    7.60
 -10   3   0   11.60   15.30
   9  -3   0  358.36   20.90
   9  -3   0  378.26   28.50
   9  -3   0  358.46   19.60
  -9   3   0  349.67   21.10
  -9   3   0  364.96   20.20
  -9   3   0  342.27   20.20
  -9   3   0  359.96   32.90
   8  -3   0   53.29   13.20
   8  -3   0   62.39    8.50
   8  -3   0   50.29    7.70
  -8   3   0   57.59    8.50
  -8   3   0   65.89    8.30
  -8   3   0   57.19   14.90
  -8   3   0   67.29   11.90
   7  -3   0 1162.28   31.10
   7  -3   0 1126.69   31.30
   7  -3   0 1109.29   40.80
  -7   3   0 1071.49   30.50
  -7   3   0 1161.98   31.00
  -7   3   0 1140.79   42.70
  -7   3   0 1107.49   31.20
   6  -3   0 1517.75   36.60
   6  -3   0 1538.35   46.00
   6  -3   0 1502.05   36.30
  -6   3   0 1597.24   47.80
  -6   3   0 1517.35   36.70
  -6   3   0 1538.45   36.40
  -6   3   0 1513.75   34.70
   4  -3   0 1090.19   32.00
   4  -3   0 1171.28   26.20
   4  -3   0 1173.28   26.20
  -4   3   0 1193.98   34.40
  -4   3   0 1138.49   26.00
   3  -3   0 1999.00   39.50
   3  -3   0 1933.11   38.00
   3  -3   0 1932.31   43.40
   3  -3   0 1932.31   39.40
  -3   3   0 1941.61   39.40
  -3   3   0 1964.40   44.40
   1  -3   0 1359.66   28.60
   1  -3   0 1286.37   28.40
  -1   3   0 1265.57   28.10
  -1   3   0 1347.97   28.60
  -1  -3   0   30.50    4.60
  -1  -3   0   21.70    4.40
  -1  -3   0   27.40    7.90
   1   3   0   32.80    5.00
   1   3   0   31.60    4.60
   1   3   0   32.90    4.80
  -2  -3   0  632.84   20.40
  -2  -3   0  511.65   27.60
  -2  -3   0  592.14   19.90
  -2  -3   0  576.84   19.40
   2   3   0  587.84   19.60
   2   3   0  578.24   20.90
   2   3   0  576.84   19.30
  -3  -3   0  165.68   13.90
  -3  -3   0  186.98   12.70
  -3  -3   0  178.48   12.60
  -3  -3   0  142.99   19.50
   3   3   0  189.08   15.70
   3   3   0  162.38   12.20
   3   3   0  172.98   12.60
  -4  -3   0 5476.45  116.19
  -4  -3   0 5324.17  112.19
  -4  -3   0 5378.56  129.29
  -4  -3   0 5249.67  112.39
   4   3   0 5434.06  112.89
   4   3   0 5556.54  117.49
   4   3   0 5494.65  112.89
  -5  -3   0  198.08   16.10
  -5  -3   0  185.88   24.90
  -5  -3   0  210.08   16.00
  -5  -3   0  178.68   18.80
   5   3   0  193.68   15.90
   5   3   0  191.38   15.60
   5   3   0  190.28   20.00
  -6  -3   0 1041.10   40.90
  -6  -3   0  978.30   35.50
  -6  -3   0 1019.60   35.90
  -6  -3   0  994.10   51.69
   6   3   0 1069.69   36.60
   6   3   0 1065.39   36.00
   6   3   0 1046.30   42.70
  -7  -3   0 1552.14   47.90
  -7  -3   0 1597.14   66.69
  -7  -3   0 1575.94   54.09
  -7  -3   0 1560.34   47.70
   7   3   0 1457.85   53.49
   7   3   0 1526.05   47.50
   7   3   0 1516.85   47.20
  -8  -3   0  212.88   23.50
  -8  -3   0  227.98   35.90
  -8  -3   0  224.28   21.70
  -8  -3   0  223.88   25.80
   8   3   0  196.58   20.00
   8   3   0  213.88   21.20
   8   3   0  219.08   25.60
  -9  -3   0  786.42   42.80
  -9  -3   0  803.72   54.19
  -9  -3   0  703.53   35.30
  -9  -3   0  763.32   35.90
   9   3   0  803.82   38.60
   9   3   0  810.62   36.40
   9   3   0  709.53   42.00
  11  -4   0    2.30    7.80
  11  -4   0   -0.50   10.00
  11  -4   0   -4.70    6.70
 -11   4   0    6.90    6.90
 -11   4   0    2.50    7.00
 -11   4   0    6.90   15.30
  10  -4   0  479.55   22.50
  10  -4   0  511.55   24.50
  10  -4   0  461.65   32.10
 -10   4   0  496.75   22.60
 -10   4   0  479.05   36.80
 -10   4   0  513.85   23.20
   9  -4   0  265.57   17.50
   9  -4   0  218.98   22.70
   9  -4   0  227.48   16.50
  -9   4   0  214.08   16.60
  -9   4   0  231.98   28.30
  -9   4   0  239.68   16.20
   8  -4   0 2491.05   69.79
   8  -4   0 2477.65   57.79
   8  -4   0 2532.55   56.99
  -8   4   0 2471.65   72.39
  -8   4   0 2464.15   57.39
  -8   4   0 2433.96   56.39
   7  -4   0  198.78   19.20
   7  -4   0  169.28   12.00
   7  -4   0  209.28   12.80
  -7   4   0  205.68   21.90
  -7   4   0  192.88   12.10
  -7   4   0  196.58   12.80
   6  -4   0  560.24   17.40
   6  -4   0  541.65   17.50
   6  -4   0  526.05   24.90
  -6   4   0  488.25   26.20
  -6   4   0  554.04   17.30
   5  -4   0 3085.09   62.49
   5  -4   0 3127.19   70.39
   5  -4   0 3079.69   62.59
  -5   4   0 3097.99   62.39
  -5   4   0 3057.99   71.99
   4  -4   0  592.64   13.50
   4  -4   0  580.04   16.10
   4  -4   0  588.84   20.20
   4  -4   0  583.04   16.00
  -4   4   0  588.34   16.10
  -4   4   0  573.64   21.80
   3  -4   0 1490.15   32.50
   3  -4   0 1495.95   33.80
   3  -4   0 1487.95   32.20
  -3   4   0 1463.75   32.30
  -3   4   0 1570.74   35.30
   1  -4   0  550.04   16.30
   1  -4   0  551.44   16.20
  -1   4   0  542.65   15.60
  -1   4   0  552.74   16.40
   0  -4   0 1925.81   42.60
   0  -4   0 1919.11   53.09
   0   4   0 1848.42   42.00
   0   4   0 1941.41   38.10
   0   4   0 1897.81   42.70
  -2  -4   0    5.90    9.40
  -2  -4   0    6.40    4.70
  -2  -4   0    4.40    4.90
  -2  -4   0    6.20    4.90
   2   4   0    4.50    4.50
   2   4   0    5.10    4.80
   2   4   0    4.10    4.90
  -3  -4   0  582.84   33.40
  -3  -4   0  612.74   23.60
  -3  -4   0  607.04   23.50
  -3  -4   0  615.44   23.50
   3   4   0  602.64   23.20
   3   4   0  634.44   23.40
   3   4   0  604.14   24.70
  -4  -4   0 4788.32  105.69
  -4  -4   0 4953.10  104.59
  -4  -4   0 4753.62  103.39
  -4  -4   0 4921.91  123.49
   4   4   0 4706.23  106.89
   4   4   0 4828.82  104.09
   4   4   0 4785.72  103.79
  -5  -4   0  264.27   20.00
  -5  -4   0  246.58   30.30
  -5  -4   0  257.97   20.40
  -5  -4   0  318.27   22.30
   5   4   0  286.57   22.90
   5   4   0  270.47   19.60
   5   4   0  272.97   19.70
  -6  -4   0  900.81   34.30
  -6  -4   0  893.61   50.89
  -6  -4   0  895.81   38.50
  -6  -4   0  910.31   35.20
   6   4   0  896.91   34.60
   6   4   0  864.61   39.00
   6   4   0  919.01   34.80
  -7  -4   0  364.06   23.60
  -7  -4   0  355.96   38.90
  -7  -4   0  375.16   28.70
  -7  -4   0  307.07   25.60
   7   4   0  323.97   27.70
   7   4   0  305.07   23.90
   7   4   0  336.17   23.10
  -8  -4   0  156.98   28.00
  -8  -4   0  141.29   18.40
  -8  -4   0  136.19   17.10
  -8  -4   0  160.28   21.40
   8   4   0  170.78   19.50
   8   4   0  133.09   16.40
   8   4   0  177.48   25.40
  11  -5   0   32.20    8.00
  11  -5   0   41.40    9.90
  11  -5   0   38.50   13.40
 -11   5   0   54.09   19.30
 -11   5   0   35.90    7.60
  10  -5   0  326.77   27.30
  10  -5   0  332.77   20.30
  10  -5   0  329.77   18.20
 -10   5   0  349.96   18.40
 -10   5   0  301.07   33.60
   9  -5   0  227.48   23.50
   9  -5   0  254.47   15.30
   9  -5   0  250.27   16.50
  -9   5   0  263.97   15.20
  -9   5   0  209.98   24.30
   8  -5   0   71.39    8.50
   8  -5   0   99.89   14.30
   8  -5   0   67.19    8.00
  -8   5   0   90.89   16.90
  -8   5   0   96.19   11.40
   7  -5   0  404.86   24.00
   7  -5   0  421.46   16.40
   7  -5   0  412.96   16.60
  -7   5   0  384.36   27.30
  -7   5   0  437.46   16.50
   6  -5   0  920.21   24.70
   6  -5   0  922.11   24.60
   6  -5   0  956.90   31.90
  -6   5   0  863.31   24.20
  -6   5   0  944.91   24.50
  -6   5   0  907.91   33.80
   5  -5   0 1414.76   37.20
   5  -5   0 1351.26   31.50
   5  -5   0 1368.36   31.40
  -5   5   0 1316.37   30.90
  -5   5   0 1318.27   38.80
  -5   5   0 1384.96   31.60
   4  -5   0  280.47   11.30
   4  -5   0  310.47   11.90
   4  -5   0  319.27   13.10
   4  -5   0  318.97   12.60
  -4   5   0  313.17   14.40
  -4   5   0  270.37   11.50
   2  -5   0 2052.09   44.90
   2  -5   0 2061.89   53.39
   2  -5   0 2040.00   44.60
  -2   5   0 2079.79   45.10
  -2   5   0 2070.89   44.30
   1  -5   0 4408.96   87.19
   1  -5   0 4366.46   87.39
   1  -5   0 4224.58   98.89
  -1   5   0 4431.16   87.79
  -1   5   0 4262.47   86.49
   0  -5   0 2916.11   62.49
   0  -5   0 2761.52   74.99
   0   5   0 2922.11   62.69
   0   5   0 2905.21   61.89
   0   5   0 2849.91   55.19
  -1  -5   0  145.19   12.50
  -1  -5   0  148.89   12.50
  -1  -5   0  147.09   18.70
   1   5   0  130.69   12.30
   1   5   0  146.99   12.10
   1   5   0  156.58    9.80
  -2  -5   0 3781.72   82.59
  -2  -5   0 3752.42   99.79
  -2  -5   0 3754.22   79.29
  -2  -5   0 3861.31   82.99
   2   5   0 3648.54   81.09
   2   5   0 3846.02   83.19
   2   5   0 3745.43   82.29
  -3  -5   0 1882.21   47.50
  -3  -5   0 1849.02   64.59
  -3  -5   0 1777.22   48.60
  -3  -5   0 1822.02   48.60
   3   5   0 1781.82   49.10
   3   5   0 1818.42   48.80
   3   5   0 1824.62   48.90
  -4  -5   0  667.23   27.60
  -4  -5   0  619.04   27.00
  -4  -5   0  584.74   39.30
  -4  -5   0  640.04   26.70
   4   5   0  676.23   27.60
   4   5   0  611.84   26.70
   4   5   0  604.44   29.50
  -5  -5   0    4.80    8.40
  -5  -5   0   15.40    8.00
  -5  -5   0    9.40    9.40
  -5  -5   0    0.60   16.70
   5   5   0    4.10    7.70
   5   5   0   14.40    8.60
   5   5   0   16.20   11.10
  -6  -5   0 1746.13   54.09
  -6  -5   0 1697.93   52.89
  -6  -5   0 1755.42   72.59
  -6  -5   0 1774.32   55.69
   6   5   0 1777.52   58.29
   6   5   0 1732.33   53.29
   6   5   0 1758.22   53.89
  -7  -5   0    6.20   19.60
  -7  -5   0    4.60   11.80
  -7  -5   0   15.40   11.40
  -7  -5   0    5.20    8.80
   7   5   0   19.40    9.50
   7   5   0   19.60   13.20
   7   5   0   22.40   10.20
  -8  -5   0  703.13   57.09
  -8  -5   0  612.74   32.20
  -8  -5   0  700.93   38.10
  -8  -5   0  622.74   34.20
   8   5   0  619.94   39.70
   8   5   0  615.74   33.90
   8   5   0  587.34   32.10
  11  -6   0   85.69   16.20
  11  -6   0   71.59    9.30
 -11   6   0   74.79   19.80
 -11   6   0   62.19    8.90
  10  -6   0  120.59   17.60
  10  -6   0   81.09   10.20
  10  -6   0  110.09   13.50
 -10   6   0  113.39   13.40
 -10   6   0  102.89   19.80
 -10   6   0  103.09   13.00
   9  -6   0  282.37   16.00
   9  -6   0  287.57   23.70
   9  -6   0  278.17   17.10
  -9   6   0  298.07   16.20
  -9   6   0  290.37   15.70
  -9   6   0  276.07   28.80
   8  -6   0   86.09   12.60
   8  -6   0  121.99   11.90
   8  -6   0  116.59   11.10
  -8   6   0   89.19   10.90
  -8   6   0  121.69   11.20
   7  -6   0  886.41   25.30
   7  -6   0  887.61   32.80
   7  -6   0  951.20   25.90
  -7   6   0  870.11   24.70
  -7   6   0  888.31   25.20
  -7   6   0  861.11   35.60
   6  -6   0 4342.47   88.29
   6  -6   0 4515.45   88.49
   6  -6   0 4414.26   94.99
  -6   6   0 4449.85   97.99
  -6   6   0 4417.56   88.19
  -6   6   0 4337.17   87.39
   5  -6   0 2029.50   46.70
   5  -6   0 1948.21   40.60
   5  -6   0 1933.41   43.70
   5  -6   0 2052.09   43.70
   5  -6   0 1951.50   42.00
  -5   6   0 1960.40   42.70
  -5   6   0 1930.11   48.30
  -5   6   0 1966.60   43.60
   4  -6   0 1448.66   33.10
   4  -6   0 1365.46   37.40
   4  -6   0 1345.77   33.10
   4  -6   0 1437.96   32.20
  -4   6   0 1413.76   33.30
   3  -6   0  693.73   27.70
   3  -6   0  766.92   21.50
   3  -6   0  755.22   21.60
  -3   6   0  752.52   21.70
  -3   6   0  751.82   20.70
   2  -6   0  355.46   14.70
   2  -6   0  355.86   22.00
   2  -6   0  372.46   15.20
  -2   6   0  401.76   15.90
  -2   6   0  366.36   14.50
   1  -6   0   -4.40    7.30
  -1   6   0  -10.70    4.00
  -1   6   0   -8.20    4.00
   0  -6   0 1893.41   60.89
   0  -6   0 1885.01   46.50
   0   6   0 1908.21   46.90
   0   6   0 1925.31   46.10
  -1  -6   0    9.20    5.50
  -1  -6   0   -2.00    9.30
  -1  -6   0    4.40    5.20
   1   6   0   13.40    6.10
   1   6   0    6.10    4.10
   1   6   0   10.70    5.70
  -2  -6   0  240.98   16.50
  -2  -6   0  252.57   17.30
  -2  -6   0  202.58   27.60
   2   6   0  238.58   16.10
   2   6   0  257.37   16.70
   2   6   0  252.27   16.40
  -3  -6   0 4249.27   95.39
  -3  -6   0 4206.38   91.49
  -3  -6   0 4288.97  118.19
  -3  -6   0 4231.78   95.39
   3   6   0 4200.18   95.29
   3   6   0 4254.57   95.19
   3   6   0 4081.29   94.69
  -4  -6   0 2027.10   54.49
  -4  -6   0 1991.50   75.79
  -4  -6   0 1949.01   55.59
  -4  -6   0 2061.79   57.49
   4   6   0 2056.69   56.79
   4   6   0 1983.70   57.89
   4   6   0 1964.20   55.99
  -5  -6   0  704.33   32.10
  -5  -6   0  669.13   30.90
  -5  -6   0  565.94   44.50
  -5  -6   0  681.73   30.80
   5   6   0  672.23   31.30
   5   6   0  645.84   33.20
   5   6   0  610.54   29.80
  -6  -6   0  479.85   46.30
  -6  -6   0  509.65   28.60
  -6  -6   0  501.75   29.60
  -6  -6   0  512.65   29.90
   6   6   0  507.75   28.40
   6   6   0  535.85   34.50
   6   6   0  495.15   29.60
  -7  -6   0   27.50   10.90
  -7  -6   0   28.70   11.70
  -7  -6   0   16.70   12.10
  -7  -6   0   -5.10   20.30
   7   6   0   11.30   10.40
   7   6   0   37.60   13.70
   7   6   0    2.30    9.20
  10  -7   0  593.54   32.70
  10  -7   0  615.04   24.30
  10  -7   0  540.85   22.00
 -10   7   0  556.94   36.60
 -10   7   0  572.94   22.20
 -10   7   0  584.84   21.70
   9  -7   0  117.49   12.00
   9  -7   0  131.49   18.50
   9  -7   0  105.49   12.40
  -9   7   0   66.49   16.50
  -9   7   0  102.49   11.20
  -9   7   0   92.59   11.60
   8  -7   0  546.45   26.90
   8  -7   0  569.14   20.30
   8  -7   0  574.24   20.40
  -8   7   0  513.85   30.10
  -8   7   0  549.74   19.20
  -8   7   0  549.35   19.60
   7  -7   0  768.42   28.90
   7  -7   0  795.32   23.80
   7  -7   0  739.63   23.10
  -7   7   0  740.53   31.60
  -7   7   0  774.12   22.40
  -7   7   0  798.22   23.40
   6  -7   0  715.93   24.60
   6  -7   0  739.33   21.90
   6  -7   0  717.33   22.00
  -6   7   0  740.53   21.00
  -6   7   0  714.03   26.70
   5  -7   0   18.40    5.80
   5  -7   0   10.00    4.70
   5  -7   0   21.70    4.50
   5  -7   0   14.40    4.90
  -5   7   0   21.50    6.60
  -5   7   0   14.50    4.50
   4  -7   0 3372.56   79.49
   4  -7   0 3490.55   71.69
   4  -7   0 3454.65   72.39
  -4   7   0 3478.15   72.39
   3  -7   0    2.50    4.60
   3  -7   0   -2.50    4.50
   3  -7   0   15.10    8.10
  -3   7   0    5.00    4.70
  -3   7   0    1.50    4.10
   2  -7   0   95.29   16.20
   2  -7   0   97.49   10.70
   2  -7   0  126.09   11.40
  -2   7   0  112.79   11.00
  -2   7   0  119.09   10.50
   1  -7   0 5440.26  111.39
   1  -7   0 5615.14  112.39
   1  -7   0 5185.48  127.99
  -1   7   0 5566.84  112.69
  -1   7   0 5436.26  110.89
   0  -7   0 1110.29   34.10
   0  -7   0 1119.79   34.00
   0  -7   0 1104.59   47.60
   0   7   0 1103.49   33.10
   0   7   0 1131.59   34.50
  -1  -7   0 4320.77   93.99
  -1  -7   0 4399.66  115.89
   1   7   0 4120.09   84.39
   1   7   0 4289.57   93.19
   1   7   0 4109.99   93.79
  -2  -7   0  723.53   29.20
  -2  -7   0  746.83   44.60
  -2  -7   0  724.13   29.20
   2   7   0  769.22   30.10
   2   7   0  718.73   29.30
   2   7   0  731.83   25.90
  -3  -7   0   85.39   21.70
  -3  -7   0   82.89   11.80
  -3  -7   0   69.99   11.50
   3   7   0  121.59   17.20
   3   7   0   80.39   12.00
   3   7   0   95.29   12.50
  -4  -7   0  963.60   54.89
  -4  -7   0  932.31   38.80
  -4  -7   0  934.71   36.80
   4   7   0  842.52   35.70
   4   7   0  983.50   37.90
   4   7   0  887.51   36.50
  -5  -7   0  851.71   36.90
  -5  -7   0  967.20   57.49
  -5  -7   0  899.61   38.50
   5   7   0  846.82   38.70
   5   7   0  881.11   39.30
   5   7   0  842.02   36.90
  -6  -7   0   -4.70    8.20
  -6  -7   0   -1.40   19.70
  -6  -7   0   -1.50    8.50
  -6  -7   0  -10.10    9.50
   6   7   0   25.70   12.50
   6   7   0  -19.00    8.20
   6   7   0  -15.90    7.90
  10  -8   0   38.30    6.90
  10  -8   0   40.40    7.50
  10  -8   0   40.10   10.30
 -10   8   0   28.30    6.20
 -10   8   0   36.50    5.90
 -10   8   0   20.50   12.60
   9  -8   0  180.98   14.40
   9  -8   0  176.88   18.30
   9  -8   0  178.38   13.70
  -9   8   0  168.58   12.60
  -9   8   0  194.98   22.50
  -9   8   0  171.08   12.20
   8  -8   0  192.58   16.30
   8  -8   0  163.08   12.70
   8  -8   0  188.38   13.20
  -8   8   0  143.79   19.90
  -8   8   0  177.38   11.70
   7  -8   0  588.84   20.70
   7  -8   0  563.84   20.80
   7  -8   0  616.14   23.30
  -7   8   0  609.74   25.80
  -7   8   0  605.34   19.30
   6  -8   0  251.37    9.70
   6  -8   0  239.28   13.70
   6  -8   0  233.38   13.80
   6  -8   0  245.88   10.30
  -6   8   0  247.98   14.00
  -6   8   0  242.08   12.60
   5  -8   0  411.96   17.50
   5  -8   0  409.16   17.10
   5  -8   0  429.36   20.30
  -5   8   0  443.46   18.10
  -5   8   0  412.86   16.20
   4  -8   0 1984.70   48.70
   4  -8   0 2045.00   57.39
   4  -8   0 2115.79   48.40
  -4   8   0 2048.10   49.00
   3  -8   0 1448.06   38.60
   3  -8   0 1402.46   49.20
   3  -8   0 1445.76   37.90
  -3   8   0 1414.46   36.90
  -3   8   0 1469.45   39.00
   2  -8   0  392.46   19.10
   2  -8   0  404.06   29.20
   2  -8   0  388.06   19.70
  -2   8   0  423.96   20.10
  -2   8   0  414.16   18.90
   1  -8   0   -2.20    5.40
   1  -8   0  -15.10   10.10
   1  -8   0    9.40    6.80
  -1   8   0    2.80    5.60
  -1   8   0   -2.10    5.80
   0  -8   0    3.40    6.30
   0  -8   0   -3.70   12.30
   0  -8   0   13.70    6.90
   0   8   0    2.10    6.10
   0   8   0    4.50    6.20
  -1  -8   0  210.08   28.90
  -1  -8   0  163.58   17.50
  -1  -8   0  162.48   18.20
   1   8   0  157.48   16.30
   1   8   0  187.08   17.30
  -2  -8   0  541.25   42.40
  -2  -8   0  567.84   28.40
   2   8   0  540.35   21.00
   2   8   0  575.94   28.30
   2   8   0  565.74   27.40
  -3  -8   0  152.88   26.80
  -3  -8   0  152.78   18.60
   3   8   0  136.09   15.90
   3   8   0  108.69   13.80
   3   8   0   99.89   13.70
  -4  -8   0   33.50   10.10
  -4  -8   0    6.90   17.70
   4   8   0   33.00   11.10
   4   8   0   51.59   11.60
   4   8   0   35.70   11.30
  -5  -8   0  701.63   54.69
  -5  -8   0  617.84   34.10
  -5  -8   0  630.14   33.10
   5   8   0  665.73   35.40
   5   8   0  627.24   34.90
   5   8   0  614.14   32.90
   9  -9   0  226.48   14.40
   9  -9   0  253.07   17.60
   9  -9   0  251.27   15.20
  -9   9   0  243.48   12.70
   8  -9   0  306.67   16.30
   8  -9   0  275.07   15.60
  -8   9   0  295.57   15.00
  -8   9   0  322.47   14.20
   7  -9   0   -5.30    4.60
   7  -9   0    5.50    5.30
  -7   9   0    0.20    4.20
  -7   9   0    1.20    4.80
   6  -9   0  624.74   22.70
   6  -9   0  674.53   22.70
   6  -9   0  582.54   21.20
  -6   9   0  641.14   22.80
  -6   9   0  635.04   20.80
   5  -9   0  366.36   17.80
   5  -9   0  310.67   21.00
   5  -9   0  340.07   16.90
  -5   9   0  349.07   15.70
  -5   9   0  351.16   17.60
   4  -9   0  225.68   15.70
   4  -9   0  194.38   21.30
   4  -9   0  216.28   15.00
  -4   9   0  215.68   15.10
   3  -9   0   21.30    6.80
   3  -9   0   11.10    6.10
   3  -9   0   14.30   11.70
  -3   9   0    3.90    5.40
   2  -9   0 3598.84   79.49
   2  -9   0 3418.86   79.69
   2  -9   0 3411.46   97.39
  -2   9   0 3590.94   80.89
  -2   9   0 3503.55   78.09
   1  -9   0  428.36   23.30
   1  -9   0  399.76   21.90
   1  -9   0  398.76   33.80
  -1   9   0  403.86   21.60
  -1   9   0  398.06   22.60
   0  -9   0  466.05   37.70
   0  -9   0  442.46   24.50
   0  -9   0  411.76   24.20
   0   9   0  496.45   24.20
   0   9   0  460.95   24.80
  -1  -9   0 1380.76   63.79
  -1  -9   0 1462.95   46.30
  -1  -9   0 1496.45   46.50
   1   9   0 1467.75   44.60
   1   9   0 1323.77   44.80
  -2  -9   0  180.48   20.10
  -2  -9   0  133.59   26.10
  -2  -9   0  131.49   15.40
   2   9   0  152.38   17.60
   2   9   0  149.88   18.10
  -3  -9   0 1020.40   60.19
  -3  -9   0 1018.90   40.70
   3   9   0  998.50   41.10
   3   9   0  913.31   31.30
   3   9   0 1006.10   39.70
   8 -10   0   -2.60    4.60
   8 -10   0    5.40    5.40
  -8  10   0    4.50    4.50
  -8  10   0    5.60    4.10
   7 -10   0   53.89    7.70
   7 -10   0   31.80    6.80
  -7  10   0   49.80    6.40
  -7  10   0   41.60    7.10
   6 -10   0  421.36   20.70
   6 -10   0  467.45   20.50
   6 -10   0  440.86   20.80
  -6  10   0  469.55   18.40
  -6  10   0  499.45   21.20
   5 -10   0  798.12   33.70
   5 -10   0  815.92   27.90
   5 -10   0  757.22   28.20
  -5  10   0  779.12   26.00
  -5  10   0  796.32   28.30
   4 -10   0  743.33   37.00
   4 -10   0  750.32   28.40
   4 -10   0  798.52   28.30
  -4  10   0  739.83   33.40
  -4  10   0  778.42   28.50
   3 -10   0   66.49   16.10
   3 -10   0   43.90    9.20
   3 -10   0   43.70    8.90
  -3  10   0   44.20    8.00
  -3  10   0   44.80    8.90
   2 -10   0  207.68   28.20
   2 -10   0  258.17   19.00
   2 -10   0  250.07   19.00
  -2  10   0  238.28   17.10
  -2  10   0  248.98   19.00
   1 -10   0  504.35   25.90
   1 -10   0  493.65   39.10
   1 -10   0  520.95   25.90
  -1  10   0  538.15   26.90
  -1  10   0  524.25   24.90
   0 -10   0  -18.50   12.40
   0 -10   0  -10.70    7.60
   0 -10   0  -11.10    7.00
   0  10   0  -12.30    6.60
   0  10   0  -12.40    6.70
  -1 -10   0  -11.20    7.90
  -1 -10   0    4.40    8.20
   1  10   0  -12.60    7.10
   1  10   0   -6.40    8.20
  -2 -10   0   73.29   22.90
  -2 -10   0   49.10   11.00
  -2 -10   0   57.49   12.00
   2  10   0   61.19   11.50
   2  10   0   45.40   10.10
   5 -11   0   -4.50    8.30
   5 -11   0   -1.50    6.40
   5 -11   0    5.80    6.80
  -5  11   0   -0.30    5.40
  -5  11   0   -3.90    6.00
   4 -11   0   72.49   16.80
   4 -11   0   72.09   10.90
   4 -11   0   64.69   10.20
  -4  11   0   69.69   10.50
   3 -11   0  302.27   21.10
   3 -11   0  285.17   20.90
   3 -11   0  252.17   29.30
  -3  11   0  319.87   19.60
  -3  11   0  289.57   20.50
   2 -11   0   16.00    8.80
   2 -11   0   16.30    8.40
   2 -11   0   -2.60   13.90
  -2  11   0   20.20    8.60
  -2  11   0   10.00    6.60
   1 -11   0   10.30    8.10
   1 -11   0   -0.50    8.50
   1 -11   0   -6.70   14.10
  -1  11   0    7.10    7.60
  -1  11   0   26.50    9.00
   0  11  -1  166.58   20.20
   0  11  -1  182.68   20.10
   0 -11   1  198.38   30.40
   0 -11   1  170.28   21.00
   0 -11   1  197.68   19.50
  -1  11  -1  500.05   25.20
  -1  11  -1  478.85   26.70
   1 -11   1  410.76   37.90
   1 -11   1  483.85   26.50
   1 -11   1  495.05   26.40
  -2  11  -1    1.60    7.20
  -2  11  -1    3.50    6.40
   2 -11   1    1.70    6.90
   2 -11   1    7.20    7.70
   2 -11   1  -14.60   10.60
  -3  11  -1   -3.40    6.70
  -3  11  -1  -12.80    5.20
   3 -11   1  -18.80   10.10
   3 -11   1  -17.10    5.90
   3 -11   1  -12.80    6.20
  -4  11  -1  -14.60    5.40
  -4  11  -1  -13.90    5.90
   4 -11   1  -10.00    6.00
   4 -11   1  -12.80    6.50
   4 -11   1  -14.60    9.10
  -5  11  -1  406.36   25.70
  -5  11  -1  342.37   20.20
   5 -11   1  330.27   20.90
   5 -11   1  336.27   19.70
   5 -11   1  303.97   22.90
  -6  11  -1  181.88   16.10
   6 -11   1  173.48   15.90
   6 -11   1  149.59   16.00
   6 -11   1  143.19   12.90
   2  10  -1   75.69   13.50
   2  10  -1   49.40   11.90
  -2 -10   1   49.40   12.70
  -2 -10   1   54.19   13.10
  -2 -10   1   70.19   23.20
   1  10  -1   26.70   10.10
   1  10  -1   27.70    9.80
  -1 -10   1   22.20   18.50
  -1 -10   1   31.20   11.10
  -1 -10   1   29.70   10.30
   0  10  -1  243.68   19.20
   0  10  -1  248.28   19.80
   0 -10   1  176.28   30.70
   0 -10   1  282.07   21.80
   0 -10   1  236.98   20.50
  -1  10  -1  970.10   34.10
  -1  10  -1 1016.40   35.80
   1 -10   1  959.80   35.00
   1 -10   1  922.61   49.50
   1 -10   1  900.01   34.40
  -2  10  -1  248.58   19.30
  -2  10  -1  232.58   18.10
   2 -10   1  209.78   19.10
   2 -10   1  246.18   27.80
   2 -10   1  224.18   18.90
  -3  10  -1 1975.70   52.59
  -3  10  -1 1931.31   49.80
   3 -10   1 1985.10   64.29
   3 -10   1 1689.43   49.60
   3 -10   1 1930.31   51.89
  -4  10  -1   59.39    9.30
  -4  10  -1   65.49    8.60
   4 -10   1   66.89    9.50
   4 -10   1   84.49   14.10
   4 -10   1   70.69   10.00
  -5  10  -1    0.60    6.40
  -5  10  -1    7.20    6.50
   5 -10   1   11.10    6.90
   5 -10   1    9.00    6.90
   5 -10   1   11.60    7.10
  -6  10  -1 1293.27   37.30
  -6  10  -1 1197.88   36.70
   6 -10   1 1181.18   31.30
   6 -10   1 1186.08   36.60
   6 -10   1 1316.27   36.50
  -7  10  -1   55.09    7.90
  -7  10  -1   49.70    7.20
   7 -10   1   41.90    7.80
   7 -10   1   50.69    8.40
  -8  10  -1  129.89   12.30
  -8  10  -1  139.79   13.20
   8 -10   1  127.19   13.80
   8 -10   1   95.59   12.40
   4   9  -1   50.79   12.20
   4   9  -1   54.89   11.90
   4   9  -1   65.59   12.80
  -4  -9   1   51.09   24.90
  -4  -9   1   58.69   12.60
   3   9  -1   20.60    9.30
   3   9  -1   10.50    7.30
   3   9  -1    0.80    7.70
  -3  -9   1    6.00   17.60
  -3  -9   1   28.00   10.30
  -3  -9   1    4.30    9.80
   2   9  -1 1503.35   47.30
   2   9  -1 1426.16   46.70
   2   9  -1 1311.57   36.60
  -2  -9   1 1540.95   47.70
  -2  -9   1 1309.27   64.29
  -2  -9   1 1420.76   46.50
   1   9  -1 1860.01   54.89
   1   9  -1 1908.21   53.89
  -1  -9   1 2000.30   55.39
  -1  -9   1 1898.41   54.89
  -1  -9   1 2021.30   75.99
   0   9  -1 1269.47   40.70
   0   9  -1 1240.08   39.70
   0  -9   1 1208.88   39.70
   0  -9   1 1281.77   41.20
   0  -9   1 1255.87   56.09
  -1   9  -1  250.57   17.80
  -1   9  -1  248.68   17.50
   1  -9   1  216.88   26.70
   1  -9   1  282.97   18.70
   1  -9   1  278.97   18.30
  -2   9  -1  582.54   23.50
  -2   9  -1  561.14   24.60
   2  -9   1  536.05   34.10
   2  -9   1  588.24   24.20
   2  -9   1  552.34   24.00
  -3   9  -1  380.26   18.60
  -3   9  -1  388.26   20.00
   3  -9   1  390.86   19.90
   3  -9   1  414.16   20.60
   3  -9   1  400.76   27.00
  -4   9  -1   45.60    7.20
  -4   9  -1   46.10    7.80
   4  -9   1   41.20    7.50
   4  -9   1   49.90   11.60
   4  -9   1   46.60    8.00
  -5   9  -1    3.50    5.30
  -5   9  -1   -4.30    4.90
   5  -9   1   -8.50    4.60
   5  -9   1    0.00    5.30
   6  -9   1   42.30    7.20
   6  -9   1   40.50    7.10
  -7   9  -1  780.42   29.60
  -7   9  -1  827.82   25.80
   7  -9   1  870.11   27.50
   7  -9   1  794.42   27.10
  -8   9  -1  824.72   26.10
  -8   9  -1  849.81   34.50
   8  -9   1  849.41   28.00
   8  -9   1  766.92   27.20
  -9   9  -1  349.96   18.40
  -9   9  -1  340.77   16.90
  -9   9  -1  311.17   26.40
   9  -9   1  407.86   22.20
   9  -9   1  382.66   19.20
   9  -9   1  316.87   18.00
   5   8  -1   79.29   13.40
   5   8  -1   56.89   13.50
   5   8  -1   74.49   13.50
  -5  -8   1   67.89   12.70
  -5  -8   1   90.39   26.40
   4   8  -1 2323.07   65.79
   4   8  -1 2280.87   64.59
   4   8  -1 2349.36   65.89
  -4  -8   1 2169.48   64.59
  -4  -8   1 2368.36   90.09
   3   8  -1    3.30    8.00
   3   8  -1   10.30    9.10
   3   8  -1    5.50    8.00
  -3  -8   1   -0.20    8.70
  -3  -8   1    1.00   15.10
   2   8  -1   32.90    9.60
   2   8  -1   17.90    8.90
  -2  -8   1   23.50    9.20
  -2  -8   1   27.70   17.10
   1   8  -1 1318.47   40.50
   1   8  -1 1307.77   41.30
   1   8  -1 1253.17   31.80
  -1  -8   1 1329.17   41.40
  -1  -8   1 1286.27   57.29
  -1  -8   1 1361.96   41.60
   0   8  -1 1239.68   37.50
   0   8  -1 1227.18   38.40
   0  -8   1 1177.48   51.89
   0  -8   1 1228.08   37.50
   0  -8   1 1290.07   38.40
  -1   8  -1   -1.70    6.40
  -1   8  -1   -1.30    6.00
   1  -8   1   -1.10    6.00
   1  -8   1   -2.20   12.00
   1  -8   1    2.70    6.20
  -2   8  -1 1547.15   41.40
  -2   8  -1 1530.45   40.30
   2  -8   1 1557.44   53.29
   2  -8   1 1510.65   40.40
   2  -8   1 1536.85   41.50
  -3   8  -1 1544.85   39.90
  -3   8  -1 1628.64   42.00
   3  -8   1 1590.24   50.19
   3  -8   1 1558.74   41.30
   3  -8   1 1605.74   40.90
  -4   8  -1  728.73   23.70
  -4   8  -1  725.33   24.90
   4  -8   1  738.43   24.90
   4  -8   1  738.03   28.80
   4  -8   1  718.83   24.10
  -5   8  -1 4275.77   87.89
  -5   8  -1 4250.97   86.29
   5  -8   1 4225.98   87.29
   5  -8   1 4222.78   87.79
   5  -8   1 4134.29   88.29
  -6   8  -1   11.50    7.20
   6  -8   1    7.80    5.50
   6  -8   1    8.30    5.50
  -7   8  -1  392.46   17.40
  -7   8  -1  401.06   18.10
  -7   8  -1  335.97   22.70
   7  -8   1  389.06   17.80
   7  -8   1  403.26   19.60
   7  -8   1  395.46   18.10
  -8   8  -1  222.68   23.70
  -8   8  -1  262.47   14.90
  -8   8  -1  230.98   14.80
   8  -8   1  263.67   18.80
   8  -8   1  232.78   15.20
   8  -8   1  231.18   15.60
  -9   8  -1   -5.00    9.90
  -9   8  -1   -8.10    5.50
   9  -8   1   -7.70    5.50
   9  -8   1    2.70    7.30
   9  -8   1  -13.50    5.90
 -10   8  -1  138.79   14.50
 -10   8  -1  125.59   20.90
 -10   8  -1  146.99   14.60
  10  -8   1  181.48   16.50
  10  -8   1  157.78   14.40
  10  -8   1  154.18   19.50
   6   7  -1  -10.90    8.70
   6   7  -1    5.90   10.30
   6   7  -1   -3.60    9.70
  -6  -7   1   -5.20    8.80
  -6  -7   1    6.30    9.70
  -6  -7   1   12.70   19.60
   5   7  -1   41.80   11.60
   5   7  -1   27.70   11.50
   5   7  -1   54.39   12.70
  -5  -7   1   40.30   19.90
  -5  -7   1   42.80   10.90
  -5  -7   1   51.09   12.30
   4   7  -1   14.20    8.30
   4   7  -1   -2.50    8.20
  -4  -7   1  -11.80   15.50
  -4  -7   1   -2.20    7.90
  -4  -7   1    0.00    8.40
   3   7  -1  288.87   20.80
   3   7  -1  335.87   22.70
   3   7  -1  312.27   21.30
  -3  -7   1  307.67   34.70
  -3  -7   1  319.97   22.30
   2   7  -1 1443.36   43.80
   2   7  -1 1461.95   43.50
   2   7  -1 1496.25   41.70
  -2  -7   1 1559.64   44.50
  -2  -7   1 1467.95   61.79
   1   7  -1    8.20    4.90
   1   7  -1    1.90    5.70
   1   7  -1   -3.30    5.50
  -1  -7   1    3.40    5.80
  -1  -7   1   -4.30   12.30
  -1  -7   1    5.80    6.60
   0   7  -1  850.01   28.60
   0   7  -1  813.02   18.80
   0   7  -1  857.71   27.70
   0  -7   1  834.22   27.50
   0  -7   1  862.21   28.10
   0  -7   1  816.32   39.70
  -1   7  -1 6061.79  123.69
  -1   7  -1 5808.72  121.99
   1  -7   1 5911.11  138.09
   1  -7   1 6527.55  124.29
   1  -7   1 6097.79  122.99
  -2   7  -1 2654.33   59.89
  -2   7  -1 2711.03   61.09
   2  -7   1 2660.43   60.39
   2  -7   1 2752.92   71.99
   2  -7   1 2788.22   61.39
  -3   7  -1  356.76   16.10
  -3   7  -1  377.66   15.50
   3  -7   1  359.96   15.80
   3  -7   1  372.16   16.20
   3  -7   1  347.97   20.30
  -4   7  -1  214.28   11.90
  -4   7  -1  224.18   12.00
   4  -7   1  211.58   13.90
   4  -7   1  263.17   13.20
   4  -7   1  218.48   13.00
  -5   7  -1  373.46   18.60
  -5   7  -1  372.76   16.80
  -5   7  -1  362.46   15.80
   5  -7   1  378.16   15.60
   5  -7   1  377.76   11.90
   5  -7   1  360.16   15.90
  -6   7  -1  208.18   18.70
  -6   7  -1  219.08   13.50
   6  -7   1  261.77   14.10
   6  -7   1  214.28   14.90
   6  -7   1  235.08   13.90
  -7   7  -1  261.57   14.70
  -7   7  -1  208.98   21.90
   7  -7   1  266.67   18.70
   7  -7   1  248.28   15.00
   7  -7   1  240.88   14.70
  -8   7  -1   38.90    6.90
  -8   7  -1   20.70   12.30
   8  -7   1   41.20   10.20
   8  -7   1   54.69    7.80
   8  -7   1   53.09    7.30
  -9   7  -1  196.38   14.70
  -9   7  -1  133.99   20.70
   9  -7   1  200.08   15.80
   9  -7   1  162.98   19.60
   9  -7   1  191.98   15.00
 -10   7  -1  558.14   23.60
 -10   7  -1  544.35   38.30
 -10   7  -1  573.94   32.10
  10  -7   1  610.34   25.60
  10  -7   1  571.94   32.80
  10  -7   1  537.55   23.80
   7   6  -1 1192.58   46.10
   7   6  -1 1270.97   47.60
  -7  -6   1 1270.47   67.19
  -7  -6   1 1306.37   47.80
  -7  -6   1 1313.57   49.50
  -7  -6   1 1349.47   49.70
   6   6  -1  320.17   24.50
   6   6  -1  318.37   23.60
   6   6  -1  298.67   26.40
  -6  -6   1  310.17   23.10
  -6  -6   1  258.67   38.20
  -6  -6   1  290.47   24.30
  -6  -6   1  271.17   25.70
   5   6  -1 1179.28   41.70
   5   6  -1 1272.87   42.70
   5   6  -1 1218.18   44.90
  -5  -6   1 1191.68   41.30
  -5  -6   1 1280.77   43.30
  -5  -6   1 1166.68   60.69
  -5  -6   1 1156.08   41.10
   4   6  -1 1436.46   44.60
   4   6  -1 1389.76   45.90
   4   6  -1 1444.26   44.80
  -4  -6   1 1451.05   45.10
  -4  -6   1 1510.55   45.40
  -4  -6   1 1450.95   62.49
   3   6  -1   80.59   11.00
   3   6  -1  101.79   14.70
   3   6  -1  113.99   14.10
  -3  -6   1   62.19    9.70
  -3  -6   1   72.39   10.20
  -3  -6   1   73.59   18.30
   2   6  -1 7614.74  151.68
   2   6  -1 7419.06  149.69
   2   6  -1 7465.45  151.78
  -2  -6   1 7503.25  172.58
  -2  -6   1 7428.76  151.38
   1   6  -1    5.60    5.20
   1   6  -1    1.60    5.00
   1   6  -1    6.50    5.60
  -1  -6   1   16.70   11.90
  -1  -6   1   -3.90    4.80
   0   6  -1 2580.94   54.19
   0   6  -1 2772.52   61.79
   0   6  -1 2791.92   60.89
   0  -6   1 2726.83   61.09
   0  -6   1 2668.63   74.69
   0  -6   1 2746.73   61.29
  -1   6  -1 1037.30   28.80
  -1   6  -1  973.60   27.50
   1  -6   1  980.90   28.00
   1  -6   1  978.80   37.10
   1  -6   1 1002.40   27.90
  -2   6  -1 4195.58   84.29
  -2   6  -1 4114.39   84.99
   2  -6   1 4157.78   84.89
   2  -6   1 4129.89   94.09
   2  -6   1 4137.19   84.59
  -3   6  -1  504.75   15.60
  -3   6  -1  497.95   16.80
   3  -6   1  508.65   17.20
   3  -6   1  505.25   17.40
  -4   6  -1 3139.39   71.99
  -4   6  -1 3461.25   69.29
  -4   6  -1 3424.96   70.29
   4  -6   1 3371.16   69.59
   4  -6   1 3420.26   69.69
   4  -6   1 3447.46   70.29
  -5   6  -1  754.82   21.50
  -5   6  -1  674.03   27.00
  -5   6  -1  782.52   22.50
   5  -6   1  752.02   22.20
   5  -6   1  760.22   24.50
   5  -6   1  743.13   22.10
  -6   6  -1  342.87   22.40
  -6   6  -1  369.26   16.80
  -6   6  -1  353.96   15.40
   6  -6   1  326.47   15.30
   6  -6   1  395.96   19.70
   6  -6   1  355.06   15.40
  -7   6  -1 5365.26  108.99
  -7   6  -1 4747.02   97.49
  -7   6  -1 4687.03  110.99
   7  -6   1 4699.43   97.69
   7  -6   1 4596.64   97.49
   7  -6   1 4709.73  106.49
  -8   6  -1  339.17   16.90
  -8   6  -1  299.67   27.50
  -8   6  -1  334.37   18.70
   8  -6   1  322.57   16.90
   8  -6   1  323.97   16.80
   8  -6   1  290.77   22.50
  -9   6  -1  497.95   21.10
  -9   6  -1  456.15   34.40
  -9   6  -1  484.25   21.70
   9  -6   1  478.65   29.30
   9  -6   1  491.95   21.30
   9  -6   1  483.15   21.60
 -10   6  -1  118.09   13.90
 -10   6  -1   95.69   20.60
  10  -6   1  127.29   16.10
  10  -6   1   92.49   16.80
  10  -6   1  114.29   14.10
 -11   6  -1  137.19   16.20
 -11   6  -1  134.19   23.10
 -11   6  -1  132.99   15.00
  11  -6   1  177.78   18.20
  11  -6   1  156.28   23.40
  11  -6   1  140.39   16.40
   8   5  -1    4.50   10.70
   8   5  -1   -8.90    8.60
   8   5  -1   13.90    8.70
  -8  -5   1    4.80    8.40
  -8  -5   1  -28.60   17.70
  -8  -5   1   -5.50   10.60
  -8  -5   1   -2.60    9.20
   7   5  -1   24.40   13.10
   7   5  -1   32.60   11.60
   7   5  -1   17.10    9.70
  -7  -5   1   16.30   10.60
  -7  -5   1   33.50   12.30
  -7  -5   1   15.70   19.70
  -7  -5   1   22.30   10.50
   6   5  -1  551.34   29.90
   6   5  -1  579.44   28.80
   6   5  -1  556.64   32.50
  -6  -5   1  594.74   30.90
  -6  -5   1  520.15   28.40
  -6  -5   1  585.14   46.60
  -6  -5   1  498.05   26.70
   5   5  -1  322.97   21.90
   5   5  -1  341.17   22.00
   5   5  -1  342.07   25.00
  -5  -5   1  318.97   33.50
  -5  -5   1  338.97   22.90
  -5  -5   1  351.66   22.60
  -5  -5   1  329.67   21.50
   4   5  -1  141.49   15.40
   4   5  -1  105.69   12.00
   4   5  -1  143.79   18.70
  -4  -5   1  147.09   15.30
  -4  -5   1  131.09   14.80
  -4  -5   1  136.79   15.80
   3   5  -1  441.26   20.90
   3   5  -1  444.26   22.00
   3   5  -1  435.56   21.40
  -3  -5   1  455.15   21.20
  -3  -5   1  416.46   31.80
  -3  -5   1  441.56   20.20
  -3  -5   1  412.36   20.30
   2   5  -1 1555.74   40.80
   2   5  -1 1573.34   41.50
   2   5  -1 1603.14   41.70
  -2  -5   1 1545.85   54.89
  -2  -5   1 1590.34   41.60
  -2  -5   1 1587.94   41.40
   1   5  -1  686.23   22.70
   1   5  -1  658.23   22.00
   1   5  -1  644.94   20.40
  -1  -5   1  628.14   32.00
  -1  -5   1  694.23   22.90
  -1   5  -1  113.99    4.60
  -1   5  -1  116.99    9.40
  -1   5  -1  108.79    4.40
   1  -5   1  103.79    9.10
   1  -5   1   90.89    9.00
   1  -5   1  112.39   15.00
  -2   5  -1  190.68    8.50
  -2   5  -1  202.58    9.70
   2  -5   1  184.08   14.20
   2  -5   1  215.08   10.50
   2  -5   1  219.78   10.80
  -3   5  -1 4432.46   87.89
  -3   5  -1 4372.46   89.59
  -3   5  -1 4524.55   88.69
   3  -5   1 4490.05   88.59
   3  -5   1 4509.85   88.29
   3  -5   1 4528.05   90.49
  -4   5  -1  949.80   24.10
  -4   5  -1  942.71   28.90
  -4   5  -1  912.41   24.50
   4  -5   1 1008.60   26.70
   4  -5   1  924.51   24.20
   4  -5   1  938.01   19.30
   4  -5   1  935.11   24.50
  -5   5  -1 1602.64   37.40
  -5   5  -1 1645.54   37.90
  -5   5  -1 1618.04   45.60
   5  -5   1 1698.33   43.10
   5  -5   1 1614.44   37.60
   5  -5   1 1661.03   37.90
  -6   5  -1  263.07   21.60
  -6   5  -1  274.87   13.30
  -6   5  -1  269.97   13.10
   6  -5   1  283.57   13.60
   6  -5   1  250.17   17.70
   6  -5   1  279.87   13.30
  -7   5  -1  302.47   14.90
  -7   5  -1  324.37   25.60
  -7   5  -1  309.97   15.00
   7  -5   1  296.07   21.30
   7  -5   1  283.87   14.60
   7  -5   1  312.17   15.50
  -8   5  -1    8.30    6.00
  -8   5  -1   -2.00   11.90
  -8   5  -1    2.80    6.00
   8  -5   1  -11.40    8.30
   8  -5   1   -1.10    5.50
   8  -5   1    0.00    5.90
  -9   5  -1  721.33   27.00
  -9   5  -1  698.73   39.40
  -9   5  -1  723.83   26.30
   9  -5   1  753.32   27.00
   9  -5   1  749.82   36.50
   9  -5   1  732.53   28.00
 -10   5  -1   -4.90    6.10
 -10   5  -1  -21.10   13.20
 -10   5  -1   -4.30    5.80
  10  -5   1   -0.20    6.80
  10  -5   1    0.90    6.10
  10  -5   1   -5.80   10.20
 -11   5  -1    2.10    6.60
 -11   5  -1    3.70    7.40
 -11   5  -1  -14.70   14.50
  11  -5   1   -2.30    6.90
  11  -5   1    2.40    7.70
  11  -5   1    2.60   10.80
   9   4  -1  360.26   29.90
   9   4  -1  358.36   32.70
   9   4  -1  325.07   26.40
  -9  -4   1  319.57   26.50
  -9  -4   1  324.47   24.30
  -9  -4   1  398.26   46.30
  -9  -4   1  374.26   31.30
   8   4  -1  171.58   20.90
   8   4  -1  131.59   16.40
   8   4  -1  207.78   27.80
  -8  -4   1  170.48   24.70
  -8  -4   1  204.88   23.80
  -8  -4   1  189.08   19.60
  -8  -4   1  171.88   30.50
   7   4  -1   25.30   10.10
   7   4  -1   32.30    9.50
   7   4  -1   16.30   12.00
  -7  -4   1   16.70   12.30
  -7  -4   1   23.50   10.00
  -7  -4   1    5.50   17.40
  -7  -4   1   26.30    9.40
   6   4  -1   84.99   11.90
   6   4  -1  103.99   16.30
   6   4  -1  106.99   13.00
  -6  -4   1   82.79   11.40
  -6  -4   1   95.79   12.80
  -6  -4   1   95.79   14.40
  -6  -4   1  103.89   22.70
   5   4  -1 2977.80   69.69
   5   4  -1 2774.02   68.39
   5   4  -1 2803.72   73.39
  -5  -4   1 2768.02   71.69
  -5  -4   1 2745.03   67.59
  -5  -4   1 2828.92   87.49
  -5  -4   1 2772.82   68.79
   4   4  -1 1434.96   41.20
   4   4  -1 1500.05   41.70
   4   4  -1 1494.95   45.30
  -4  -4   1 1423.86   43.00
  -4  -4   1 1559.84   42.60
  -4  -4   1 1515.75   41.80
  -4  -4   1 1464.85   56.89
   2   4  -1  319.07   15.30
   2   4  -1  282.87   15.10
   2   4  -1  291.27   14.50
  -2  -4   1  266.37   23.40
  -2  -4   1  309.87   14.50
  -2  -4   1  286.27   14.50
  -2  -4   1  278.17   13.70
   1   4  -1  856.51   24.40
   1   4  -1  941.51   24.00
   1   4  -1  865.21   24.20
  -1  -4   1  761.02   33.30
  -1  -4   1  818.42   23.90
  -1  -4   1  862.41   24.40
  -1   4  -1  260.27   10.40
  -1   4  -1  234.88    7.10
   1  -4   1  230.38   10.30
   1  -4   1  216.88   14.10
   1  -4   1  246.38   10.10
  -2   4  -1 3178.28   64.79
  -2   4  -1 3223.98   64.19
  -2   4  -1 3272.17   64.59
   2  -4   1 3221.88   64.59
   2  -4   1 3269.07   64.89
   2  -4   1 3289.87   68.19
  -3   4  -1  303.27   10.90
  -3   4  -1  315.77   11.40
   3  -4   1  341.37   12.60
   3  -4   1  322.47    9.70
   3  -4   1  306.17   11.20
   3  -4   1  301.27   11.00
  -4   4  -1 5123.29   98.69
  -4   4  -1 5098.19  105.99
   4  -4   1 5096.19   98.89
   4  -4   1 5050.09  103.49
  -5   4  -1 2356.06   50.69
  -5   4  -1 2390.66   59.99
  -5   4  -1 2367.66   50.79
   5  -4   1 2421.16   57.79
   5  -4   1 2332.57   50.69
   5  -4   1 2342.97   50.89
  -6   4  -1 2558.84   65.99
  -6   4  -1 2423.36   53.19
  -6   4  -1 2320.67   52.89
   6  -4   1 2393.76   53.19
   6  -4   1 2410.86   53.19
   6  -4   1 2382.66   61.99
  -7   4  -1   -7.10    4.60
  -7   4  -1   -4.90    4.30
  -7   4  -1   -1.00    9.60
   7  -4   1    1.40    4.70
   7  -4   1   -6.20    4.50
   7  -4   1   -5.20    8.10
  -8   4  -1   -5.20   11.60
  -8   4  -1    2.40    5.60
  -8   4  -1    2.40    5.90
  -8   4  -1    0.00    3.10
   8  -4   1  -10.10    8.70
   8  -4   1    0.20    5.20
   8  -4   1    3.80    6.00
  -9   4  -1 1449.95   55.09
  -9   4  -1 1358.26   32.90
  -9   4  -1 1446.16   40.60
  -9   4  -1 1399.86   41.10
   9  -4   1 1451.45   52.69
   9  -4   1 1379.26   40.50
   9  -4   1 1424.36   41.50
 -10   4  -1   57.59   18.90
 -10   4  -1   62.59   10.20
 -10   4  -1   67.49    7.90
 -10   4  -1   52.19    9.90
  10  -4   1   68.79   11.00
  10  -4   1   68.19   11.30
  10  -4   1   58.79   14.90
 -11   4  -1  318.87   21.60
 -11   4  -1  279.87   34.10
 -11   4  -1  337.77   21.50
 -11   4  -1  285.67   14.30
  11  -4   1  333.17   22.20
  11  -4   1  330.17   24.20
  11  -4   1  330.97   30.20
   9   3  -1  339.07   31.60
   9   3  -1  326.17   23.80
   9   3  -1  351.96   25.70
  -9  -3   1  326.17   24.70
  -9  -3   1  297.77   31.50
  -9  -3   1  326.37   42.00
  -9  -3   1  376.96   24.60
   8   3  -1  213.38   20.10
   8   3  -1  237.18   26.70
   8   3  -1  236.88   21.90
  -8  -3   1  253.77   35.80
  -8  -3   1  236.58   22.50
  -8  -3   1  255.37   20.70
  -8  -3   1  243.28   25.80
   7   3  -1 3664.33   86.59
   7   3  -1 3551.14   94.69
   7   3  -1 3706.73   87.49
  -7  -3   1 3621.64   87.09
  -7  -3   1 3860.11  110.19
  -7  -3   1 3673.93   94.59
  -7  -3   1 3599.54   86.09
   6   3  -1   66.29   10.20
   6   3  -1   68.19   10.20
   6   3  -1   70.69   13.50
  -6  -3   1   86.69   19.60
  -6  -3   1   76.29   14.40
  -6  -3   1   65.19   10.50
  -6  -3   1   74.29   10.80
   5   3  -1  830.72   29.20
   5   3  -1  870.01   34.90
   5   3  -1  849.41   29.50
  -5  -3   1  864.41   43.20
  -5  -3   1  901.71   29.80
  -5  -3   1  871.71   33.60
  -5  -3   1  827.52   29.70
   4   3  -1 1967.10   53.29
   4   3  -1 1981.80   49.20
   4   3  -1 1973.80   49.20
  -4  -3   1 2022.80   49.60
  -4  -3   1 1981.70   52.49
  -4  -3   1 1986.70   49.00
  -4  -3   1 2028.20   63.59
   3   3  -1  393.96   19.60
   3   3  -1  398.26   16.90
   3   3  -1  429.26   17.90
  -3  -3   1  373.16   25.40
  -3  -3   1  408.76   17.40
  -3  -3   1  410.76   16.90
  -3  -3   1  394.46   18.30
   2   3  -1  346.67   14.50
   2   3  -1  357.16   14.50
   2   3  -1  339.47   15.60
  -2  -3   1  353.56   14.70
  -2  -3   1  344.07   14.50
  -2  -3   1  366.96   14.90
  -2  -3   1  344.57   21.90
   1   3  -1 3919.91   89.49
   0   3  -1 3011.20   67.79
   0  -3   1 2677.53   58.49
   0  -3   1 3134.89   67.39
  -3   3  -1 3398.16   68.89
  -3   3  -1 3434.46   68.79
  -3   3  -1 3606.94   74.19
   3  -3   1 3660.53   72.99
  -4   3  -1 4915.01   96.39
  -4   3  -1 5078.59  104.79
   4  -3   1 4920.81  102.69
  -5   3  -1 3843.02   77.49
  -5   3  -1 3937.31   87.89
  -5   3  -1 3752.02   77.39
  -5   3  -1 3760.12   73.49
   5  -3   1 3807.92   77.39
   5  -3   1 3758.32   85.49
   5  -3   1 3885.11   77.59
  -6   3  -1   11.90    9.00
  -6   3  -1   -4.90    4.30
   6  -3   1    6.10    4.80
   6  -3   1   -0.60    6.80
   6  -3   1   22.90    5.70
  -7   3  -1 1551.44   40.10
  -7   3  -1 1579.04   52.49
  -7   3  -1 1478.05   40.80
  -7   3  -1 1587.44   41.10
   7  -3   1 1606.34   50.79
   7  -3   1 1593.04   40.70
   7  -3   1 1575.04   41.00
  -8   3  -1  190.28   16.90
  -8   3  -1  198.78   16.30
  -8   3  -1  200.48   25.90
  -8   3  -1  183.68   15.40
   8  -3   1  195.78   15.60
   8  -3   1  195.78   22.10
   8  -3   1  214.48   16.50
  -9   3  -1  446.96   34.10
  -9   3  -1  518.35   23.40
  -9   3  -1  509.15   24.20
  -9   3  -1  482.95   25.80
   9  -3   1  502.25   33.50
   9  -3   1  511.95   23.80
   9  -3   1  483.85   22.90
 -10   3  -1   19.80   11.30
 -10   3  -1  -12.30    6.70
 -10   3  -1  -22.50   14.80
 -10   3  -1  -16.20    7.00
  10  -3   1   -3.50    7.40
  10  -3   1   -7.40    7.50
  10  -3   1    8.90   12.10
 -11   3  -1  687.93   30.80
 -11   3  -1  571.04   28.50
 -11   3  -1  580.74   30.50
 -11   3  -1  604.34   42.90
  11  -3   1  615.74   39.90
  11  -3   1  643.24   31.20
  11  -3   1  602.64   29.60
  10   2  -1  576.24   31.80
  10   2  -1  520.85   29.00
  10   2  -1  612.04   40.70
 -10  -2   1  606.64   41.10
 -10  -2   1  606.54   29.80
 -10  -2   1  616.14   32.40
 -10  -2   1  680.73   52.49
   9   2  -1    1.20    8.00
   9   2  -1   -4.80    7.90
   9   2  -1  -11.70   11.70
  -9  -2   1   31.70   21.40
  -9  -2   1   -5.20    6.80
  -9  -2   1  -14.60   12.40
  -9  -2   1   -4.90    8.70
   8   2  -1   31.90    8.70
   8   2  -1   28.90    8.70
   8   2  -1   23.00   13.70
  -8  -2   1   66.99   21.40
  -8  -2   1   41.00    9.20
  -8  -2   1   25.50    9.50
  -8  -2   1   44.60   14.90
   7   2  -1  170.38   17.90
   7   2  -1  132.29   15.70
   7   2  -1  166.68   23.00
  -7  -2   1  140.79   18.20
  -7  -2   1  137.89   15.30
  -7  -2   1  209.78   29.70
  -7  -2   1  141.99   21.50
   6   2  -1 1554.04   50.09
   6   2  -1 1515.15   42.80
   6   2  -1 1460.95   42.50
  -6  -2   1 1514.55   43.10
  -6  -2   1 1530.75   42.70
  -6  -2   1 1567.34   58.19
  -6  -2   1 1551.24   49.90
   5   2  -1  507.85   21.10
   5   2  -1  524.35   26.40
   5   2  -1  526.45   21.80
  -5  -2   1  537.85   21.10
  -5  -2   1  537.75   21.70
  -5  -2   1  551.14   32.70
  -5  -2   1  535.15   25.60
   4   2  -1 1021.10   33.80
   4   2  -1  991.70   28.80
   4   2  -1 1033.20   29.20
  -4  -2   1 1029.40   29.30
  -4  -2   1 1048.50   33.60
  -4  -2   1  984.20   28.80
  -4  -2   1  955.70   40.30
   3   2  -1 3311.57   81.49
   3   2  -1 3408.26   70.29
   3   2  -1 3403.46   74.09
   3   2  -1 3441.86   70.49
  -3  -2   1 3220.08   81.49
  -3  -2   1 3356.96   73.49
  -3  -2   1 3368.96   70.09
   2   2  -1 2456.05   60.29
   2   2  -1 2316.27   52.09
   2   2  -1 2388.66   50.39
  -2  -2   1 2342.67   59.69
  -2  -2   1 2374.06   50.29
  -2  -2   1 2352.46   51.79
  -2  -2   1 2455.95   50.89
   0   2  -1 1846.02   42.90
   0   2  -1 1856.31   37.60
   0  -2   1 1889.21   42.40
  -1   2  -1  321.87    9.40
  -1   2  -1  330.37   10.90
  -1   2  -1  335.77    9.50
  -1   2  -1  348.97    9.80
   1  -2   1  343.87    9.50
   1  -2   1  350.36   10.30
   1  -2   1  364.16    9.70
  -3   2  -1  110.89   10.30
  -3   2  -1  107.59    6.50
  -3   2  -1  109.79    5.90
  -3   2  -1  110.69    7.00
   3  -2   1  120.99    7.10
   3  -2   1  126.79   10.10
   3  -2   1  116.39    6.90
  -4   2  -1   31.80    7.90
  -4   2  -1   24.60    4.30
  -4   2  -1   25.70    4.60
  -4   2  -1   30.50    5.70
   4  -2   1   27.00    4.50
   4  -2   1   24.50    4.20
   4  -2   1   28.00    7.00
  -5   2  -1  374.86   15.30
  -5   2  -1  341.97   21.80
  -5   2  -1  434.16   15.30
   5  -2   1  344.17   20.70
   5  -2   1  402.96   15.30
   5  -2   1  386.36   14.70
  -6   2  -1  723.63   27.80
  -6   2  -1  698.33   31.20
  -6   2  -1  712.43   23.00
  -6   2  -1  682.63   23.00
   6  -2   1  694.43   23.00
   6  -2   1  707.33   30.20
   6  -2   1  697.63   22.80
  -7   2  -1 1149.78   35.70
  -7   2  -1 1322.47   47.10
  -7   2  -1 1296.07   36.00
  -7   2  -1 1271.27   43.10
   7  -2   1 1306.37   36.00
   7  -2   1 1265.07   36.30
   7  -2   1 1332.27   46.10
  -8   2  -1 2820.42   66.89
  -8   2  -1 2806.62   79.89
  -8   2  -1 2680.33   73.69
  -8   2  -1 2796.02   66.19
   8  -2   1 2783.42   66.59
   8  -2   1 2802.32   66.29
   8  -2   1 2726.13   77.39
  -9   2  -1  358.76   31.20
  -9   2  -1  360.16   28.90
  -9   2  -1  324.37   22.10
  -9   2  -1  337.37   21.30
   9  -2   1  348.87   20.80
   9  -2   1  328.87   22.50
   9  -2   1  373.46   29.40
 -10   2  -1   19.10   14.40
 -10   2  -1   -0.70    7.90
 -10   2  -1    2.20    7.60
 -10   2  -1   -2.60   14.60
  10  -2   1    4.30    6.90
  10  -2   1   10.30   11.90
  10  -2   1   16.00    8.70
 -11   2  -1   64.29   11.30
 -11   2  -1   75.49   17.40
 -11   2  -1   73.99   20.60
 -11   2  -1   62.19   12.30
  11  -2   1   81.89   13.80
  11  -2   1   66.59   16.80
  11  -2   1   77.69   11.90
  10   1  -1  380.26   26.00
  10   1  -1  320.07   30.90
  10   1  -1  363.06   24.50
 -10  -1   1  349.17   22.90
 -10  -1   1  405.36   40.70
 -10  -1   1  310.27   25.20
 -10  -1   1  376.06   33.40
   9   1  -1    4.40    9.10
   9   1  -1   10.80    9.20
   9   1  -1   19.70   12.70
  -9  -1   1   10.20    8.20
  -9  -1   1   20.00   10.40
  -9  -1   1    5.10   12.70
  -9  -1   1   24.40   18.30
   8   1  -1 1476.05   54.29
   8   1  -1 1441.06   44.70
   8   1  -1 1503.15   44.80
  -8  -1   1 1562.64   46.20
  -8  -1   1 1511.85   54.79
  -8  -1   1 1479.55   43.80
  -8  -1   1 1669.63   63.39
   7   1  -1  171.88   15.30
   7   1  -1  137.59   20.40
   7   1  -1  132.19   15.20
  -7  -1   1  160.38   14.20
  -7  -1   1  142.49   21.40
  -7  -1   1  167.68   16.60
  -7  -1   1  141.39   21.30
   6   1  -1   16.70    7.00
   6   1  -1   20.70    6.90
   6   1  -1   23.00   10.40
  -6  -1   1   19.50   12.70
  -6  -1   1    8.50    5.90
  -6  -1   1   12.10    6.10
  -6  -1   1    9.50    9.40
   4   1  -1  181.78   11.90
   4   1  -1  177.68   11.00
  -4  -1   1  175.78   11.00
  -4  -1   1  180.98   11.90
   2   1  -1  688.53   17.60
   2   1  -1  653.23   17.50
   2   1  -1  725.23   24.10
   2   1  -1  689.23   20.30
  -2  -1   1  681.83   19.90
  -2  -1   1  674.13   17.40
  -2  -1   1  671.63   17.60
  -2  -1   1  691.93   23.80
   1   1  -1 1260.97   27.10
   1   1  -1 1310.27   31.70
   1   1  -1 1293.37   28.30
  -1  -1   1 1281.67   28.20
  -1  -1   1 1359.36   32.10
  -1  -1   1 1375.06   27.30
  -2   1  -1 1103.89   27.30
  -2   1  -1 1065.49   24.10
  -2   1  -1 1071.59   24.00
   2  -1   1 1116.39   24.20
   2  -1   1 1135.89   27.50
   2  -1   1 1123.69   24.20
  -3   1  -1   43.30    5.50
  -3   1  -1   37.20    4.30
  -3   1  -1   34.70    6.50
  -3   1  -1   40.50    6.10
   3  -1   1   38.50    6.40
   3  -1   1   34.50    4.20
   3  -1   1   30.40    3.90
  -5   1  -1 2124.39   49.30
  -5   1  -1 2115.39   56.79
  -5   1  -1 2317.57   59.09
  -5   1  -1 2171.38   49.90
   5  -1   1 2127.39   49.70
   5  -1   1 2156.98   49.70
   5  -1   1 2176.28   57.29
  -6   1  -1 5809.62  128.19
  -6   1  -1 5745.23  117.59
  -6   1  -1 5731.83  118.19
  -6   1  -1 6009.70  129.39
   6  -1   1 5881.81  117.99
   6  -1   1 5706.83  127.59
   6  -1   1 5751.52  117.89
  -7   1  -1 1008.80   33.00
  -7   1  -1  971.30   31.50
  -7   1  -1 1010.90   42.00
  -7   1  -1 1052.79   42.30
   7  -1   1 1000.60   32.10
   7  -1   1 1011.30   40.40
   7  -1   1 1003.70   32.10
  -8   1  -1  446.46   23.50
  -8   1  -1  393.56   21.70
  -8   1  -1  472.05   34.00
  -8   1  -1  382.16   30.00
   8  -1   1  359.66   27.60
   8  -1   1  429.96   21.70
   8  -1   1  398.86   21.60
  -9   1  -1  520.75   36.50
  -9   1  -1  534.75   35.80
  -9   1  -1  435.56   27.00
  -9   1  -1  454.85   25.90
   9  -1   1  481.95   25.70
   9  -1   1  484.95   26.10
   9  -1   1  486.65   33.20
 -10   1  -1   91.79   13.30
 -10   1  -1   76.29   11.50
 -10   1  -1  100.79   19.90
 -10   1  -1   85.89   19.40
  10  -1   1   77.39   13.60
  10  -1   1   78.49   16.50
  10  -1   1   80.39   11.80
  11   0  -1  178.58   19.60
  11   0  -1  181.38   27.30
  11   0  -1  221.98   23.30
 -11   0   1  158.68   20.70
 -11   0   1  159.58   24.80
  10   0  -1    4.20   12.30
  10   0  -1    5.20    8.40
  10   0  -1    2.40    7.00
 -10   0   1   -2.10    8.00
 -10   0   1   -2.00   13.10
 -10   0   1    9.70   16.50
 -10   0   1    9.20    7.20
   9   0  -1  236.58   19.70
   9   0  -1  240.18   20.00
   9   0  -1  241.18   26.60
  -9   0   1  259.27   28.50
  -9   0   1  233.18   19.40
  -9   0   1  270.77   32.20
  -9   0   1  236.48   19.50
   8   0  -1 1074.49   34.80
   8   0  -1  995.40   34.50
   8   0  -1 1118.79   45.20
  -8   0   1 1062.79   45.00
  -8   0   1 1091.79   48.70
  -8   0   1 1076.69   35.80
  -8   0   1 1087.29   34.80
   7   0  -1  215.98   22.20
   7   0  -1  233.88   15.80
   7   0  -1  229.98   17.00
  -7   0   1  224.18   24.30
  -7   0   1  245.88   15.70
  -7   0   1  253.97   17.60
   6   0  -1   82.89    8.90
   6   0  -1   71.19   12.60
   6   0  -1   71.09    8.20
  -6   0   1   95.09   10.90
  -6   0   1   76.19    8.70
   5   0  -1   27.70    5.20
   5   0  -1   35.90    9.40
   5   0  -1   29.50    8.80
   5   0  -1   34.30    5.70
  -5   0   1   35.20    5.80
  -5   0   1   51.19   11.50
  -5   0   1   17.70    8.60
  -5   0   1   32.60    5.60
   4   0  -1 2796.02   58.99
   4   0  -1 2722.23   65.99
   4   0  -1 2882.61   59.09
   4   0  -1 2900.81   66.19
  -4   0   1 2771.82   65.69
  -4   0   1 2929.91   59.09
  -4   0   1 2881.21   68.09
  -4   0   1 2731.43   58.99
   1   0  -1  125.49    3.80
   1   0  -1  134.49    5.80
  -1   0   1  143.29    3.90
  -1   0   1  127.29    5.70
   0   0  -1    0.40    0.50
  -3   0  -1  893.61   23.30
  -3   0  -1  883.71   23.40
  -3   0  -1  850.71   26.90
   3   0   1  894.21   23.40
   3   0   1  873.51   23.20
   3   0   1  925.21   27.50
  -4   0  -1  314.67   13.90
  -4   0  -1  274.47   13.50
   4   0   1  289.87   13.50
   4   0   1  314.47   13.80
   4   0   1  361.46   21.00
  -5   0  -1   93.39   12.80
  -5   0  -1   64.49    8.30
  -5   0  -1   73.19    8.60
  -5   0  -1   72.89   12.20
   5   0   1   64.29    8.30
   5   0   1   71.29    8.30
   5   0   1   95.39   12.70
  -6   0  -1  697.53   26.90
  -6   0  -1  741.83   26.80
  -6   0  -1  764.52   35.50
  -6   0  -1  776.72   34.10
   6   0   1  673.73   26.40
   6   0   1  807.12   34.00
   6   0   1  750.32   26.80
  -7   0  -1  549.25   32.30
  -7   0  -1  574.64   25.10
  -7   0  -1  597.24   24.60
  -7   0  -1  527.75   34.60
   7   0   1  568.84   31.70
   7   0   1  625.94   25.50
   7   0   1  682.93   26.50
  -8   0  -1   -3.30    6.50
  -8   0  -1    1.30   11.80
  -8   0  -1   30.90   14.90
  -8   0  -1   -3.30    7.00
   8   0   1    7.70    8.00
   8   0   1   11.70   12.10
   8   0   1   -0.70    7.10
  -9   0  -1  323.37   21.20
  -9   0  -1  274.57   22.80
  -9   0  -1  263.87   29.20
  -9   0  -1  294.67   33.00
   9   0   1  308.97   21.60
   9   0   1  298.27   28.80
   9   0   1  344.27   22.90
 -10   0  -1  528.35   41.10
 -10   0  -1  477.85   28.00
 -10   0  -1  508.05   39.00
 -10   0  -1  482.35   28.50
  10   0   1  476.15   35.30
  10   0   1  433.26   29.00
  10   0   1  433.36   26.30
  11  -1  -1   38.10   11.60
  11  -1  -1   16.70    9.00
  11  -1  -1   47.90   15.10
 -11   1   1   28.30   16.20
 -11   1   1   49.30   17.00
 -11   1   1   35.20   10.70
 -11   1   1   29.40    9.20
  10  -1  -1  237.48   20.00
  10  -1  -1  219.48   26.70
  10  -1  -1  232.68   21.30
 -10   1   1  257.07   19.80
 -10   1   1  222.28   29.80
 -10   1   1  202.08   19.60
   9  -1  -1   70.39   16.00
   9  -1  -1   65.39   10.10
   9  -1  -1   65.39    9.70
  -9   1   1   40.20   15.60
  -9   1   1   62.59    9.50
  -9   1   1  101.49   12.00
  -9   1   1   84.49   17.00
   8  -1  -1 1486.85   41.90
   8  -1  -1 1536.15   53.49
   8  -1  -1 1473.55   41.00
  -8   1   1 1534.95   41.10
  -8   1   1 1354.26   51.19
  -8   1   1 1499.95   53.69
  -8   1   1 1473.35   41.30
   7  -1  -1  132.29   13.30
   7  -1  -1  152.28   13.50
   7  -1  -1  153.78   19.70
  -7   1   1  186.68   21.50
  -7   1   1  178.48   20.50
  -7   1   1  136.29   13.80
  -7   1   1  133.69   12.60
   6  -1  -1 7494.35  154.58
   6  -1  -1 7585.64  146.69
   6  -1  -1 7691.43  158.08
   6  -1  -1 7592.04  145.99
  -6   1   1 7024.80  154.98
  -6   1   1 7596.74  158.48
  -6   1   1 7562.04  146.59
  -6   1   1 7434.76  145.59
   5  -1  -1   -0.80    5.50
   5  -1  -1   -7.70    3.40
   5  -1  -1  -14.50    6.50
  -5   1   1   -9.30    3.70
  -5   1   1  -15.10    7.00
  -5   1   1   -1.20    7.10
   4  -1  -1  379.06   18.60
   4  -1  -1  370.86   12.50
   4  -1  -1  376.66   12.50
   4  -1  -1  381.76   16.00
  -4   1   1  370.36   16.30
  -4   1   1  377.86   12.60
  -4   1   1  361.66   18.20
  -4   1   1  373.06   12.20
   2  -1  -1  280.97    9.40
   2  -1  -1  294.27   10.80
   2  -1  -1  278.97    6.70
   2  -1  -1  263.87    6.70
  -2   1   1  273.37    9.20
  -2   1   1  275.27    6.90
  -2   1   1  272.07    6.60
  -2   1   1  278.87   10.60
   0  -1  -1 1089.79   22.40
   0  -1  -1 1086.59   21.90
   0  -1  -1 1054.99   22.30
   0   1   1 1084.99   22.50
   0   1   1 1066.89   22.30
  -2  -1  -1  100.59    7.80
  -2  -1  -1   95.99    8.80
  -2  -1  -1   89.39    7.70
   2   1   1   95.39    7.60
   2   1   1   88.79    8.30
   2   1   1   92.19    8.50
  -4  -1  -1  351.96   24.00
  -4  -1  -1  372.36   16.50
  -4  -1  -1  364.76   16.50
  -4  -1  -1  405.16   20.70
   4   1   1  329.27   16.40
   4   1   1  367.66   16.50
   4   1   1  362.46   20.30
  -5  -1  -1  662.73   28.80
  -5  -1  -1  634.24   23.60
  -5  -1  -1  613.24   31.80
  -5  -1  -1  679.63   23.80
   5   1   1  619.04   23.40
   5   1   1  638.94   23.90
   5   1   1  628.84   28.20
  -6  -1  -1 4213.28   98.99
  -6  -1  -1 4092.39   89.79
  -6  -1  -1 4028.60   89.99
  -6  -1  -1 4051.29  104.79
   6   1   1 4076.19   90.09
   6   1   1 4051.29   98.29
   6   1   1 4019.20   89.69
  -7  -1  -1   64.89   11.40
  -7  -1  -1   64.19   17.20
  -7  -1  -1   55.79   14.50
  -7  -1  -1   42.20    9.50
   7   1   1   58.39   10.60
   7   1   1   44.40    9.70
  -8  -1  -1 1972.80   55.99
  -8  -1  -1 2015.30   65.89
  -8  -1  -1 2024.30   72.79
  -8  -1  -1 1980.20   55.09
   8   1   1 1959.90   65.59
   8   1   1 1905.61   55.29
   8   1   1 1933.61   54.79
  -9  -1  -1   70.09   11.90
  -9  -1  -1  107.69   24.40
  -9  -1  -1   85.79   13.70
  -9  -1  -1   99.19   19.60
   9   1   1   98.19   13.50
   9   1   1   98.09   18.50
   9   1   1   89.09   12.50
 -10  -1  -1  144.09   18.70
 -10  -1  -1  132.79   23.80
 -10  -1  -1  121.59   15.90
  10   1   1  115.59   15.30
  10   1   1  148.39   23.10
  10   1   1  142.69   17.30
  11  -2  -1  302.77   21.30
  11  -2  -1  310.07   30.70
  11  -2  -1  318.67   23.80
 -11   2   1  292.97   20.60
 -11   2   1  273.67   27.40
 -11   2   1  318.57   22.10
 -11   2   1  374.06   36.30
  10  -2  -1  746.73   29.60
  10  -2  -1  804.12   32.10
  10  -2  -1  751.12   41.00
 -10   2   1  762.02   37.20
 -10   2   1  741.53   44.20
 -10   2   1  808.42   29.90
   9  -2  -1  521.95   23.00
   9  -2  -1  477.45   23.30
   9  -2  -1  505.65   32.80
  -9   2   1  484.75   35.10
  -9   2   1  520.65   22.90
  -9   2   1  488.95   29.30
  -9   2   1  501.25   23.70
   8  -2  -1  482.45   20.30
   8  -2  -1  530.45   21.80
   8  -2  -1  450.55   29.40
  -8   2   1  439.56   30.80
  -8   2   1  490.95   21.20
  -8   2   1  522.15   20.60
  -8   2   1  436.26   25.60
   7  -2  -1  181.38   21.70
   7  -2  -1  240.88   13.60
   7  -2  -1  238.68   14.10
  -7   2   1  228.78   13.90
  -7   2   1  202.88   22.20
  -7   2   1  256.87   13.70
  -7   2   1  191.08   17.40
   6  -2  -1  529.05   18.00
   6  -2  -1  594.34   26.90
   6  -2  -1  552.34   18.70
   6  -2  -1  561.74   22.10
  -6   2   1  544.75   21.50
  -6   2   1  580.54   27.70
  -6   2   1  551.34   18.90
  -6   2   1  586.84   18.70
   5  -2  -1  818.82   21.90
   5  -2  -1  843.82   24.90
   5  -2  -1  817.62   30.10
   5  -2  -1  819.72   21.40
  -5   2   1  826.12   21.20
  -5   2   1  822.82   24.00
  -5   2   1  782.72   30.40
   4  -2  -1  147.39    6.80
   4  -2  -1  136.99   13.00
   4  -2  -1  125.59    8.60
   4  -2  -1  142.69    7.10
  -4   2   1  126.69    6.40
  -4   2   1  114.59    6.90
  -4   2   1  119.49    8.20
   3  -2  -1  782.82   17.00
   3  -2  -1  783.02   22.80
   3  -2  -1  810.32   17.20
   3  -2  -1  814.52   19.80
  -3   2   1  799.72   17.10
  -3   2   1  778.32   16.80
  -3   2   1  812.12   22.90
  -2  -2  -1 3121.49   66.19
  -2  -2  -1 3113.29   66.49
   2   2   1 3260.17   66.89
   2   2   1 3150.98   67.99
   2   2   1 3215.08   66.49
  -3  -2  -1 1166.48   34.00
  -3  -2  -1 1102.29   30.60
  -3  -2  -1 1073.59   30.40
  -3  -2  -1 1108.89   40.80
   3   2   1 1090.49   30.60
   3   2   1 1122.79   34.60
   3   2   1 1099.29   30.40
  -4  -2  -1 3608.44   79.29
  -4  -2  -1 3637.04   79.19
  -4  -2  -1 3592.74   92.49
  -4  -2  -1 3665.53   83.49
   4   2   1 3629.54   83.89
   4   2   1 3647.64   79.29
   4   2   1 3593.94   78.89
  -5  -2  -1   -5.00    5.70
  -5  -2  -1    9.30   10.80
  -5  -2  -1   -0.70    8.20
  -5  -2  -1   -9.40    5.80
   5   2   1   -3.50    6.00
   5   2   1  -10.90    8.00
   5   2   1    0.10    5.90
  -6  -2  -1   -5.20   11.50
  -6  -2  -1    9.60    7.40
  -6  -2  -1   -8.60    9.20
  -6  -2  -1   21.60    7.90
   6   2   1   12.20    7.50
   6   2   1   10.60    7.00
   6   2   1    2.80    9.50
  -7  -2  -1   20.70   17.90
  -7  -2  -1    3.90    8.60
  -7  -2  -1    5.50   11.40
  -7  -2  -1    2.60    8.30
   7   2   1    2.70   11.60
   7   2   1   -1.70    7.40
   7   2   1    4.90    8.00
  -8  -2  -1  688.43   32.20
  -8  -2  -1  703.43   38.10
  -8  -2  -1  631.84   30.00
  -8  -2  -1  625.64   44.80
   8   2   1  656.53   31.30
   8   2   1  631.84   36.60
   8   2   1  645.24   31.40
  -9  -2  -1  288.07   39.00
  -9  -2  -1  296.47   24.80
  -9  -2  -1  248.28   31.40
  -9  -2  -1  268.47   22.60
   9   2   1  274.57   23.20
   9   2   1  299.67   30.00
   9   2   1  320.87   26.70
  11  -3  -1  209.98   19.90
  11  -3  -1  199.38   27.10
  11  -3  -1  181.18   17.50
 -11   3   1  189.88   16.50
 -11   3   1  231.38   18.80
 -11   3   1  147.49   18.20
 -11   3   1  127.19   23.00
  10  -3  -1  155.08   17.00
  10  -3  -1  163.18   15.20
  10  -3  -1  151.68   22.70
 -10   3   1  180.28   15.70
 -10   3   1  122.19   16.60
 -10   3   1  152.08   15.40
 -10   3   1  118.69   20.80
   9  -3  -1  345.97   19.80
   9  -3  -1  352.76   18.70
   9  -3  -1  345.77   27.40
  -9   3   1  303.77   19.10
  -9   3   1  349.17   18.10
  -9   3   1  337.87   18.60
  -9   3   1  315.47   29.90
   8  -3  -1   15.00   10.60
   8  -3  -1   -5.60    5.00
   8  -3  -1   -2.70    6.00
  -8   3   1   -1.70    5.50
  -8   3   1   13.30    6.10
  -8   3   1    5.90   11.60
  -8   3   1   -1.60    5.70
   7  -3  -1 2149.28   48.50
   7  -3  -1 2163.58   49.40
   7  -3  -1 2171.98   60.99
  -7   3   1 2226.38   48.50
  -7   3   1 2155.68   62.39
  -7   3   1 2098.89   49.50
   6  -3  -1 2592.64   53.89
   6  -3  -1 2528.25   56.39
   6  -3  -1 2631.84   54.59
   6  -3  -1 2574.64   65.09
  -6   3   1 2576.44   66.39
  -6   3   1 2574.14   53.49
  -6   3   1 2506.15   54.49
   5  -3  -1  578.14   23.80
   5  -3  -1  561.74   17.40
   5  -3  -1  594.94   16.30
   5  -3  -1  566.44   15.70
  -5   3   1  581.54   24.40
  -5   3   1  591.94   15.60
  -5   3   1  596.14   16.20
   3  -3  -1 2298.47   44.80
   3  -3  -1 2310.77   45.00
   3  -3  -1 2260.97   49.90
  -3   3   1 2295.97   44.50
  -3   3   1 2312.97   49.50
  -3   3   1 2422.06   44.90
   0  -3  -1    6.10    3.00
   0  -3  -1    8.80    3.20
   0  -3  -1    6.80    2.20
   0   3   1   11.90    3.40
   0   3   1    4.50    3.00
  -1  -3  -1 2188.68   48.20
  -1  -3  -1 2200.68   48.30
  -1  -3  -1 2167.48   46.90
   1   3   1 2138.39   46.70
   1   3   1 2224.78   48.50
   1   3   1 2183.68   47.90
  -2  -3  -1 2564.94   58.29
  -2  -3  -1 2685.63   58.99
  -2  -3  -1 2661.93   58.59
   2   3   1 2582.24   58.59
   2   3   1 2530.85   57.89
   2   3   1 2750.72   59.79
  -3  -3  -1  934.71   39.30
  -3  -3  -1  972.30   29.30
  -3  -3  -1  938.41   30.50
  -3  -3  -1  973.20   29.70
   3   3   1  913.51   31.20
   3   3   1  972.30   29.60
   3   3   1  983.40   29.20
  -4  -3  -1   36.00    7.90
  -4  -3  -1   35.50    8.70
  -4  -3  -1   38.20   14.00
  -4  -3  -1   34.60    7.70
   4   3   1   47.90   10.50
   4   3   1   36.80    7.60
   4   3   1   36.10    7.60
  -5  -3  -1 9237.68  207.68
  -5  -3  -1 9536.75  188.08
  -5  -3  -1 9482.05  188.18
  -5  -3  -1 9561.34  193.08
   5   3   1 9469.05  188.28
   5   3   1 9022.10  187.08
   5   3   1 9311.37  193.98
  -6  -3  -1  433.16   25.20
  -6  -3  -1  386.66   34.50
  -6  -3  -1  460.95   28.60
  -6  -3  -1  444.86   24.90
   6   3   1  434.66   23.80
   6   3   1  474.55   29.30
   6   3   1  448.06   24.30
  -7  -3  -1  919.31   52.49
  -7  -3  -1  952.10   42.10
  -7  -3  -1  968.60   36.40
  -7  -3  -1 1007.60   37.70
   7   3   1  953.30   43.20
   7   3   1  968.30   36.50
   7   3   1  956.70   36.80
  -8  -3  -1  465.05   45.30
  -8  -3  -1  466.75   28.30
  -8  -3  -1  477.35   27.20
  -8  -3  -1  474.05   34.30
   8   3   1  449.86   33.40
   8   3   1  508.45   28.90
   8   3   1  514.65   29.80
  -9  -3  -1   17.00   22.30
  -9  -3  -1  -16.90    7.70
  -9  -3  -1    4.50   14.10
  -9  -3  -1  -17.40    8.80
   9   3   1   29.40   14.50
   9   3   1   -2.60   10.40
   9   3   1  -10.20    8.10
  11  -4  -1  155.78   18.40
  11  -4  -1  142.29   15.30
  11  -4  -1  182.38   24.90
 -11   4   1  145.69   14.50
 -11   4   1  130.59   23.30
  10  -4  -1   12.90    7.20
  10  -4  -1    2.40    5.80
  10  -4  -1   12.20   10.80
 -10   4   1   15.30    6.10
 -10   4   1  -10.80   15.00
   9  -4  -1   44.00    7.30
   9  -4  -1   19.30   11.10
   9  -4  -1   28.70    7.10
  -9   4   1   28.50    6.20
  -9   4   1   21.10   13.50
   8  -4  -1 1485.95   49.60
   8  -4  -1 1426.46   36.20
   8  -4  -1 1465.75   37.50
  -8   4   1 1465.25   35.80
  -8   4   1 1465.25   51.39
  -8   4   1 1368.86   36.50
   7  -4  -1 1401.76   44.40
   7  -4  -1 1294.07   32.20
   7  -4  -1 1301.17   33.10
  -7   4   1 1335.27   45.70
  -7   4   1 1367.16   32.10
  -7   4   1 1287.07   32.60
   6  -4  -1 2039.40   44.30
   6  -4  -1 2082.29   44.00
   6  -4  -1 2090.69   54.89
   6  -4  -1 2049.70   43.80
  -6   4   1 2075.79   44.10
  -6   4   1 2083.69   43.60
  -6   4   1 2043.80   55.79
   5  -4  -1  276.17   10.70
   5  -4  -1  318.97   10.40
   5  -4  -1  275.17   10.20
   5  -4  -1  254.37   15.90
  -5   4   1  278.87    9.90
  -5   4   1  259.27   16.70
  -5   4   1  294.37   10.00
   4  -4  -1   54.09    6.30
   4  -4  -1   56.49    5.10
   4  -4  -1   57.49    7.10
   4  -4  -1   55.19    5.10
  -4   4   1   48.60    5.00
  -4   4   1   52.79    4.80
  -4   4   1   46.00    6.40
   3  -4  -1  899.01   22.00
   3  -4  -1  807.72   19.10
   3  -4  -1  810.82   19.40
  -3   4   1  806.12   19.20
  -3   4   1  800.22   18.60
   1  -4  -1  116.69    8.00
  -1   4   1  120.79    7.50
  -1   4   1  126.69    8.30
   0  -4  -1  253.87   11.70
   0  -4  -1  262.07    8.80
   0  -4  -1  245.08   11.70
   0   4   1  254.27   11.50
   0   4   1  268.47   12.20
  -2  -4  -1 3661.93   79.59
  -2  -4  -1 3722.13   78.49
  -2  -4  -1 3744.43   79.99
  -2  -4  -1 3634.14   94.49
   2   4   1 3708.63   79.99
   2   4   1 3683.43   79.29
   2   4   1 3653.83   79.29
  -3  -4  -1 7044.10  143.49
  -3  -4  -1 7280.27  143.69
  -3  -4  -1 6940.61  161.28
  -3  -4  -1 7283.77  143.99
   3   4   1 6928.51  142.69
   3   4   1 7155.28  143.79
   3   4   1 6775.72  144.29
  -4  -4  -1  124.39   20.60
  -4  -4  -1  179.38   17.00
  -4  -4  -1  151.68   15.30
  -4  -4  -1  174.78   15.50
   4   4   1  154.68   18.20
   4   4   1  169.68   16.50
   4   4   1  154.58   15.30
  -5  -4  -1   35.50    9.20
  -5  -4  -1   39.20   11.80
  -5  -4  -1   49.60    9.50
  -5  -4  -1   36.10   16.60
   5   4   1   52.69    9.60
   5   4   1   41.60   11.90
   5   4   1   68.89   11.00
  -6  -4  -1  739.93   32.70
  -6  -4  -1  683.83   47.00
  -6  -4  -1  734.33   35.70
  -6  -4  -1  736.43   32.00
   6   4   1  722.03   31.90
   6   4   1  795.72   33.70
   6   4   1  774.02   37.80
  -7  -4  -1  282.77   25.70
  -7  -4  -1  203.98   22.30
  -7  -4  -1  252.97   22.60
  -7  -4  -1  223.68   35.10
   7   4   1  260.97   26.80
   7   4   1  250.27   21.40
   7   4   1  294.37   23.80
  -8  -4  -1   -1.10    8.40
  -8  -4  -1  -20.90    9.90
  -8  -4  -1  -20.30   16.40
  -8  -4  -1  -24.20    8.80
   8   4   1   10.00   11.80
   8   4   1   -8.10    7.70
   8   4   1   -3.20    8.90
  11  -5  -1  332.27   18.60
  11  -5  -1  384.76   30.70
  11  -5  -1  373.16   21.30
 -11   5   1  342.17   33.30
 -11   5   1  341.47   19.10
 -11   5   1  317.07   17.90
  10  -5  -1   64.09    9.60
  10  -5  -1   51.39   13.00
  10  -5  -1   41.50    7.40
 -10   5   1   41.60    7.30
 -10   5   1   43.60    8.30
 -10   5   1   78.89   18.00
   9  -5  -1  643.54   23.00
   9  -5  -1  604.14   32.60
   9  -5  -1  595.84   21.20
  -9   5   1  540.05   35.80
  -9   5   1  601.94   21.70
  -9   5   1  640.04   20.90
   8  -5  -1   17.10    5.10
   8  -5  -1   36.10    6.20
   8  -5  -1   36.70   11.40
  -8   5   1   29.80    5.40
  -8   5   1   28.50    5.70
  -8   5   1   27.20   11.80
   7  -5  -1  853.21   23.80
   7  -5  -1  880.11   33.70
   7  -5  -1  880.71   23.50
  -7   5   1  790.02   34.90
  -7   5   1  847.42   23.30
  -7   5   1  901.91   23.20
   6  -5  -1   41.20    4.90
   6  -5  -1   59.19    7.30
   6  -5  -1   39.90    8.50
   6  -5  -1   41.40    4.30
  -6   5   1   40.80    4.80
  -6   5   1   48.20    4.80
  -6   5   1   42.20    9.80
   5  -5  -1 5569.34  104.49
   5  -5  -1 5478.35  104.79
   5  -5  -1 5508.45  111.79
   5  -5  -1 5560.04  106.19
  -5   5   1 5446.65  103.69
  -5   5   1 5185.78  111.59
  -5   5   1 5537.35  104.29
   4  -5  -1   22.00    4.50
   4  -5  -1   20.90    3.60
   4  -5  -1   24.10    3.50
  -4   5   1   20.50    3.10
   3  -5  -1  241.48    8.00
   3  -5  -1  203.48    9.50
   3  -5  -1  213.08    9.90
  -3   5   1  222.28   10.00
  -3   5   1  204.18    8.90
   1  -5  -1 2017.00   46.30
  -1   5   1 2104.79   46.90
  -1   5   1 2079.69   45.70
   0  -5  -1 2755.12   60.99
   0  -5  -1 2743.03   61.29
   0   5   1 2831.62   61.79
   0   5   1 2819.82   60.79
  -1  -5  -1  863.01   27.10
  -1  -5  -1  836.42   27.30
  -1  -5  -1  862.01   22.90
  -1  -5  -1  842.72   38.10
   1   5   1  829.02   22.90
   1   5   1  816.12   27.00
   1   5   1  827.92   26.30
  -2  -5  -1  201.98   24.70
  -2  -5  -1  239.28   14.00
  -2  -5  -1  207.18   15.30
  -2  -5  -1  222.98   15.60
   2   5   1  238.98   15.60
   2   5   1  236.18   16.00
   2   5   1  236.48   15.00
  -3  -5  -1   45.50    8.20
  -3  -5  -1   37.20    8.40
  -3  -5  -1   38.70    7.90
  -3  -5  -1   16.40   14.40
   3   5   1   21.90    7.40
   3   5   1   32.50    8.50
   3   5   1   36.70    8.10
  -4  -5  -1  701.33   29.40
  -4  -5  -1  728.83   29.70
  -4  -5  -1  708.73   43.60
  -4  -5  -1  682.93   29.60
   4   5   1  675.33   29.10
   4   5   1  645.14   31.10
   4   5   1  714.63   29.70
  -5  -5  -1  426.96   24.90
  -5  -5  -1  369.16   23.40
  -5  -5  -1  335.87   36.40
  -5  -5  -1  393.46   24.80
   5   5   1  407.16   27.50
   5   5   1  374.26   24.50
   5   5   1  369.86   24.10
  -6  -5  -1   92.99   13.20
  -6  -5  -1  104.19   24.70
  -6  -5  -1  107.99   14.90
  -6  -5  -1  110.79   15.90
   6   5   1  151.78   18.40
   6   5   1  100.69   15.90
   6   5   1  162.68   20.20
  -7  -5  -1 1297.47   49.40
  -7  -5  -1 1231.28   64.29
  -7  -5  -1 1174.48   44.60
  -7  -5  -1 1347.27   49.30
   7   5   1 1189.28   46.00
   7   5   1 1283.97   51.59
   7   5   1 1248.98   45.70
  10  -6  -1  100.09   15.60
  10  -6  -1   80.99    8.70
 -10   6   1  102.99   11.60
 -10   6   1   81.29   17.70
 -10   6   1   87.19   10.70
   9  -6  -1  961.40   38.90
   9  -6  -1  947.11   28.20
   9  -6  -1  923.91   26.90
  -9   6   1  915.41   26.40
  -9   6   1  952.70   26.20
  -9   6   1  945.71   42.50
   8  -6  -1  401.26   24.20
   8  -6  -1  393.06   15.60
   8  -6  -1  364.76   15.90
  -8   6   1  384.56   14.50
  -8   6   1  343.47   14.60
  -8   6   1  357.56   26.70
   7  -6  -1  493.25   16.50
   7  -6  -1  496.25   16.60
   7  -6  -1  498.85   24.10
  -7   6   1  469.65   25.60
  -7   6   1  498.15   15.90
  -7   6   1  484.35   15.50
   6  -6  -1  970.60   24.90
   6  -6  -1  987.10   31.00
   6  -6  -1  986.10   24.60
   6  -6  -1  991.70   23.40
  -6   6   1  917.41   32.10
  -6   6   1 1001.00   23.60
   5  -6  -1  908.81   23.80
   5  -6  -1  925.61   25.50
   5  -6  -1  930.61   23.30
   5  -6  -1  955.60   26.80
  -5   6   1  941.31   22.50
   4  -6  -1 2597.84   54.79
   4  -6  -1 2617.94   54.19
   4  -6  -1 2612.84   53.09
  -4   6   1 2620.84   54.59
  -4   6   1 2630.84   53.39
   3  -6  -1  169.58   10.40
   3  -6  -1  164.68   10.10
  -3   6   1  182.98   10.80
   2  -6  -1  584.04   19.50
   2  -6  -1  618.44   19.50
  -2   6   1  606.64   20.10
  -2   6   1  579.64   18.80
   1  -6  -1  445.76   18.20
   1  -6  -1  446.96   17.80
  -1   6   1  433.16   17.00
  -1   6   1  450.55   18.30
   0  -6  -1 5740.03  133.69
   0  -6  -1 5486.15  114.49
   0   6   1 5709.13  115.29
   0   6   1 5454.05  113.39
  -1  -6  -1  280.17   16.30
  -1  -6  -1  232.38   26.20
  -1  -6  -1  274.07   16.50
   1   6   1  297.27   17.50
   1   6   1  264.97   12.00
   1   6   1  291.07   16.80
  -2  -6  -1 1219.18   37.90
  -2  -6  -1 1176.58   52.29
  -2  -6  -1 1182.18   32.40
  -2  -6  -1 1232.48   37.70
   2   6   1 1110.39   36.80
   2   6   1 1175.58   34.10
   2   6   1 1179.38   37.20
  -3  -6  -1 1538.65   63.29
  -3  -6  -1 1571.74   46.00
  -3  -6  -1 1564.74   42.60
  -3  -6  -1 1544.55   46.70
   3   6   1 1476.95   44.70
   3   6   1 1522.15   45.90
   3   6   1 1456.55   45.50
  -4  -6  -1  635.74   44.80
  -4  -6  -1  652.23   28.30
  -4  -6  -1  658.93   30.10
  -4  -6  -1  652.93   29.50
   4   6   1  631.54   29.50
   4   6   1  683.43   32.30
   4   6   1  675.43   29.90
  -5  -6  -1 2427.66   67.09
  -5  -6  -1 2402.16   88.79
  -5  -6  -1 2490.85   67.09
  -5  -6  -1 2388.36   65.59
   5   6   1 2356.76   66.29
   5   6   1 2374.76   66.49
   5   6   1 2202.38   67.59
  -6  -6  -1   18.30    9.30
  -6  -6  -1    5.10    9.10
  -6  -6  -1    6.90   10.70
   6   6   1   -4.70    8.90
   6   6   1   16.10   10.90
   6   6   1   -4.10    7.30
  -7  -6  -1  129.89   30.30
  -7  -6  -1  108.59   16.40
  -7  -6  -1  130.19   17.70
   7   6   1  184.98   20.30
   7   6   1  130.29   19.90
   7   6   1  165.48   19.20
  10  -7  -1  -12.30    8.10
  10  -7  -1   11.00    5.70
  10  -7  -1    3.40    4.30
 -10   7   1    7.20    4.10
 -10   7   1  -19.30    9.60
 -10   7   1    3.20    4.20
   9  -7  -1  502.45   27.60
   9  -7  -1  531.55   19.40
   9  -7  -1  443.26   17.50
  -9   7   1  491.05   16.50
  -9   7   1  451.55   30.40
  -9   7   1  495.75   16.70
   8  -7  -1   10.40    7.90
   8  -7  -1    6.70    4.80
   8  -7  -1    5.10    4.80
  -8   7   1    0.60    4.00
  -8   7   1   12.10    9.60
   7  -7  -1   31.60    7.80
   7  -7  -1   40.20    5.50
   7  -7  -1   39.50    5.50
  -7   7   1   34.60    4.60
   6  -7  -1    1.90    3.70
   6  -7  -1    0.80    3.70
   6  -7  -1    2.10    3.80
   6  -7  -1   -3.20    4.60
  -6   7   1    1.40    3.20
  -6   7   1   -0.30    3.50
   5  -7  -1  717.23   21.40
   5  -7  -1  674.83   27.10
   5  -7  -1  776.02   21.20
   5  -7  -1  766.32   20.40
  -5   7   1  747.33   21.30
  -5   7   1  735.53   19.80
   4  -7  -1  405.36   16.10
   4  -7  -1  387.86   15.60
  -4   7   1  408.86   16.20
  -4   7   1  405.36   14.70
   3  -7  -1 4496.35   92.09
   3  -7  -1 4533.05   92.99
  -3   7   1 4612.94   93.19
   2  -7  -1  886.21   26.40
   2  -7  -1  923.81   39.80
   2  -7  -1  905.71   27.50
  -2   7   1  890.71   27.60
  -2   7   1  847.32   25.60
   1  -7  -1  142.49   12.80
   1  -7  -1  137.29   13.00
   1  -7  -1  144.69   20.80
  -1   7   1  145.69   12.00
  -1   7   1  161.98   13.70
   0  -7  -1 2398.36   58.59
   0  -7  -1 2397.76   76.49
   0   7   1 2305.37   58.29
   0   7   1 2397.16   57.29
  -1  -7  -1  632.94   40.00
  -1  -7  -1  684.83   27.80
   1   7   1  666.83   27.00
   1   7   1  614.74   25.40
  -2  -7  -1  439.66   24.10
  -2  -7  -1  421.26   22.90
  -2  -7  -1  444.76   37.70
   2   7   1  410.36   18.60
   2   7   1  430.86   22.80
   2   7   1  407.76   22.90
  -3  -7  -1  248.28   33.60
  -3  -7  -1  284.57   22.20
  -3  -7  -1  297.47   22.50
  -3  -7  -1  262.57   17.40
   3   7   1  262.47   21.10
   3   7   1  262.57   19.70
   3   7   1  279.37   22.50
  -4  -7  -1   -8.30    8.60
  -4  -7  -1   -7.20   14.80
  -4  -7  -1   -1.00    8.40
   4   7   1   -2.60    8.50
   4   7   1   -5.30    8.20
   4   7   1    5.40    8.20
  -5  -7  -1   10.40    9.70
  -5  -7  -1   -1.00    9.40
  -5  -7  -1    4.70    7.60
  -5  -7  -1   -5.80   17.20
   5   7   1   -7.20    8.10
   5   7   1   -6.70    9.20
   5   7   1   10.70   10.70
  -6  -7  -1  442.36   28.90
  -6  -7  -1  435.26   27.40
  -6  -7  -1  457.65   30.80
  -6  -7  -1  483.95   47.70
   6   7   1  453.15   31.70
   6   7   1  451.75   29.60
   6   7   1  442.46   32.40
   9  -8  -1  128.49   16.40
   9  -8  -1  153.98   11.70
   9  -8  -1  124.69   10.70
  -9   8   1  142.79    8.20
   8  -8  -1   11.20    7.00
   8  -8  -1    8.10    4.50
   8  -8  -1    9.00    4.50
  -8   8   1   12.40    3.80
  -8   8   1   13.20    3.70
   7  -8  -1 1891.61   42.30
   7  -8  -1 1806.92   42.70
   7  -8  -1 1825.92   46.00
  -7   8   1 1944.71   41.40
  -7   8   1 1784.62   39.50
   6  -8  -1  712.63   22.80
   6  -8  -1  750.52   22.30
   6  -8  -1  731.03   22.90
   6  -8  -1  728.63   25.70
  -6   8   1  737.93   21.90
  -6   8   1  736.83   20.30
   5  -8  -1  809.72   31.90
   5  -8  -1  837.52   25.10
   5  -8  -1  852.21   24.40
  -5   8   1  837.42   24.60
  -5   8   1  792.52   22.50
   4  -8  -1  356.86   16.00
   4  -8  -1  332.77   24.10
   4  -8  -1  340.07   16.20
  -4   8   1  364.16   16.80
  -4   8   1  354.16   14.90
   3  -8  -1    1.50    9.60
   3  -8  -1   -2.80    5.30
  -3   8   1   -7.30    5.30
  -3   8   1    2.60    7.00
   2  -8  -1 1666.13   44.10
   2  -8  -1 1497.55   57.19
   2  -8  -1 1686.43   43.20
  -2   8   1 1700.33   44.60
  -2   8   1 1687.53   42.40
   1  -8  -1  491.25   22.10
   1  -8  -1  394.66   32.90
   1  -8  -1  417.66   20.80
  -1   8   1  438.26   20.30
  -1   8   1  464.95   22.20
   0  -8  -1  169.38   16.80
   0  -8  -1  149.99   16.70
   0  -8  -1  150.18   25.70
   0   8   1  153.98   15.70
   0   8   1  196.08   17.50
  -1  -8  -1  196.58   19.50
  -1  -8  -1  138.49   24.50
   1   8   1  166.08   16.70
   1   8   1  152.98   16.70
  -2  -8  -1 2347.57   64.89
  -2  -8  -1 2436.26   86.89
   2   8   1 2425.16   65.89
   2   8   1 2426.56   64.19
  -3  -8  -1  261.67   22.40
  -3  -8  -1  226.08   35.40
  -3  -8  -1  242.78   20.90
   3   8   1  224.18   17.60
   3   8   1  227.88   21.20
   3   8   1  225.28   20.30
  -4  -8  -1  908.51   58.09
  -4  -8  -1  927.11   38.70
  -4  -8  -1  896.51   40.20
   4   8   1  848.02   34.90
   4   8   1  794.92   36.70
   4   8   1  925.01   38.80
   8  -9  -1   95.99   10.10
   8  -9  -1  131.69   12.00
   8  -9  -1  105.09   10.40
  -8   9   1  109.19    6.80
  -8   9   1  105.49    7.20
   7  -9  -1  115.59   10.50
   7  -9  -1   99.29   10.60
  -7   9   1  110.59    9.10
  -7   9   1  108.29    8.10
   6  -9  -1    2.70    4.60
   6  -9  -1    5.20    5.00
   6  -9  -1    2.90    6.10
  -6   9   1    3.80    4.00
  -6   9   1    4.70    4.70
   5  -9  -1   -5.80    5.30
   5  -9  -1   26.90   10.40
   5  -9  -1   -1.60    5.30
  -5   9   1    6.10    4.80
  -5   9   1    4.00    5.80
   4  -9  -1  389.56   18.70
   4  -9  -1  383.56   18.20
   4  -9  -1  327.57   26.90
  -4   9   1  361.26   16.40
  -4   9   1  347.57   18.20
   3  -9  -1   14.00    6.50
   3  -9  -1   -5.10   11.20
   3  -9  -1   20.80    6.30
  -3   9   1   11.30    6.40
  -3   9   1   11.80    5.40
   2  -9  -1  593.84   25.60
   2  -9  -1  574.04   37.90
   2  -9  -1  610.14   25.00
  -2   9   1  584.54   24.00
  -2   9   1  624.34   26.10
   1  -9  -1 2188.28   77.09
   1  -9  -1 2207.28   56.99
   1  -9  -1 2120.19   57.39
  -1   9   1 2251.07   58.69
  -1   9   1 2136.69   55.39
   0  -9  -1 1239.08   41.40
   0  -9  -1 1279.17   40.90
   0  -9  -1 1276.27   59.59
   0   9   1 1209.28   39.10
   0   9   1 1241.48   41.40
  -1  -9  -1  281.27   22.20
  -1  -9  -1  337.37   23.30
  -1  -9  -1  266.77   36.30
   1   9   1  332.97   22.30
   1   9   1  334.97   21.30
  -2  -9  -1  167.58   18.60
  -2  -9  -1  149.88   27.70
   2   9   1  165.88   20.30
   2   9   1  163.08   20.00
  -3  -9  -1   54.99   12.10
  -3  -9  -1   31.10   21.70
   3   9   1   43.30   11.10
   3   9   1   45.40   12.00
   7 -10  -1    3.00    4.80
   7 -10  -1    6.60    4.30
   7 -10  -1    1.60    4.90
   7 -10  -1    0.50    4.60
  -7  10   1    5.60    3.60
  -7  10   1    4.10    4.10
   6 -10  -1   30.00    6.40
   6 -10  -1   45.20    7.30
   6 -10  -1   38.60    9.50
  -6  10   1   30.00    6.10
  -6  10   1   38.90    5.70
   5 -10  -1 1264.07   47.20
   5 -10  -1 1190.78   36.40
   5 -10  -1 1330.77   36.10
  -5  10   1 1294.07   36.50
  -5  10   1 1258.77   33.40
   4 -10  -1  393.86   21.10
   4 -10  -1  434.86   30.90
   4 -10  -1  386.66   20.40
  -4  10   1  350.56   17.80
  -4  10   1  414.36   21.10
   3 -10  -1  981.00   32.20
   3 -10  -1  903.01   32.80
   3 -10  -1  915.91   46.30
  -3  10   1  967.90   33.10
  -3  10   1  928.91   30.30
   2 -10  -1  149.59   23.60
   2 -10  -1  207.48   17.60
   2 -10  -1  191.98   17.60
  -2  10   1  223.98   18.50
  -2  10   1  212.08   15.80
   1 -10  -1  -15.80    6.80
   1 -10  -1  -10.60    6.90
   1 -10  -1  -17.80   11.80
  -1  10   1   -0.40    7.50
  -1  10   1  -14.20    6.20
   0 -10  -1  362.86   23.50
   0 -10  -1  303.77   37.10
   0 -10  -1  370.16   24.00
   0  10   1  357.86   22.80
   0  10   1  370.86   24.50
  -1 -10  -1  256.17   35.80
  -1 -10  -1  320.67   23.80
  -1 -10  -1  335.37   23.60
   1  10   1  298.27   23.40
   1  10   1  289.67   21.60
   1  11  -2    4.70    8.10
  -1 -11   2   -2.30    8.50
  -1 -11   2    4.20    8.80
   0  11  -2   -7.90    7.80
   0  11  -2   15.30    7.90
   0 -11   2    3.90   15.00
   0 -11   2   10.30    8.90
   0 -11   2   -3.80    7.70
  -1  11  -2  684.23   31.20
  -1  11  -2  691.93   29.50
   1 -11   2  727.83   31.40
   1 -11   2  745.53   45.10
   1 -11   2  670.33   31.40
  -2  11  -2  -17.30    6.30
   2 -11   2  -17.80    6.30
   2 -11   2  -11.10    6.50
  -3  11  -2  -15.00    5.30
   3 -11   2  -10.10    6.80
  -4  11  -2  113.09   14.40
  -4  11  -2  119.59   15.40
   4 -11   2   95.79   15.80
   4 -11   2  107.59   12.40
   4 -11   2  122.29   15.80
  -5  11  -2  125.19   13.80
  -5  11  -2  130.39   15.20
   5 -11   2   74.89   10.70
   5 -11   2   96.79   12.90
   5 -11   2  125.29   15.70
  -6  11  -2  252.07   18.30
  -6  11  -2  234.58   16.30
   6 -11   2  236.58   18.40
   6 -11   2  190.98   10.40
   6 -11   2  233.78   18.30
  -7  11  -2  760.32   29.50
   7 -11   2  858.61   30.40
   7 -11   2  751.22   29.70
   3  10  -2   25.10    8.60
   3  10  -2    8.80    8.90
   3  10  -2    3.10    8.80
  -3 -10   2   -8.30    7.70
  -3 -10   2    0.10   20.40
  -3 -10   2    3.20   10.10
   2  10  -2  113.79   14.90
   2  10  -2  152.18   19.50
  -2 -10   2  114.89   15.50
  -2 -10   2   99.29   13.70
   1  10  -2  287.67   21.20
   1  10  -2  259.47   21.00
  -1 -10   2  308.27   23.90
  -1 -10   2  258.87   21.30
  -1 -10   2  238.08   36.00
   0  10  -2   68.59   11.30
   0  10  -2   56.09   10.50
   0 -10   2   58.99   11.50
   0 -10   2   37.30   18.60
   0 -10   2   50.49   11.20
  -1  10  -2  253.57   20.20
  -1  10  -2  221.78   17.80
   1 -10   2  205.38   18.50
   1 -10   2  251.37   20.30
   1 -10   2  180.08   28.00
  -2  10  -2 1160.18   37.20
  -2  10  -2 1206.38   39.20
   2 -10   2 1109.29   49.60
   2 -10   2 1121.89   38.50
   2 -10   2 1211.78   38.60
  -3  10  -2 1067.99   34.70
  -3  10  -2 1061.49   36.50
   3 -10   2 1096.79   35.80
   3 -10   2 1058.79   44.00
   3 -10   2 1046.00   35.40
  -4  10  -2 1947.71   50.09
  -4  10  -2 1954.90   52.39
   4 -10   2 1928.81   51.99
   4 -10   2 1980.90   51.39
   4 -10   2 1943.11   57.09
  -5  10  -2   49.10    8.00
  -5  10  -2   57.59    9.40
   5 -10   2   72.69    9.90
   5 -10   2   59.59    9.50
   5 -10   2   83.19   12.80
  -6  10  -2   22.50    7.30
   6 -10   2   16.90    7.20
   6 -10   2   12.20    7.10
  -7  10  -2  304.87   18.20
   7 -10   2  308.17   19.00
   7 -10   2  276.97   18.50
  -8  10  -2   -2.80    5.80
   8 -10   2   -5.50    6.20
   8 -10   2    0.20    6.60
   4   9  -2   99.69   14.50
   4   9  -2   96.69   14.90
  -4  -9   2   86.09   14.00
  -4  -9   2   78.19   24.60
  -4  -9   2  114.49   16.40
   3   9  -2  992.60   39.20
   3   9  -2 1034.40   39.60
   3   9  -2  988.50   36.30
  -3  -9   2  946.51   38.30
  -3  -9   2 1091.09   41.70
  -3  -9   2 1037.00   60.49
   2   9  -2  332.77   23.90
   2   9  -2  380.56   24.50
   2   9  -2  311.17   18.50
  -2  -9   2  336.87   22.80
  -2  -9   2  345.87   24.70
  -2  -9   2  261.57   33.90
   1   9  -2  380.16   23.60
   1   9  -2  364.46   15.50
   1   9  -2  375.66   23.80
  -1  -9   2  393.36   24.40
  -1  -9   2  360.86   36.30
  -1  -9   2  409.86   23.40
   0   9  -2 4399.86   99.09
   0   9  -2 4429.36  100.59
   0  -9   2 4532.25  100.69
   0  -9   2 4463.65  120.39
   0  -9   2 4553.34  100.39
  -1   9  -2   33.90    8.30
  -1   9  -2   41.60    9.10
   1  -9   2   24.30   13.20
   1  -9   2   35.80    8.80
   1  -9   2   50.69    9.00
  -2   9  -2  693.83   25.90
  -2   9  -2  770.52   28.00
   2  -9   2  758.42   27.20
   2  -9   2  742.03   27.30
   2  -9   2  699.63   36.40
  -3   9  -2  591.84   22.80
  -3   9  -2  544.15   23.20
   3  -9   2  545.15   22.90
   3  -9   2  504.55   22.50
   3  -9   2  547.55   29.40
  -4   9  -2  180.58   13.90
   4  -9   2  183.28   16.70
   4  -9   2  173.58   15.00
   4  -9   2  177.58   15.10
  -5   9  -2   40.90    7.00
  -5   9  -2   41.50    6.80
   5  -9   2   36.20    7.00
   5  -9   2   45.10    7.50
   5  -9   2   36.30    7.20
  -6   9  -2  711.03   24.10
  -6   9  -2  619.14   25.90
   6  -9   2  685.63   25.20
   6  -9   2  716.43   25.00
  -7   9  -2  219.98   17.00
  -7   9  -2  185.48   19.70
  -7   9  -2  234.08   16.10
   7  -9   2  218.68   16.60
   7  -9   2  237.78   16.80
  -8   9  -2  152.48   14.90
   8  -9   2  130.49   14.40
   8  -9   2  165.18   16.10
  -9   9  -2  984.90   44.50
  -9   9  -2 1075.19   34.00
   9  -9   2 1014.20   33.70
   9  -9   2 1140.69   34.90
   6   8  -2  105.89   15.90
   6   8  -2  177.78   21.00
   6   8  -2  171.28   24.70
  -6  -8   2  166.48   20.50
  -6  -8   2  132.59   31.90
   5   8  -2  208.08   23.30
   5   8  -2  214.58   24.80
   5   8  -2  274.47   23.00
  -5  -8   2  193.78   21.10
  -5  -8   2  221.88   38.80
   4   8  -2  542.85   29.60
   4   8  -2  639.84   31.80
   4   8  -2  646.44   31.40
  -4  -8   2  608.34   48.20
  -4  -8   2  598.94   31.50
   3   8  -2  965.50   35.40
   3   8  -2  969.60   37.60
   3   8  -2  952.20   37.80
  -3  -8   2  861.31   36.70
  -3  -8   2  946.61   36.40
  -3  -8   2  951.30   53.59
   2   8  -2   19.10    7.90
   2   8  -2   13.70    8.20
   2   8  -2   16.60    7.30
  -2  -8   2   10.20    8.00
  -2  -8   2   26.10   15.40
  -2  -8   2   11.20    8.40
   1   8  -2   98.39   11.50
   1   8  -2  112.49   12.00
   1   8  -2   95.09   11.90
  -1  -8   2   96.39   11.50
  -1  -8   2   96.29   11.90
  -1  -8   2   93.79   19.60
   0   8  -2   25.90    8.00
   0   8  -2    7.20    7.30
   0  -8   2   16.80   14.50
   0  -8   2    6.40    6.70
  -1   8  -2 1319.57   38.50
  -1   8  -2 1308.47   37.70
   1  -8   2 1343.87   38.80
   1  -8   2 1313.07   49.90
   1  -8   2 1334.87   38.00
  -2   8  -2  869.91   28.70
  -2   8  -2 1000.50   30.90
   2  -8   2 1000.10   30.80
   2  -8   2  955.10   29.90
   2  -8   2 1005.90   39.50
  -3   8  -2  583.74   21.80
  -3   8  -2  601.64   15.10
  -3   8  -2  598.74   22.80
   3  -8   2  535.45   27.00
   3  -8   2  593.24   22.90
   3  -8   2  597.04   22.30
  -4   8  -2  828.22   25.70
  -4   8  -2  771.62   24.30
   4  -8   2  783.42   26.30
   4  -8   2  824.42   26.20
   4  -8   2  758.32   27.30
  -5   8  -2  760.52   25.00
  -5   8  -2  730.23   26.70
  -5   8  -2  779.02   26.20
   5  -8   2  735.33   25.40
   5  -8   2  758.62   20.30
   5  -8   2  748.13   25.50
  -6   8  -2  830.62   32.40
  -6   8  -2  870.91   28.10
  -6   8  -2  871.91   27.00
   6  -8   2  841.82   27.40
   6  -8   2  872.01   28.00
  -7   8  -2  664.03   32.20
  -7   8  -2  691.53   25.10
  -7   8  -2  723.13   24.00
   7  -8   2  725.63   25.50
   7  -8   2  705.13   25.30
  -8   8  -2   61.09    8.60
  -8   8  -2   52.49   14.20
  -8   8  -2   57.69    8.10
   8  -8   2   64.19    9.10
   8  -8   2   59.99    8.80
  -9   8  -2   -7.20   12.40
  -9   8  -2   -0.50    5.80
   9  -8   2   13.20    8.50
   9  -8   2   10.00    7.00
   9  -8   2   12.90    7.10
 -10   8  -2   -1.30   14.40
 -10   8  -2   21.40    7.20
  10  -8   2   32.40   10.60
  10  -8   2   19.80    8.20
  10  -8   2   21.10    7.70
   7   7  -2  692.23   38.80
   7   7  -2  692.43   34.90
   7   7  -2  718.43   37.00
  -7  -7   2  644.14   34.10
  -7  -7   2  714.33   56.49
   6   7  -2  126.09   17.70
   6   7  -2  128.59   16.40
   6   7  -2  127.09   17.20
  -6  -7   2  131.19   28.40
  -6  -7   2  100.59   14.60
   5   7  -2  132.59   15.70
   5   7  -2  172.88   18.90
   5   7  -2  174.38   21.60
  -5  -7   2  112.89   25.30
  -5  -7   2  192.28   19.50
   4   7  -2  564.34   28.20
   4   7  -2  586.64   29.90
   4   7  -2  596.34   28.40
  -4  -7   2  564.74   27.70
  -4  -7   2  543.85   43.20
   3   7  -2 2101.09   57.69
   3   7  -2 2179.68   58.69
   3   7  -2 2268.67   59.79
  -3  -7   2 2269.37   59.19
  -3  -7   2 2191.18   78.39
   2   7  -2  659.23   25.60
   2   7  -2  657.73   26.80
   2   7  -2  646.44   26.60
  -2  -7   2  591.34   25.70
  -2  -7   2  615.44   26.80
  -2  -7   2  561.84   39.70
   1   7  -2 6094.19  125.49
   1   7  -2 6269.57  121.59
   1   7  -2 5885.21  125.79
  -1  -7   2 6062.19  125.79
  -1  -7   2 6004.40  145.39
  -1  -7   2 6084.29  125.89
   0   7  -2   92.89    8.40
   0   7  -2  100.09   12.20
   0   7  -2  105.89   11.60
   0  -7   2  123.39   13.10
   0  -7   2   97.69   11.50
  -1   7  -2  142.59   12.10
  -1   7  -2  107.99    6.10
  -1   7  -2  120.09   11.80
  -1   7  -2  116.99    6.70
   1  -7   2  111.49   12.30
   1  -7   2  102.09   15.40
   1  -7   2  121.49   11.70
  -2   7  -2 7772.12  148.09
  -2   7  -2 7800.22  154.68
   2  -7   2 7818.92  155.18
   2  -7   2 8147.88  156.08
   2  -7   2 8081.89  165.78
  -3   7  -2  153.18   12.00
  -3   7  -2  169.18   10.60
   3  -7   2  146.99   12.40
   3  -7   2  147.89   12.80
   3  -7   2  186.08   14.90
  -4   7  -2 2718.73   60.09
  -4   7  -2 2544.65   60.49
  -4   7  -2 2722.33   58.99
   4  -7   2 2699.33   59.39
   4  -7   2 2667.83   59.59
   4  -7   2 2754.52   58.79
  -5   7  -2  494.25   23.50
  -5   7  -2  518.15   18.70
  -5   7  -2  531.95   19.80
   5  -7   2  495.35   19.40
   5  -7   2  533.15   19.20
  -6   7  -2 1006.90   29.50
  -6   7  -2  987.20   36.90
  -6   7  -2 1005.70   28.70
   6  -7   2 1002.20   29.50
   6  -7   2  963.50   29.00
   6  -7   2 1038.00   32.20
  -7   7  -2  113.49   12.60
  -7   7  -2  111.29   12.10
  -7   7  -2   95.79   15.20
   7  -7   2  139.19   13.10
   7  -7   2  127.59   13.20
   7  -7   2  134.69   15.50
  -8   7  -2 1142.89   46.70
  -8   7  -2 1218.68   35.10
  -8   7  -2 1203.38   34.20
   8  -7   2 1151.38   34.70
   8  -7   2 1187.48   41.50
   8  -7   2 1174.58   34.70
  -9   7  -2   17.10    6.70
  -9   7  -2    6.60   14.00
  -9   7  -2   18.30    7.00
   9  -7   2    8.80    6.90
   9  -7   2   14.20    6.60
   9  -7   2   19.40    9.80
 -10   7  -2    3.00    6.30
 -10   7  -2   11.70    6.90
 -10   7  -2  -15.70   13.00
  10  -7   2    0.70    9.00
  10  -7   2    6.20    7.10
  10  -7   2    0.30    6.60
   8   6  -2   89.49   14.60
   8   6  -2   90.29   15.50
   8   6  -2   97.79   18.40
  -8  -6   2   84.69   13.50
  -8  -6   2   65.89   13.10
  -8  -6   2   86.29   28.20
   7   6  -2  212.18   21.00
   7   6  -2  186.08   24.00
   7   6  -2  203.08   23.80
  -7  -6   2  170.98   31.60
  -7  -6   2  188.48   20.30
  -7  -6   2  202.58   22.70
   6   6  -2 1150.18   43.10
   6   6  -2 1243.98   47.40
   6   6  -2 1127.69   42.30
  -6  -6   2 1213.48   44.20
  -6  -6   2 1259.17   63.49
  -6  -6   2 1174.68   42.10
   5   6  -2 1406.36   45.20
   5   6  -2 1317.47   47.10
   5   6  -2 1374.96   44.60
  -5  -6   2 1360.36   44.30
  -5  -6   2 1363.56   64.09
  -5  -6   2 1425.16   45.60
   4   6  -2  636.24   27.80
   4   6  -2  586.84   26.50
   4   6  -2  564.74   29.20
  -4  -6   2  621.74   27.10
  -4  -6   2  645.44   43.00
  -4  -6   2  572.44   27.00
   3   6  -2   39.10    8.40
   3   6  -2   24.50    7.50
   3   6  -2   40.90    9.10
  -3  -6   2   24.30    7.40
  -3  -6   2   45.30   16.90
   2   6  -2  826.32   28.60
   2   6  -2  841.42   27.80
   2   6  -2  850.11   28.60
  -2  -6   2  727.33   40.60
  -2  -6   2  789.92   27.90
   1   6  -2 1454.15   36.40
   1   6  -2 1467.95   39.20
   1   6  -2 1484.05   39.80
  -1  -6   2 1466.95   39.40
  -1  -6   2 1484.95   52.59
  -1  -6   2 1445.66   39.30
   0   6  -2    9.30    4.80
   0   6  -2    8.20    4.80
   0  -6   2   -1.70    4.70
   0  -6   2   12.40    5.00
   0  -6   2    0.40    8.70
  -1   6  -2   86.69    9.30
  -1   6  -2   91.99    9.10
   1  -6   2   90.69   13.00
   1  -6   2   83.99   10.10
  -2   6  -2   42.30    5.80
  -2   6  -2   35.50    5.50
   2  -6   2   33.40    5.90
   2  -6   2   33.20    5.50
   2  -6   2   37.00    8.20
  -3   6  -2 2616.54   57.39
  -3   6  -2 2675.23   58.29
  -3   6  -2 2717.13   57.99
   3  -6   2 2732.83   58.39
   3  -6   2 2650.03   59.69
   3  -6   2 2671.13   57.89
  -4   6  -2 5551.84  111.89
  -4   6  -2 5694.93  116.59
  -4   6  -2 5713.23  112.89
   4  -6   2 5731.93  112.89
   4  -6   2 5662.43  112.39
   4  -6   2 5762.42  108.09
  -5   6  -2 2460.05   54.49
  -5   6  -2 2480.35   61.89
  -5   6  -2 2504.75   55.19
   5  -6   2 2507.15   57.79
   5  -6   2 2424.86   54.89
   5  -6   2 2467.15   54.89
  -6   6  -2   48.30    6.70
  -6   6  -2   43.20   11.40
   6  -6   2   50.99    9.20
   6  -6   2   41.80    6.50
  -7   6  -2  886.81   27.70
  -7   6  -2  876.01   38.40
  -7   6  -2  869.61   27.40
   7  -6   2  932.81   28.30
   7  -6   2  887.81   34.10
   7  -6   2  911.51   28.10
  -8   6  -2  479.55   21.00
  -8   6  -2  501.25   32.60
  -8   6  -2  475.25   20.90
   8  -6   2  489.15   28.10
   8  -6   2  499.95   21.60
   8  -6   2  478.05   21.40
  -9   6  -2  267.97   29.70
  -9   6  -2  287.27   18.20
  -9   6  -2  285.57   18.80
   9  -6   2  276.17   24.50
   9  -6   2  292.67   18.70
   9  -6   2  307.37   19.60
 -10   6  -2   30.60    8.10
 -10   6  -2    9.40   14.40
 -10   6  -2   26.10    7.80
  10  -6   2   34.40    8.70
  10  -6   2   35.20    8.70
  10  -6   2   47.90   13.00
   8   5  -2  995.80   46.10
   8   5  -2 1030.90   42.00
   8   5  -2 1043.80   42.80
  -8  -5   2 1071.59   42.70
  -8  -5   2 1109.19   47.70
  -8  -5   2 1091.09   63.59
  -8  -5   2 1015.80   40.70
   7   5  -2   -3.30    9.00
   7   5  -2    4.30   11.60
   7   5  -2   -2.40    8.30
  -7  -5   2    6.40    8.40
  -7  -5   2   18.10   10.00
  -7  -5   2   -1.40    9.80
  -7  -5   2    3.60   17.30
   6   5  -2  430.86   24.40
   6   5  -2  340.77   27.90
   6   5  -2  381.86   24.40
  -6  -5   2  467.15   24.30
  -6  -5   2  435.66   26.40
  -6  -5   2  372.16   26.30
  -6  -5   2  396.76   40.30
   5   5  -2 2321.07   60.59
   5   5  -2 2234.58   60.49
   5   5  -2 2230.28   64.39
  -5  -5   2 2188.48   59.09
  -5  -5   2 2323.27   60.59
  -5  -5   2 2202.38   62.29
  -5  -5   2 2426.96   82.09
   4   5  -2 1903.01   51.09
   4   5  -2 1876.21   50.59
   4   5  -2 1886.91   53.79
  -4  -5   2 1873.61   50.39
  -4  -5   2 1931.91   51.89
  -4  -5   2 1955.60   68.99
   3   5  -2  296.77   17.20
   3   5  -2  334.87   19.50
   3   5  -2  309.87   17.30
  -3  -5   2  312.97   17.80
  -3  -5   2  317.77   29.00
  -3  -5   2  298.97   17.80
   2   5  -2 2112.29   52.19
   2   5  -2 2243.48   52.59
   2   5  -2 2159.28   51.99
  -2  -5   2 2225.98   52.39
  -2  -5   2 2233.08   67.39
   1   5  -2 4055.49   84.89
   1   5  -2 4239.58   87.79
   1   5  -2 4256.37   87.59
  -1  -5   2 4262.07  102.09
  -1  -5   2 4251.77   87.59
  -1  -5   2 4161.68   87.39
   0   5  -2  621.04   17.20
   0   5  -2  650.13   21.00
   0   5  -2  635.84   20.20
   0  -5   2  629.14   28.70
   0  -5   2  547.75   20.10
   0  -5   2  614.84   20.30
  -2   5  -2 1462.45   34.80
  -2   5  -2 1455.25   33.70
  -2   5  -2 1513.05   35.60
   2  -5   2 1559.24   39.30
   2  -5   2 1503.85   35.40
   2  -5   2 1489.95   35.20
  -3   5  -2  521.25   17.30
  -3   5  -2  570.54   19.30
  -3   5  -2  522.05   16.60
   3  -5   2  533.75   16.20
   3  -5   2  523.55   17.30
   3  -5   2  534.35   17.20
  -5   5  -2   57.59    9.90
  -5   5  -2   47.60    6.30
  -5   5  -2   59.09    6.70
   5  -5   2   41.00    6.20
   5  -5   2   50.89    6.40
   5  -5   2   67.19    8.90
  -6   5  -2 1169.58   32.30
  -6   5  -2 1182.08   32.10
  -6   5  -2 1282.27   42.60
   6  -5   2 1233.58   38.70
   6  -5   2 1215.38   32.70
   6  -5   2 1219.58   32.70
  -7   5  -2  582.44   21.60
  -7   5  -2  598.54   21.80
  -7   5  -2  606.54   33.90
   7  -5   2  548.15   20.90
   7  -5   2  602.24   21.90
   7  -5   2  543.05   27.40
  -8   5  -2 1049.99   46.00
  -8   5  -2 1095.99   33.30
  -8   5  -2 1085.89   33.00
   8  -5   2 1111.69   33.70
   8  -5   2 1013.40   41.40
   8  -5   2 1122.09   33.50
  -9   5  -2   91.39   18.10
  -9   5  -2   65.89    9.60
  -9   5  -2   68.89   10.40
   9  -5   2   79.29   10.80
   9  -5   2   74.39   10.70
   9  -5   2  101.19   16.20
 -10   5  -2 1032.20   36.30
 -10   5  -2 1091.89   36.40
 -10   5  -2 1070.99   50.99
  10  -5   2 1046.80   46.20
  10  -5   2 1091.49   37.60
  10  -5   2 1012.90   35.80
 -11   5  -2   -0.60   16.60
 -11   5  -2   11.40    8.00
 -11   5  -2   28.80    9.60
  11  -5   2   11.50    8.90
  11  -5   2   29.90   13.50
  11  -5   2    9.50    7.90
   9   4  -2   41.20   10.40
   9   4  -2   40.50   12.10
   9   4  -2   28.70   14.10
  -9  -4   2   40.30   14.70
  -9  -4   2   35.10   10.50
  -9  -4   2   46.40   12.30
  -9  -4   2   76.99   25.40
   8   4  -2   44.40   11.30
   8   4  -2   73.59   15.90
   8   4  -2   67.39   11.80
  -8  -4   2   92.59   25.20
  -8  -4   2   70.29   13.00
  -8  -4   2   70.19   15.70
  -8  -4   2   44.00   10.90
   7   4  -2  111.89   14.30
   7   4  -2  107.99   17.30
   7   4  -2  106.49   13.90
  -7  -4   2  104.09   17.00
  -7  -4   2   85.59   13.10
  -7  -4   2  113.39   13.60
  -7  -4   2  150.68   27.30
   6   4  -2 1717.83   55.49
   6   4  -2 1777.12   50.09
   6   4  -2 1628.54   49.30
  -6  -4   2 1751.22   68.49
  -6  -4   2 1765.02   49.30
  -6  -4   2 1760.52   50.39
  -6  -4   2 1770.52   55.09
   5   4  -2    2.60    6.10
   5   4  -2   -2.10    5.80
   5   4  -2   -2.60    8.70
  -5  -4   2    8.70    6.50
  -5  -4   2  -13.90    7.00
  -5  -4   2   -5.20   14.10
  -5  -4   2    7.80    6.40
   4   4  -2 1230.18   36.30
   4   4  -2 1202.48   35.60
   4   4  -2 1229.48   39.60
  -4  -4   2 1203.68   35.40
  -4  -4   2 1217.68   51.39
  -4  -4   2 1236.58   38.30
  -4  -4   2 1171.68   35.80
  -2  -4   2 5258.77  121.09
   1   4  -2  757.92   32.50
   1   4  -2  797.72   22.00
   1   4  -2  802.32   22.80
   1   4  -2  784.52   22.90
  -1  -4   2  767.82   22.60
  -1  -4   2  823.02   23.20
  -1  -4   2  777.62   31.80
   0   4  -2  379.36   13.90
   0   4  -2  358.56   21.10
   0  -4   2  366.86   19.60
   0  -4   2  380.36   13.90
   0  -4   2  381.76   13.80
  -1   4  -2   28.40    4.10
  -1   4  -2   31.30    4.60
  -1   4  -2   22.20    6.70
   1  -4   2   31.10    6.20
   1  -4   2   28.80    4.20
   1  -4   2   27.40    4.10
  -2   4  -2  566.54   16.60
  -2   4  -2  598.84   17.40
  -2   4  -2  618.54   17.30
  -2   4  -2  566.94   19.70
   2  -4   2  584.24   17.70
   2  -4   2  596.54   17.30
   2  -4   2  600.14   17.00
  -3   4  -2 2252.77   50.39
  -3   4  -2 2199.48   46.60
  -3   4  -2 2101.69   46.00
   3  -4   2 2177.88   48.20
   3  -4   2 2132.49   46.20
   3  -4   2 2153.58   42.30
   3  -4   2 2203.88   46.60
  -4   4  -2  337.57   13.00
  -4   4  -2  282.57   17.10
  -4   4  -2  327.77   12.70
   4  -4   2  322.27   12.60
   4  -4   2  297.47   12.70
   4  -4   2  338.97   16.00
  -5   4  -2  352.56   14.60
  -5   4  -2  384.26   15.10
  -5   4  -2  384.16   21.50
   5  -4   2  345.47   14.70
   5  -4   2  351.66   18.70
   5  -4   2  360.56   14.50
  -6   4  -2 3924.81   82.79
  -6   4  -2 4135.99   83.49
  -6   4  -2 3915.01   93.69
   6  -4   2 3940.61   83.09
   6  -4   2 3967.60   83.09
   6  -4   2 3958.30   91.59
  -7   4  -2 2066.59   48.20
  -7   4  -2 1933.41   47.70
  -7   4  -2 1859.81   39.70
  -7   4  -2 1913.41   59.29
   7  -4   2 1891.11   47.80
   7  -4   2 1920.21   57.19
   7  -4   2 2020.50   48.30
  -8   4  -2 1039.20   32.20
  -8   4  -2  966.70   26.70
  -8   4  -2 1030.10   44.40
  -8   4  -2 1019.00   33.20
   8  -4   2 1052.89   42.10
   8  -4   2 1031.90   33.00
   8  -4   2 1044.30   32.90
  -9   4  -2   68.69   10.60
  -9   4  -2   72.19   17.40
  -9   4  -2   70.99    8.70
  -9   4  -2   72.99   10.40
   9  -4   2   68.39   10.50
   9  -4   2   84.69   16.10
   9  -4   2   80.09   10.70
 -10   4  -2    4.10    6.20
 -10   4  -2   -8.60    7.30
 -10   4  -2    2.50    8.30
 -10   4  -2    3.60   15.10
  10  -4   2   15.30   11.20
  10  -4   2   -1.50    7.90
  10  -4   2   -7.50    7.50
 -11   4  -2  140.99   18.30
 -11   4  -2   77.59   21.70
 -11   4  -2  108.99   13.20
  11  -4   2  119.09   20.30
  11  -4   2  117.69   14.90
  11  -4   2  103.99   13.80
   9   3  -2  609.24   38.40
   9   3  -2  564.94   30.80
   9   3  -2  591.84   30.50
  -9  -3   2  688.33   50.49
  -9  -3   2  663.33   33.30
  -9  -3   2  624.94   39.70
  -9  -3   2  595.64   29.10
   8   3  -2  332.97   23.20
   8   3  -2  297.47   28.80
   8   3  -2  337.37   23.90
  -8  -3   2  333.07   39.00
  -8  -3   2  280.17   22.40
  -8  -3   2  322.87   22.30
  -8  -3   2  338.57   28.50
   7   3  -2   46.60    9.90
   7   3  -2   69.79   15.30
   7   3  -2   62.59   10.50
  -7  -3   2   36.90    9.00
  -7  -3   2   51.29   14.50
  -7  -3   2   67.39   11.80
   6   3  -2 5516.45  113.69
   6   3  -2 5117.19  112.69
   6   3  -2 5210.18  120.59
  -6  -3   2 5311.27  112.59
  -6  -3   2 5317.77  113.39
  -6  -3   2 5262.87  119.99
  -6  -3   2 5084.89  132.59
   5   3  -2   61.49    8.80
   5   3  -2   65.19    9.10
   5   3  -2   54.89   12.50
  -5  -3   2   60.29   16.10
  -5  -3   2   50.59    8.50
  -5  -3   2   54.99    8.90
  -5  -3   2   57.79   11.20
   4   3  -2 1428.56   37.50
   4   3  -2 1348.86   41.00
   4   3  -2 1377.66   37.20
   4   3  -2 1383.76   49.80
  -4  -3   2 1329.77   36.40
  -4  -3   2 1370.56   40.40
  -4  -3   2 1429.86   38.00
  -4  -3   2 1399.46   50.79
   3   3  -2 2246.28   54.49
   3   3  -2 2247.98   51.29
   3   3  -2 2287.17   51.59
   3   3  -2 2257.57   65.89
  -3  -3   2 2213.88   64.49
  -3  -3   2 2261.17   53.79
  -3  -3   2 2196.98   50.69
  -3  -3   2 2239.88   51.29
   1   3  -2  147.49    8.50
   1   3  -2  145.39    8.60
   1   3  -2  181.68   15.10
   1   3  -2  161.68    9.00
  -1  -3   2  142.19    9.10
  -1  -3   2  147.99   13.30
  -1  -3   2  144.89    8.70
  -1   3  -2 2180.28   49.50
  -1   3  -2 2226.78   45.80
   1  -3   2 2210.18   45.80
   1  -3   2 2282.47   45.90
   1  -3   2 2222.18   48.20
  -2   3  -2  780.62   19.60
  -2   3  -2  773.52   20.90
  -2   3  -2  778.62   19.50
  -2   3  -2  747.93   19.20
   2  -3   2  792.62   19.70
   2  -3   2  748.83   19.30
   2  -3   2  771.92   18.20
  -4   3  -2 2368.26   50.89
  -4   3  -2 2341.97   50.79
  -4   3  -2 2383.86   57.59
   4  -3   2 2468.75   57.39
   4  -3   2 2399.26   51.19
   4  -3   2 2337.97   50.79
  -5   3  -2 5023.10  111.39
  -5   3  -2 4983.30  101.79
  -5   3  -2 5147.08  102.59
  -5   3  -2 5205.38  102.89
   5  -3   2 5160.88  102.69
   5  -3   2 5122.59  110.49
   5  -3   2 5308.97  103.09
  -6   3  -2 1742.53   42.00
  -6   3  -2 1647.84   41.50
  -6   3  -2 1664.93   42.80
  -6   3  -2 1643.64   50.89
   6  -3   2 1646.54   49.40
   6  -3   2 1619.84   41.20
   6  -3   2 1625.64   41.10
  -7   3  -2  429.56   28.60
  -7   3  -2  392.86   19.20
  -7   3  -2  407.16   19.20
  -7   3  -2  393.96   22.30
   7  -3   2  430.76   19.40
   7  -3   2  386.96   26.00
   7  -3   2  427.96   19.50
  -8   3  -2  315.97   22.30
  -8   3  -2  255.97   18.60
  -8   3  -2  254.57   18.10
  -8   3  -2  267.07   26.90
   8  -3   2  260.87   18.70
   8  -3   2  281.77   25.40
   8  -3   2  236.38   17.60
  -9   3  -2  274.97   29.70
  -9   3  -2  310.17   20.90
  -9   3  -2  301.27   23.90
  -9   3  -2  312.07   21.80
   9  -3   2  296.07   21.00
   9  -3   2  320.87   28.00
   9  -3   2  270.37   20.00
 -10   3  -2   58.99   13.70
 -10   3  -2   46.20    9.40
 -10   3  -2   32.60    9.60
 -10   3  -2   28.80   17.60
  10  -3   2   38.80   14.70
  10  -3   2   41.80    9.40
  10  -3   2   46.70   10.40
 -11   3  -2    0.10   11.60
 -11   3  -2    9.70    9.00
 -11   3  -2    5.10    7.70
 -11   3  -2   18.40   18.00
  11  -3   2   -4.10   12.60
  11  -3   2    8.90    9.70
  11  -3   2   18.40    8.10
  10   2  -2  344.47   27.30
  10   2  -2  340.77   24.40
  10   2  -2  310.87   31.90
 -10  -2   2  430.46   46.00
 -10  -2   2  317.77   24.70
 -10  -2   2  355.16   34.30
 -10  -2   2  326.17   23.30
   9   2  -2    0.90    8.30
   9   2  -2   14.00   13.00
   9   2  -2    6.10    9.60
  -9  -2   2   -0.20    7.10
  -9  -2   2   17.60   17.30
  -9  -2   2   -9.80    7.90
  -9  -2   2    7.60   12.90
   8   2  -2  362.16   22.80
   8   2  -2  362.96   30.10
   8   2  -2  367.56   22.90
  -8  -2   2  340.67   20.90
  -8  -2   2  355.06   28.90
  -8  -2   2  381.06   24.40
   7   2  -2  220.78   24.70
   7   2  -2  215.58   18.10
   7   2  -2  222.48   16.70
  -7  -2   2  234.48   17.70
  -7  -2   2  209.48   17.40
   6   2  -2 2481.25   59.29
   6   2  -2 2476.85   73.39
   6   2  -2 2458.75   59.49
   6   2  -2 2446.86   67.09
  -6  -2   2 2296.87   58.59
  -6  -2   2 2429.16   76.29
  -6  -2   2 2444.16   66.69
  -6  -2   2 2449.16   58.49
   5   2  -2  208.58   21.10
   5   2  -2  197.88   13.80
   5   2  -2  224.78   18.90
   5   2  -2  180.18   14.30
  -5  -2   2  199.78   18.00
  -5  -2   2  206.28   13.70
  -5  -2   2  208.68   23.00
  -5  -2   2  180.58   13.80
   3   2  -2  758.42   30.80
   3   2  -2  821.22   22.60
   3   2  -2  789.72   22.30
  -3  -2   2  769.52   22.40
  -3  -2   2  767.82   32.20
  -3  -2   2  789.92   22.20
  -3  -2   2  809.02   25.70
  -2  -2   2   43.60    8.50
  -2   2  -2  608.74   16.00
  -2   2  -2  625.84   18.50
  -2   2  -2  622.94   15.30
  -2   2  -2  609.84   16.00
   2  -2   2  618.34   16.10
   2  -2   2  613.64   18.20
   2  -2   2  604.84   16.00
  -4   2  -2   29.70    5.00
  -4   2  -2   15.50    4.60
   4  -2   2   19.90    4.50
   4  -2   2   24.40    5.00
  -5   2  -2 6627.14  139.19
  -5   2  -2 6490.85  134.49
   5  -2   2 6592.54  130.09
   5  -2   2 6697.13  138.79
  -6   2  -2   12.00   10.10
  -6   2  -2   -2.30    4.80
  -6   2  -2    2.80    8.60
  -6   2  -2   -4.90    5.20
   6  -2   2    7.20    5.10
   6  -2   2    5.00    5.00
   6  -2   2    3.90    8.40
  -7   2  -2  143.69   18.20
  -7   2  -2  140.79   19.40
  -7   2  -2  115.49   13.80
  -7   2  -2  112.29   14.30
   7  -2   2  136.19   20.20
   7  -2   2  111.89   13.10
   7  -2   2  108.29   11.40
  -8   2  -2 2245.08   65.99
  -8   2  -2 2168.68   55.99
  -8   2  -2 2232.78   69.09
  -8   2  -2 2211.48   56.89
   8  -2   2 2088.69   66.19
   8  -2   2 2124.89   55.49
   8  -2   2 2083.49   55.49
  -9   2  -2  162.68   19.40
  -9   2  -2  186.88   19.70
   9  -2   2  165.78   15.90
   9  -2   2  186.58   20.80
 -10   2  -2  298.07   22.10
 -10   2  -2  273.17   29.30
 -10   2  -2  304.47   32.30
 -10   2  -2  316.47   21.80
  10  -2   2  287.87   28.80
  10  -2   2  306.77   24.60
  10  -2   2  289.47   22.40
  10   1  -2   29.80    8.70
  10   1  -2   22.80   13.90
  10   1  -2    8.40    8.70
 -10  -1   2    6.40    7.00
 -10  -1   2   17.80   16.60
 -10  -1   2   29.10    9.20
 -10  -1   2    7.20   13.70
   9   1  -2 1050.39   47.40
   9   1  -2 1074.99   38.00
   9   1  -2 1031.50   36.30
  -9  -1   2 1033.70   35.90
  -9  -1   2 1125.89   49.00
  -9  -1   2 1050.09   38.30
  -9  -1   2 1068.09   54.79
   8   1  -2  155.38   15.70
   8   1  -2  164.08   22.90
   8   1  -2  162.08   16.40
  -8  -1   2  154.68   16.70
  -8  -1   2  169.08   15.20
  -8  -1   2  172.18   23.70
   7   1  -2 3582.44   80.79
   7   1  -2 3587.54   81.59
   7   1  -2 3674.03   92.29
  -7  -1   2 3724.03   93.09
  -7  -1   2 3555.74   98.89
  -7  -1   2 3680.73   80.89
  -7  -1   2 3642.44   81.99
   6   1  -2   14.90    6.30
   6   1  -2    6.80    5.60
   6   1  -2    5.50    9.90
   6   1  -2    6.40    9.40
  -6  -1   2   24.20   12.20
  -6  -1   2    9.00    9.00
  -6  -1   2   23.30    6.40
  -6  -1   2   10.70    5.40
   5   1  -2   52.79   11.10
   5   1  -2   58.29   10.80
   5   1  -2   60.99    7.20
   5   1  -2   57.19    7.20
  -5  -1   2   88.19   12.60
  -5  -1   2   64.09   13.60
  -5  -1   2   62.09    7.40
  -5  -1   2   74.99    9.40
   3   1  -2  293.97   11.20
   3   1  -2  286.17   11.00
   3   1  -2  305.17   16.80
   3   1  -2  272.87   14.50
  -3  -1   2  289.07   14.70
  -3  -1   2  277.37   11.30
  -3  -1   2  260.57   16.50
  -3  -1   2  278.27   10.80
   1   1  -2  278.97    8.40
   1   1  -2  285.87   12.30
   1   1  -2  285.17    8.30
  -1  -1   2  293.67    8.50
  -1  -1   2  295.57    8.50
  -1  -1   2  288.37   12.30
  -3   1  -2   18.90    3.90
  -3   1  -2   20.90    4.20
   3  -1   2   24.40    4.20
   3  -1   2   14.60    3.90
   3  -1   2   27.40    6.30
  -4   1  -2    6.30    4.40
  -4   1  -2   11.30    4.20
   4  -1   2   12.90    4.20
   4  -1   2   13.60    4.40
  -6   1  -2  525.15   28.20
  -6   1  -2  549.25   22.70
  -6   1  -2  533.25   22.80
  -6   1  -2  582.54   29.60
   6  -1   2  555.94   28.70
   6  -1   2  533.75   22.10
   6  -1   2  587.84   23.60
  -7   1  -2 1415.76   50.29
  -7   1  -2 1428.36   40.90
  -7   1  -2 1393.86   50.09
  -7   1  -2 1400.46   41.20
   7  -1   2 1423.46   40.80
   7  -1   2 1472.15   41.20
   7  -1   2 1389.16   49.10
  -8   1  -2    7.90    7.50
  -8   1  -2    2.40    7.20
  -8   1  -2    7.00   13.60
  -8   1  -2   -9.60   11.40
   8  -1   2    5.70   11.60
   8  -1   2    2.90    7.40
   8  -1   2    1.00    6.80
  -9   1  -2  248.98   20.70
  -9   1  -2  282.97   21.40
  -9   1  -2  266.97   30.60
   9  -1   2  237.18   21.60
   9  -1   2  257.87   20.30
   9  -1   2  235.48   26.90
 -10   1  -2   -2.70    9.00
 -10   1  -2  -13.10    8.40
 -10   1  -2  -22.00   13.40
 -10   1  -2   -2.40   13.50
  10  -1   2  -16.10    7.20
  10  -1   2   -4.90   11.80
  10  -1   2  -20.20    8.60
  11   0  -2  844.12   45.90
  11   0  -2  837.92   34.60
  11   0  -2  920.01   38.10
 -11   0   2  821.32   48.00
 -11   0   2  832.02   50.29
 -11   0   2  893.31   36.50
 -11   0   2  863.01   34.20
  10   0  -2   34.00   14.20
  10   0  -2   11.30    9.50
  10   0  -2   11.70    7.70
 -10   0   2   12.40   14.40
 -10   0   2   36.30   17.80
 -10   0   2    4.20    8.50
 -10   0   2   10.20    8.30
   9   0  -2  248.28   19.40
   9   0  -2  258.27   18.70
   9   0  -2  268.97   28.00
  -9   0   2  208.18   28.00
  -9   0   2  246.38   30.50
  -9   0   2  251.57   19.50
  -9   0   2  275.17   18.50
   8   0  -2  957.80   42.00
   8   0  -2 1089.79   34.30
   8   0  -2  937.01   32.00
  -8   0   2  965.90   45.70
  -8   0   2 1008.40   33.50
  -8   0   2 1002.10   32.00
  -8   0   2 1002.60   43.50
   7   0  -2  369.66   18.70
   7   0  -2  375.66   25.30
   7   0  -2  364.36   19.40
   7   0  -2  364.66   25.60
  -7   0   2  429.16   30.50
  -7   0   2  346.97   18.90
  -7   0   2  353.56   26.60
  -7   0   2  361.26   18.40
   6   0  -2  612.44   21.70
   6   0  -2  669.33   29.80
   6   0  -2  672.53   30.10
   6   0  -2  633.24   21.90
  -6   0   2  640.34   22.40
  -6   0   2  642.54   21.70
  -6   0   2  645.44   31.80
  -6   0   2  650.93   29.50
   5   0  -2 3208.38   77.39
   5   0  -2 3321.37   68.09
   5   0  -2 3168.18   67.89
   5   0  -2 3207.08   76.59
  -5   0   2 3382.66   77.49
  -5   0   2 3274.07   68.19
  -5   0   2 3259.47   67.49
  -5   0   2 3184.38   78.79
   4   0  -2 1632.44   36.70
   4   0  -2 1659.13   43.70
   4   0  -2 1650.23   36.90
   4   0  -2 1665.63   44.30
  -4   0   2 1634.54   36.50
  -4   0   2 1657.63   36.90
  -4   0   2 1661.43   43.90
  -4   0   2 1684.53   45.60
   3   0  -2 1051.69   28.60
   3   0  -2  986.30   23.00
   3   0  -2 1016.60   23.20
   3   0  -2 1033.20   29.10
  -3   0   2 1024.50   28.40
  -3   0   2 1022.80   29.40
   1   0  -2  453.15   14.10
   1   0  -2  447.26    9.80
   1   0  -2  443.56    9.80
  -1   0   2  435.96    9.80
  -1   0   2  451.85   14.00
  -2   0  -2 1105.09   26.80
  -2   0  -2 1126.09   26.80
  -2   0  -2 1100.59   28.90
   2   0   2 1182.08   27.10
   2   0   2 1111.09   26.70
   2   0   2 1114.99   29.20
  -4   0  -2 2517.05   55.49
  -4   0  -2 2429.86   55.49
  -4   0  -2 2401.56   60.49
   4   0   2 2443.46   55.19
   4   0   2 2496.75   61.39
   4   0   2 2442.16   55.19
  -5   0  -2 2267.97   60.79
  -5   0  -2 2299.97   53.89
  -5   0  -2 2275.47   54.09
  -5   0  -2 2235.78   63.29
   5   0   2 2195.38   53.29
   5   0   2 2329.47   54.29
   5   0   2 2248.97   60.59
  -6   0  -2   19.30   10.40
  -6   0  -2   -8.10    6.30
  -6   0  -2    3.60    9.80
  -6   0  -2   -4.10    6.70
   6   0   2   -6.20    5.90
   6   0   2   -5.20    8.30
  -7   0  -2 5266.17  115.39
  -7   0  -2 5469.05  127.19
  -7   0  -2 5400.36  131.39
  -7   0  -2 5379.06  116.19
   7   0   2 5400.46  116.09
   7   0   2 5589.04  116.49
   7   0   2 5297.17  126.39
  -8   0  -2  225.78   21.20
  -8   0  -2  283.67   28.00
  -8   0  -2  239.18   19.40
  -8   0  -2  242.88   31.00
   8   0   2  238.88   21.20
   8   0   2  256.07   27.00
   8   0   2  222.08   19.30
  -9   0  -2  746.13   43.50
  -9   0  -2  762.92   32.80
  -9   0  -2  794.12   34.20
  -9   0  -2  821.32   47.50
   9   0   2  820.42   42.80
   9   0   2  760.52   32.80
   9   0   2  812.32   34.30
 -10   0  -2  404.36   40.60
 -10   0  -2  325.17   34.10
 -10   0  -2  351.06   25.50
 -10   0  -2  390.26   26.60
  10   0   2  377.26   27.70
  10   0   2  394.66   33.90
  10   0   2  343.77   25.60
  11  -1  -2   10.40    8.00
  11  -1  -2   14.90    9.40
  11  -1  -2   10.10   12.60
 -11   1   2    9.20   15.20
 -11   1   2   13.70   14.60
 -11   1   2   19.00    8.20
 -11   1   2   15.10    7.60
  10  -1  -2   68.39   16.40
  10  -1  -2   77.99   11.70
  10  -1  -2   73.89   10.90
 -10   1   2   74.99   10.90
 -10   1   2   79.59   11.70
 -10   1   2   82.09   19.10
   9  -1  -2   35.40    8.20
   9  -1  -2   45.60    9.40
   9  -1  -2   43.00   14.20
  -9   1   2   35.50    8.60
  -9   1   2   37.60    8.20
  -9   1   2   46.00   15.50
  -9   1   2   52.59   14.60
   8  -1  -2  368.66   18.10
   8  -1  -2  350.16   18.90
   8  -1  -2  327.57   26.60
  -8   1   2  287.27   26.10
  -8   1   2  341.37   17.70
  -8   1   2  318.87   18.10
  -8   1   2  331.37   28.80
   7  -1  -2  947.81   35.60
   7  -1  -2  964.50   27.80
   7  -1  -2  960.50   28.70
   7  -1  -2  982.40   38.70
  -7   1   2  951.00   28.30
  -7   1   2  930.71   27.40
  -7   1   2  886.41   36.50
  -7   1   2  947.31   38.90
   6  -1  -2 1737.63   40.70
   6  -1  -2 1760.02   51.29
   6  -1  -2 1749.72   41.40
   6  -1  -2 1765.52   49.20
  -6   1   2 1782.62   40.70
  -6   1   2 1779.12   51.89
  -6   1   2 1734.73   41.10
  -6   1   2 1755.42   49.70
   4  -1  -2   88.49    9.70
   4  -1  -2   86.39    6.20
   4  -1  -2   79.39    5.90
   4  -1  -2   77.79   11.00
  -4   1   2   81.29    6.40
  -4   1   2  104.49    6.20
  -4   1   2   66.29    8.90
  -4   1   2  105.29   10.60
   3  -1  -2  234.98   12.30
   3  -1  -2  223.68   11.10
   3  -1  -2  235.78    7.00
   3  -1  -2  229.18    7.00
  -3   1   2  231.18   11.80
  -3   1   2  226.68   11.10
  -3   1   2  225.28    6.80
  -3   1   2  233.18    6.60
   2  -1  -2  433.16   13.60
   2  -1  -2  436.76   14.30
   1  -1  -2  892.41   17.30
   1  -1  -2  800.52   17.30
  -1   1   2  880.41   17.40
  -1   1   2  878.51   17.10
   0  -1  -2 1403.86   29.60
   0  -1  -2 1411.66   29.60
   0   1   2 1425.66   29.60
   0   1   2 1442.66   29.50
   1   1   2 2904.31   58.49
  -2  -1  -2 3374.16   70.59
  -2  -1  -2 3446.66   72.59
  -2  -1  -2 3382.06   70.59
   2   1   2 3590.54   70.79
  -3  -1  -2 1732.13   45.30
  -3  -1  -2 1773.32   42.10
  -3  -1  -2 1712.03   41.50
   3   1   2 1712.33   41.40
   3   1   2 1795.12   46.50
   3   1   2 1714.73   41.50
  -4  -1  -2 5020.70  107.39
  -4  -1  -2 5035.30  102.09
  -4  -1  -2 4823.32  101.79
   4   1   2 4870.81  107.29
   4   1   2 4939.61  101.99
   4   1   2 4846.81  101.69
  -5  -1  -2 1804.22   52.59
  -5  -1  -2 1865.31   47.40
  -5  -1  -2 1822.02   47.40
  -5  -1  -2 1722.73   57.89
   5   1   2 1798.42   46.90
   5   1   2 1763.92   52.69
   5   1   2 1767.52   46.70
  -6  -1  -2  423.36   21.70
  -6  -1  -2  464.85   28.30
  -6  -1  -2  522.25   23.40
  -6  -1  -2  393.76   31.80
   6   1   2  455.15   22.00
   6   1   2  433.66   27.90
   6   1   2  475.85   22.10
  -7  -1  -2  810.22   32.50
  -7  -1  -2  867.11   39.70
  -7  -1  -2  779.22   43.20
  -7  -1  -2  839.02   32.40
   7   1   2  884.61   40.70
   7   1   2  861.11   32.70
   7   1   2  870.61   33.70
  -8  -1  -2  220.88   21.40
  -8  -1  -2  243.88   26.90
  -8  -1  -2  207.98   20.20
  -8  -1  -2  204.68   30.90
   8   1   2  199.78   25.30
   8   1   2  192.98   20.80
   8   1   2  269.67   21.30
  -9  -1  -2   85.99   19.60
  -9  -1  -2   90.89   13.80
  -9  -1  -2  114.59   22.80
   9   1   2   96.89   13.80
   9   1   2   90.09   13.60
   9   1   2  106.19   19.10
 -10  -1  -2   -0.60   10.40
 -10  -1  -2    4.70   15.80
 -10  -1  -2    2.00    9.30
  10   1   2   12.00   10.20
  10   1   2   -1.80    8.80
  10   1   2    8.90   13.10
  11  -2  -2   65.59   16.50
  11  -2  -2   81.59   12.00
 -11   2   2   87.49   16.60
 -11   2   2   90.69   21.00
 -11   2   2   74.19   10.90
  10  -2  -2   22.40    8.80
  10  -2  -2   32.60    7.70
  10  -2  -2   19.40   12.80
 -10   2   2   21.20    7.80
 -10   2   2   29.30    7.70
 -10   2   2   23.80   16.00
 -10   2   2   15.00   11.50
   9  -2  -2 2393.36   56.79
   9  -2  -2 2416.96   58.49
   9  -2  -2 2306.77   71.49
  -9   2   2 2417.76   57.69
  -9   2   2 2234.58   64.69
  -9   2   2 2491.55   75.59
  -9   2   2 2380.96   56.29
   8  -2  -2  302.67   21.60
   8  -2  -2  327.67   26.10
   8  -2  -2  259.87   15.40
   8  -2  -2  289.87   16.90
  -8   2   2  265.07   16.80
  -8   2   2  277.47   15.90
  -8   2   2  271.57   20.70
  -8   2   2  290.27   26.00
   7  -2  -2 2098.19   55.59
   7  -2  -2 2106.49   47.80
   7  -2  -2 2118.29   48.80
   7  -2  -2 2164.48   61.29
  -7   2   2 2082.99   61.59
  -7   2   2 2096.69   54.59
  -7   2   2 2154.98   47.60
   6  -2  -2  729.83   30.50
   6  -2  -2  749.92   26.30
   6  -2  -2  753.42   21.40
   6  -2  -2  719.03   20.40
  -6   2   2  721.03   20.90
  -6   2   2  777.22   20.50
  -6   2   2  763.92   31.20
  -6   2   2  747.93   25.60
   5  -2  -2 1528.45   39.40
   5  -2  -2 1545.35   33.20
   5  -2  -2 1488.85   42.90
   5  -2  -2 1539.75   33.80
  -5   2   2 1598.04   43.90
  -5   2   2 1486.65   33.20
  -5   2   2 1577.34   38.60
  -5   2   2 1593.94   32.80
   4  -2  -2  924.11   25.50
   4  -2  -2  904.91   19.30
   4  -2  -2  881.41   19.70
   4  -2  -2  893.91   27.70
  -4   2   2  887.61   19.20
  -4   2   2  854.91   27.70
  -4   2   2  895.91   18.70
   2  -2  -2  853.61   17.00
   2  -2  -2  863.81   17.20
   2  -2  -2  899.71   21.30
   1  -2  -2  873.61   19.00
   1  -2  -2  869.51   18.80
  -1   2   2  762.12   19.30
  -1   2   2  872.61   18.80
  -1  -2  -2  506.35   16.60
  -1  -2  -2  518.95   16.90
  -1  -2  -2  480.85   15.90
   1   2   2  532.45   16.70
   1   2   2  528.25   16.50
   1   2   2  543.25   16.40
  -3  -2  -2 2221.18   51.99
  -3  -2  -2 2168.88   51.49
  -3  -2  -2 2190.28   54.19
   3   2   2 2199.48   51.49
   3   2   2 2191.48   51.79
   3   2   2 2177.18   54.49
  -4  -2  -2   22.50    7.00
  -4  -2  -2   53.19    9.90
  -4  -2  -2   46.90    8.20
   4   2   2   34.70    9.10
   4   2   2   25.90    7.20
   4   2   2   40.40    7.70
  -5  -2  -2 2247.08   61.69
  -5  -2  -2 2298.97   57.49
  -5  -2  -2 2262.97   56.89
  -5  -2  -2 2191.58   69.89
   5   2   2 2205.28   62.49
   5   2   2 2195.58   56.59
   5   2   2 2246.68   56.89
  -6  -2  -2  571.24   26.40
  -6  -2  -2  552.94   32.50
  -6  -2  -2  561.84   40.90
  -6  -2  -2  564.64   26.80
   6   2   2  563.64   26.50
   6   2   2  662.73   35.10
   6   2   2  567.94   26.60
  -7  -2  -2  401.56   36.70
  -7  -2  -2  454.55   31.80
  -7  -2  -2  473.45   25.20
  -7  -2  -2  518.35   27.00
   7   2   2  490.75   25.70
   7   2   2  498.15   32.00
   7   2   2  465.15   25.80
  -8  -2  -2   31.10   11.10
  -8  -2  -2   42.40   10.70
  -8  -2  -2   40.50   15.30
  -8  -2  -2   31.30   18.00
   8   2   2   52.89   12.00
   8   2   2   52.79   15.00
   8   2   2   36.90   10.90
  -9  -2  -2 1812.42   76.09
  -9  -2  -2 1817.52   66.49
  -9  -2  -2 1736.43   55.99
  -9  -2  -2 1796.02   57.49
   9   2   2 1852.61   58.69
   9   2   2 1710.33   65.59
   9   2   2 1814.12   57.49
  11  -3  -2  103.69   12.50
  11  -3  -2  108.69   18.80
  11  -3  -2   71.69   10.00
 -11   3   2   65.49    8.90
 -11   3   2   82.39   20.10
 -11   3   2   92.19   16.20
  10  -3  -2    2.50    6.70
  10  -3  -2   -2.90   10.70
  10  -3  -2    0.60    5.60
 -10   3   2  -21.60   13.30
 -10   3   2    1.90    5.60
   9  -3  -2  127.09   12.40
   9  -3  -2  111.09   13.20
   9  -3  -2  126.49   17.90
  -9   3   2   85.89   14.00
  -9   3   2  134.89   11.90
  -9   3   2  111.19   14.10
  -9   3   2   83.69   18.00
   8  -3  -2  784.72   28.90
   8  -3  -2  790.52   24.00
   8  -3  -2  808.32   25.30
   8  -3  -2  808.42   36.30
  -8   3   2  756.82   37.60
  -8   3   2  789.22   23.40
  -8   3   2  734.53   24.00
  -8   3   2  801.02   27.20
   7  -3  -2  982.90   32.50
   7  -3  -2 1213.18   41.50
   7  -3  -2 1113.39   29.20
   7  -3  -2 1107.19   28.20
  -7   3   2 1128.59   28.70
  -7   3   2 1166.48   42.00
  -7   3   2 1170.88   27.90
   6  -3  -2 1024.40   30.10
   6  -3  -2 1070.79   36.70
   6  -3  -2 1037.10   24.70
   6  -3  -2 1030.20   25.40
  -6   3   2 1071.19   25.10
  -6   3   2 1029.00   24.00
  -6   3   2 1061.99   36.60
   5  -3  -2  141.09   13.60
   5  -3  -2  148.19    6.40
   5  -3  -2  148.69    6.90
   5  -3  -2  141.29   10.20
  -5   3   2  151.08    6.50
  -5   3   2  148.79   13.20
   4  -3  -2 1143.99   23.00
   4  -3  -2 1150.08   29.30
   4  -3  -2 1118.39   31.60
   4  -3  -2 1117.59   22.80
  -4   3   2 1130.49   21.90
  -4   3   2 1106.39   31.00
   1  -3  -2 1067.79   25.10
   1  -3  -2 1092.99   25.50
  -1   3   2 1149.78   25.70
   0  -3  -2    5.80    3.60
   0  -3  -2    1.90    3.30
   0  -3  -2    0.40    2.40
   0   3   2    3.40    3.20
   0   3   2    6.90    3.10
  -1  -3  -2    3.10    3.90
  -1  -3  -2    2.70    4.10
   1   3   2   -4.40    3.50
   1   3   2    5.70    4.50
  -2  -3  -2 3274.77   71.69
  -2  -3  -2 3264.47   71.59
  -2  -3  -2 3304.97   71.89
   2   3   2 3292.77   71.39
   2   3   2 3316.17   71.99
   2   3   2 3341.77   71.99
  -3  -3  -2 1804.52   46.90
  -3  -3  -2 1841.82   48.40
  -3  -3  -2 1931.41   47.90
   3   3   2 1890.21   47.50
   3   3   2 1807.12   48.70
   3   3   2 1786.42   46.50
  -4  -3  -2  383.66   29.90
  -4  -3  -2  410.76   22.90
  -4  -3  -2  437.16   21.10
  -4  -3  -2  368.16   20.20
   4   3   2  382.16   20.10
   4   3   2  385.46   22.70
   4   3   2  418.46   21.60
  -5  -3  -2  986.00   34.50
  -5  -3  -2 1035.50   38.30
  -5  -3  -2 1029.40   35.80
  -5  -3  -2  967.70   47.70
   5   3   2 1003.90   34.80
   5   3   2  974.60   34.90
   5   3   2 1003.80   39.70
  -6  -3  -2  833.22   48.10
  -6  -3  -2  875.71   34.70
  -6  -3  -2  955.40   40.00
  -6  -3  -2  865.21   34.20
   6   3   2  892.41   34.40
   6   3   2  839.62   33.40
   6   3   2  900.21   40.60
  -7  -3  -2 1075.69   40.40
  -7  -3  -2 1131.19   42.00
  -7  -3  -2 1124.79   46.30
  -7  -3  -2 1050.09   55.39
   7   3   2 1164.08   41.90
   7   3   2 1070.59   40.40
   7   3   2 1098.69   46.70
  -8  -3  -2  205.08   22.40
  -8  -3  -2  199.08   22.00
  -8  -3  -2  207.48   27.20
  -8  -3  -2  215.58   35.70
   8   3   2  215.78   22.20
   8   3   2  237.88   27.40
   8   3   2  217.08   20.90
  11  -4  -2   15.90    8.10
  11  -4  -2   26.80    6.90
 -11   4   2   21.20    7.30
 -11   4   2   19.20    6.50
 -11   4   2   33.90   17.20
  10  -4  -2 1168.28   47.60
  10  -4  -2 1062.29   32.00
  10  -4  -2 1148.79   34.40
 -10   4   2 1095.89   32.50
 -10   4   2 1156.98   31.60
 -10   4   2 1136.69   50.89
   9  -4  -2   -6.60    9.00
   9  -4  -2    2.00    4.80
   9  -4  -2  -10.10    5.10
  -9   4   2   -6.40    4.20
  -9   4   2   -7.80    4.50
  -9   4   2   -9.00   11.00
   8  -4  -2  335.97   14.00
   8  -4  -2  333.57   16.20
   8  -4  -2  334.27   15.30
   8  -4  -2  325.87   24.80
  -8   4   2  333.37   14.20
  -8   4   2  345.67   13.40
  -8   4   2  306.37   26.90
   7  -4  -2 2685.53   54.89
   7  -4  -2 2555.34   53.59
   7  -4  -2 2551.74   57.99
   7  -4  -2 2576.94   67.99
  -7   4   2 2591.94   52.69
  -7   4   2 2614.14   69.09
  -7   4   2 2663.03   53.69
   6  -4  -2   20.80    8.50
   6  -4  -2   29.70    6.30
   6  -4  -2   25.20    4.20
   6  -4  -2   25.70    3.80
  -6   4   2   28.20    3.80
  -6   4   2   29.40    3.60
  -6   4   2   13.70    8.60
   5  -4  -2 2819.82   55.59
   5  -4  -2 2803.02   55.59
   5  -4  -2 2840.12   66.19
   5  -4  -2 2933.31   62.09
  -5   4   2 2916.91   54.49
  -5   4   2 2945.91   65.79
   4  -4  -2 1271.57   26.00
   4  -4  -2 1280.67   25.70
   4  -4  -2 1248.18   32.30
   4  -4  -2 1125.89   32.10
  -4   4   2 1266.47   24.50
  -4   4   2 1294.17   24.90
   3  -4  -2 1900.61   38.30
   3  -4  -2 1944.31   38.80
   3  -4  -2 1921.61   41.60
  -3   4   2 1873.31   37.50
  -3   4   2 1917.91   38.30
   2  -4  -2   12.50    3.10
   2  -4  -2   13.80    3.20
  -2   4   2    9.90    2.60
   0  -4  -2   43.50    5.70
   0  -4  -2   30.00    5.40
   0  -4  -2   33.70    5.30
   0   4   2   33.50    4.80
   0   4   2   48.00    6.20
  -1  -4  -2 4544.15   93.89
  -1  -4  -2 4577.24   91.49
  -1  -4  -2 4670.83   94.39
   1   4   2 4362.86   90.29
   1   4   2 4440.16   93.19
   1   4   2 4636.04   94.49
  -3  -4  -2  573.14   23.80
  -3  -4  -2  549.74   24.30
  -3  -4  -2  586.54   24.20
   3   4   2  567.94   24.70
   3   4   2  579.24   23.90
   3   4   2  538.15   23.70
  -4  -4  -2 1997.70   69.89
  -4  -4  -2 1997.90   53.29
  -4  -4  -2 1918.61   52.79
  -4  -4  -2 1954.90   54.39
   4   4   2 1857.31   51.99
   4   4   2 2006.00   56.49
   4   4   2 2008.70   53.59
  -5  -4  -2  805.12   48.10
  -5  -4  -2  885.11   36.70
  -5  -4  -2  867.31   34.20
  -5  -4  -2  887.51   34.00
   5   4   2  910.71   34.30
   5   4   2  923.31   39.00
   5   4   2  932.31   34.60
  -6  -4  -2  141.99   25.50
  -6  -4  -2  162.28   19.80
  -6  -4  -2  144.59   17.80
  -6  -4  -2  165.38   21.20
   6   4   2  176.18   18.60
   6   4   2  143.69   15.90
   6   4   2  170.18   22.30
  -7  -4  -2  168.28   29.60
  -7  -4  -2  200.88   22.60
  -7  -4  -2  194.98   25.10
  -7  -4  -2  190.98   20.40
   7   4   2  244.08   23.20
   7   4   2  227.78   28.20
   7   4   2  253.37   21.70
  -8  -4  -2  511.45   48.50
  -8  -4  -2  433.36   28.70
  -8  -4  -2  502.35   35.30
  -8  -4  -2  500.05   31.80
   8   4   2  477.95   28.90
   8   4   2  514.85   36.90
   8   4   2  469.15   30.60
  11  -5  -2    4.50   11.60
  11  -5  -2   12.50    6.60
  11  -5  -2    2.00    4.80
 -11   5   2   -1.80   14.30
 -11   5   2    6.00    4.50
 -11   5   2   10.00    5.70
  10  -5  -2    9.50   10.50
  10  -5  -2    4.00    6.20
  10  -5  -2    4.30    4.80
 -10   5   2    3.50   12.40
 -10   5   2    3.20    4.50
 -10   5   2    5.80    5.10
   9  -5  -2  154.18   20.50
   9  -5  -2  177.38   13.50
   9  -5  -2  154.78   11.30
  -9   5   2  173.58   10.70
  -9   5   2  144.19   19.20
  -9   5   2  151.18   10.90
   8  -5  -2   53.39   11.20
   8  -5  -2   54.09    6.20
   8  -5  -2   69.79    8.50
  -8   5   2   48.30   12.50
  -8   5   2   39.20    4.80
  -8   5   2   44.60    4.90
   7  -5  -2   45.30    6.40
   7  -5  -2   32.20    9.40
   7  -5  -2   57.49    7.00
   7  -5  -2   44.70    5.00
  -7   5   2   47.50    5.60
  -7   5   2   36.20   10.60
  -7   5   2   36.80    4.00
   6  -5  -2  427.76   12.80
   6  -5  -2  446.56   21.30
   6  -5  -2  440.56   16.80
   6  -5  -2  430.36   12.80
  -6   5   2  429.06   11.00
   5  -5  -2 6130.29  125.09
   5  -5  -2 6157.68  116.19
   5  -5  -2 6231.98  116.69
   5  -5  -2 6372.66  123.59
  -5   5   2 6351.56  115.09
  -5   5   2 6018.80  114.59
   4  -5  -2  958.50   22.50
   4  -5  -2  956.00   21.90
   4  -5  -2  956.30   25.90
  -4   5   2  973.30   21.80
  -4   5   2  990.60   20.90
   3  -5  -2 1690.13   35.50
   3  -5  -2 1725.73   36.60
   3  -5  -2 1683.33   37.10
  -3   5   2 1680.83   35.70
  -3   5   2 1765.72   37.10
   2  -5  -2  890.61   22.80
   2  -5  -2  857.51   23.20
  -2   5   2  867.51   23.40
   1  -5  -2 1457.15   35.60
   1  -5  -2 1470.95   36.30
  -1   5   2 1437.86   35.00
  -1   5   2 1532.45   36.80
   0  -5  -2 4567.14   93.59
   0  -5  -2 4461.45   93.89
   0  -5  -2 4539.45   87.19
   0   5   2 4449.55   92.79
   0   5   2 4664.63   94.69
  -1  -5  -2   27.50    5.30
  -1  -5  -2   16.30    6.20
  -1  -5  -2   21.00    6.70
   1   5   2   16.00    6.30
   1   5   2   16.00    5.60
  -2  -5  -2  907.81   27.90
  -2  -5  -2  905.11   30.30
  -2  -5  -2  919.31   30.70
   2   5   2  913.41   31.00
   2   5   2  849.91   29.60
   2   5   2  850.31   27.80
  -3  -5  -2   45.40    9.90
  -3  -5  -2   41.50   17.20
  -3  -5  -2   56.39   10.00
  -3  -5  -2   58.29    9.60
   3   5   2   59.59   10.30
   3   5   2   64.69   10.80
  -4  -5  -2 1314.77   44.00
  -4  -5  -2 1285.47   59.19
  -4  -5  -2 1459.45   44.20
  -4  -5  -2 1374.06   43.70
   4   5   2 1336.47   43.30
   4   5   2 1397.06   46.30
   4   5   2 1380.86   44.40
  -5  -5  -2  281.27   24.20
  -5  -5  -2  287.67   23.30
  -5  -5  -2  285.27   34.00
  -5  -5  -2  297.07   23.40
   5   5   2  308.57   23.20
   5   5   2  327.87   26.00
   5   5   2  329.47   22.90
  -6  -5  -2  968.20   41.60
  -6  -5  -2 1038.70   41.40
  -6  -5  -2 1049.00   59.79
  -6  -5  -2 1072.49   40.70
   6   5   2 1011.40   40.60
   6   5   2 1055.99   40.30
   6   5   2 1012.10   45.40
  -7  -5  -2  329.87   28.90
  -7  -5  -2  364.36   25.70
  -7  -5  -2  338.17   28.50
  -7  -5  -2  319.17   43.10
   7   5   2  349.27   25.30
   7   5   2  362.86   30.80
   7   5   2  347.37   28.20
  10  -6  -2   49.50    7.10
  10  -6  -2   48.50    6.20
 -10   6   2   36.70    4.50
 -10   6   2   56.29    7.20
 -10   6   2   49.90   15.60
   9  -6  -2   35.20    5.80
   9  -6  -2   36.90   10.50
   9  -6  -2   29.60    5.10
  -9   6   2   25.20   12.90
  -9   6   2   33.20    3.90
   8  -6  -2 2635.34   67.99
   8  -6  -2 2553.04   52.89
   8  -6  -2 2609.04   53.59
  -8   6   2 2392.86   48.60
   7  -6  -2  449.86   14.10
   7  -6  -2  457.75   23.50
   7  -6  -2  425.06   13.90
   7  -6  -2  472.95   15.90
   6  -6  -2  945.81   22.30
   6  -6  -2  962.20   22.70
   6  -6  -2  940.41   27.20
   6  -6  -2  937.61   30.20
  -6   6   2  937.01   19.80
  -6   6   2  936.41   19.60
   5  -6  -2 1437.16   31.80
   5  -6  -2 1424.56   35.70
   5  -6  -2 1446.26   31.10
  -5   6   2 1426.36   30.30
  -5   6   2 1381.56   29.20
   4  -6  -2   24.00    3.80
   4  -6  -2   22.30    4.30
   4  -6  -2   22.00    4.10
  -4   6   2   27.20    4.40
  -4   6   2   20.40    3.40
   3  -6  -2  716.33   21.10
   3  -6  -2  711.13   20.40
  -3   6   2  727.43   21.10
  -3   6   2  683.13   19.30
   2  -6  -2 1955.70   44.90
   2  -6  -2 1977.90   45.90
  -2   6   2 2006.80   46.10
   1  -6  -2  552.14   20.40
  -1   6   2  532.25   19.10
  -1   6   2  534.45   20.70
   0  -6  -2   -7.20    4.90
   0  -6  -2   -3.70    4.70
   0   6   2   -2.80    4.60
   0   6   2   -0.90    5.20
  -1  -6  -2 5834.12  118.69
  -1  -6  -2 5635.34  110.49
  -1  -6  -2 5601.84  118.49
   1   6   2 5676.63  118.99
   1   6   2 5458.75  116.99
  -2  -6  -2 1246.48   34.30
  -2  -6  -2 1218.48   54.59
  -2  -6  -2 1251.77   39.10
  -2  -6  -2 1233.38   39.10
   2   6   2 1188.88   38.50
   2   6   2 1284.47   40.40
  -3  -6  -2 2519.95   64.99
  -3  -6  -2 2460.55   60.89
  -3  -6  -2 2447.56   85.19
  -3  -6  -2 2623.74   65.59
   3   6   2 2412.96   62.49
   3   6   2 2521.15   64.49
   3   6   2 2397.16   64.29
  -4  -6  -2  954.90   53.79
  -4  -6  -2  928.11   36.50
  -4  -6  -2  930.71   35.10
  -4  -6  -2  932.31   37.10
   4   6   2  909.11   36.70
   4   6   2  960.00   37.70
   4   6   2  872.41   35.80
  -5  -6  -2    2.70    7.80
  -5  -6  -2    0.40    9.40
  -5  -6  -2   -8.90   16.10
  -5  -6  -2   18.30    9.00
   5   6   2   17.70    9.00
   5   6   2    8.40   10.40
   5   6   2   12.80   11.70
  -6  -6  -2  527.05   29.80
  -6  -6  -2  521.15   30.70
  -6  -6  -2  539.85   32.10
  -6  -6  -2  459.35   47.40
   6   6   2  533.55   31.90
   6   6   2  532.45   34.10
   6   6   2  548.95   31.00
  10  -7  -2  165.48   19.80
  10  -7  -2  164.18   11.30
  10  -7  -2  151.08   10.20
   9  -7  -2   76.49    8.60
   9  -7  -2   62.39    7.80
   8  -7  -2  238.88   18.30
   8  -7  -2  199.28   10.50
   8  -7  -2  199.08   10.40
   7  -7  -2   32.30    7.70
   7  -7  -2   44.60    4.90
   7  -7  -2   35.20    4.50
   7  -7  -2   26.70    5.50
   6  -7  -2  558.84   16.00
   6  -7  -2  577.74   20.30
   6  -7  -2  552.34   21.00
   6  -7  -2  549.25   16.70
  -6   7   2  544.05   13.10
  -6   7   2  529.45   13.80
   5  -7  -2   21.40    4.60
   5  -7  -2   21.00    3.90
   5  -7  -2   13.00    4.00
  -5   7   2   14.70    4.10
  -5   7   2   12.30    3.30
   4  -7  -2  214.68   11.40
   4  -7  -2  198.88   11.70
  -4   7   2  217.38   11.80
  -4   7   2  218.38   10.40
   3  -7  -2 3974.10   83.09
   3  -7  -2 4019.10   81.99
  -3   7   2 3947.60   82.79
  -3   7   2 4039.80   80.99
   2  -7  -2 1123.99   32.30
   2  -7  -2 1117.79   31.10
  -2   7   2 1112.99   30.30
  -2   7   2 1127.19   32.20
   1  -7  -2 3079.69   69.19
  -1   7   2 3008.30   66.79
  -1   7   2 2912.71   68.69
   0  -7  -2  590.64   24.10
   0  -7  -2  551.84   36.40
   0   7   2  567.44   24.30
   0   7   2  564.84   22.50
  -1  -7  -2   39.30    8.80
  -1  -7  -2   39.30   16.60
  -1  -7  -2   40.30    9.10
   1   7   2   58.19    9.80
   1   7   2   51.79   10.00
  -2  -7  -2 1720.23   51.19
  -2  -7  -2 1734.53   70.49
  -2  -7  -2 1776.62   51.39
  -2  -7  -2 1742.73   42.80
   2   7   2 1689.93   49.60
   2   7   2 1720.53   50.89
  -3  -7  -2  183.18   19.80
  -3  -7  -2  239.18   15.80
  -3  -7  -2  181.88   30.20
  -3  -7  -2  181.18   19.50
   3   7   2  188.18   16.50
   3   7   2  206.08   20.10
   3   7   2  198.08   19.80
  -4  -7  -2   24.10   10.10
  -4  -7  -2   24.80    7.80
  -4  -7  -2   16.20   18.60
  -4  -7  -2   30.50    9.80
   4   7   2   19.10    9.10
   4   7   2   35.30   10.10
   4   7   2   12.60    8.50
  -5  -7  -2  106.29   26.70
  -5  -7  -2  128.79   17.10
  -5  -7  -2  187.68   22.80
  -5  -7  -2  178.38   18.90
   5   7   2  172.38   21.60
   5   7   2  188.28   20.30
   5   7   2  155.28   23.10
   9  -8  -2  172.18    9.20
   9  -8  -2  175.28    9.10
   8  -8  -2   22.10    4.20
   8  -8  -2   15.90    6.70
   8  -8  -2   27.80    4.30
   7  -8  -2   22.10    5.80
   7  -8  -2   34.50    6.30
   7  -8  -2   24.90    4.40
   7  -8  -2   21.10    4.70
   7  -8  -2   17.20    6.20
   6  -8  -2 1289.77   32.10
   6  -8  -2 1362.26   31.40
   6  -8  -2 1354.06   38.00
   6  -8  -2 1292.67   41.50
  -6   8   2 1330.97   29.00
  -6   8   2 1301.57   27.80
   5  -8  -2  673.63   21.60
   5  -8  -2  685.53   20.50
  -5   8   2  655.93   18.30
  -5   8   2  623.14   20.00
   4  -8  -2 1551.44   37.20
   4  -8  -2 1488.25   38.30
  -4   8   2 1429.06   37.40
  -4   8   2 1489.65   35.40
   3  -8  -2  147.19   12.80
   3  -8  -2  119.09   12.00
  -3   8   2  143.19   13.10
  -3   8   2  128.09   15.10
   2  -8  -2   22.70   13.40
   2  -8  -2   23.70    6.60
   2  -8  -2   21.20    6.80
  -2   8   2   27.40    7.40
  -2   8   2   24.90    6.50
   1  -8  -2   64.69    9.80
   1  -8  -2   67.99   17.00
   1  -8  -2   82.09   10.50
  -1   8   2   81.69    9.60
  -1   8   2   64.79   10.20
   0  -8  -2  768.62   31.30
   0  -8  -2  936.01   49.20
   0   8   2  773.32   29.60
   0   8   2  810.62   31.30
  -1  -8  -2   32.70   17.10
  -1  -8  -2   39.40    9.90
   1   8   2   26.60    8.40
   1   8   2   44.90   10.00
  -2  -8  -2    2.10    7.70
  -2  -8  -2  -20.60   14.70
  -2  -8  -2    3.70    7.50
   2   8   2   -6.40    7.20
   2   8   2    4.60    7.90
  -3  -8  -2 1507.55   50.39
  -3  -8  -2 1518.25   72.49
  -3  -8  -2 1603.04   51.19
   3   8   2 1421.36   49.10
   3   8   2 1494.85   49.30
  -4  -8  -2  615.54   50.89
  -4  -8  -2  590.64   32.10
  -4  -8  -2  593.04   34.20
   4   8   2  556.24   31.30
   4   8   2  626.44   34.20
   8  -9  -2  493.45   14.60
   8  -9  -2  456.65   15.00
   8  -9  -2  487.45   19.00
   7  -9  -2   47.00    7.50
   7  -9  -2   68.19    8.20
   7  -9  -2   56.09    8.90
   7  -9  -2   45.00    5.90
   6  -9  -2  126.59   10.20
   6  -9  -2  122.19   16.70
   6  -9  -2  144.09   11.10
  -6   9   2  148.09    8.70
  -6   9   2  141.29    7.60
   5  -9  -2   11.80    9.20
   5  -9  -2   11.20    5.10
   5  -9  -2   11.70    5.40
  -5   9   2   13.50    4.20
  -5   9   2   17.00    5.30
   4  -9  -2 1456.55   37.30
   4  -9  -2 1292.07   37.50
   4  -9  -2 1381.66   52.99
  -4   9   2 1391.56   35.10
  -4   9   2 1372.76   37.70
   3  -9  -2  172.28   24.20
   3  -9  -2  180.88   15.70
   3  -9  -2  208.48   15.50
  -3   9   2  171.58   15.60
   2  -9  -2  792.72   29.60
   2  -9  -2  742.63   28.00
   2  -9  -2  770.12   44.50
  -2   9   2  822.42   30.20
  -2   9   2  832.52   27.80
   1  -9  -2  700.03   28.50
   1  -9  -2  704.43   29.40
   1  -9  -2  690.03   44.70
  -1   9   2  704.63   29.60
  -1   9   2  687.53   26.80
   0  -9  -2  101.09   21.60
   0  -9  -2  104.99   12.60
   0  -9  -2  112.99   12.80
   0   9   2  135.09   15.50
   0   9   2   93.69   12.30
  -1  -9  -2 1229.28   62.59
  -1  -9  -2 1285.17   44.20
   1   9   2 1200.88   43.30
   1   9   2 1236.58   41.90
  -2  -9  -2   38.10   20.20
  -2  -9  -2   68.29   12.00
   2   9   2   37.90   10.40
   6 -10  -2  205.58   20.80
   6 -10  -2  212.58   13.70
   6 -10  -2  250.67   13.60
  -6  10   2  250.87   10.30
  -6  10   2  265.77   11.60
   5 -10  -2    6.40    5.40
   5 -10  -2   13.10   10.60
   5 -10  -2    9.90    5.50
  -5  10   2   -0.80    4.20
  -5  10   2    6.80    5.00
   4 -10  -2  415.66   31.80
   4 -10  -2  400.46   20.40
   4 -10  -2  478.55   20.90
  -4  10   2  418.86   18.30
  -4  10   2  418.86   20.50
   3 -10  -2  329.77   19.50
   3 -10  -2  306.37   20.20
   3 -10  -2  307.07   31.30
  -3  10   2  326.97   20.10
   2 -10  -2  192.68   28.90
   2 -10  -2  137.39   17.20
   2 -10  -2  163.88   17.10
  -2  10   2  171.88   15.50
  -2  10   2  175.48   17.30
   1 -10  -2   -2.20   13.60
   1 -10  -2   12.20    7.80
   1 -10  -2   16.20    8.50
  -1  10   2   15.40    8.10
  -1  10   2   14.20    7.30
   0 -10  -2  -19.70   13.50
   0 -10  -2   -5.30    7.50
   0 -10  -2   17.10    8.30
   0  10   2    9.80    7.80
   0  10   2   -5.30    7.00
  -2  12  -3 1132.99   41.70
  -2  12  -3 1139.39   40.10
   2 -12   3 1194.58   42.60
   2 -12   3 1169.38   41.80
  -3  12  -3   93.69   11.80
   3 -12   3  101.99   18.40
   3 -12   3  116.59   14.10
   3 -12   3  157.38   19.30
  -4  12  -3   71.39   10.90
  -4  12  -3   60.09   10.20
   4 -12   3   58.69   10.50
   4 -12   3   67.09   14.30
   4 -12   3   87.09   12.40
   1  11  -3 1146.69   44.40
   1  11  -3 1130.09   43.60
  -1 -11   3 1247.78   44.90
  -1 -11   3 1189.98   63.29
  -1 -11   3 1236.98   44.60
   0  11  -3   -7.60    7.90
   0  11  -3   13.80    8.80
   0 -11   3    7.10    7.90
   0 -11   3  -16.20   13.10
   0 -11   3    1.90    7.60
  -1  11  -3   37.10    9.40
  -1  11  -3   35.00    9.60
   1 -11   3   24.40    9.50
   1 -11   3   27.10   10.20
   1 -11   3   47.20   17.80
  -2  11  -3  101.99   12.40
  -2  11  -3  100.69   12.80
   2 -11   3  114.69   14.00
   2 -11   3  117.19   13.40
  -3  11  -3  227.98   18.30
  -3  11  -3  271.07   19.60
   3 -11   3  268.47   20.30
   3 -11   3  252.87   25.50
   3 -11   3  242.68   19.60
  -4  11  -3    0.00    6.30
  -4  11  -3   16.20    8.10
   4 -11   3  -13.50    8.00
   4 -11   3   -0.10    7.30
   4 -11   3   -5.80    7.10
  -5  11  -3  454.25   23.80
  -5  11  -3  494.15   22.90
   5 -11   3  414.76   21.70
   5 -11   3  445.66   23.50
   5 -11   3  547.05   24.90
  -6  11  -3  354.46   21.70
  -6  11  -3  374.36   20.60
   6 -11   3  380.86   21.60
   6 -11   3  355.56   22.10
  -7  11  -3  141.59   14.00
  -7  11  -3  157.18   15.90
   7 -11   3  136.49   16.90
   3  10  -3   52.19   12.00
   3  10  -3   65.99   12.10
   3  10  -3   72.79   11.60
  -3 -10   3   73.99   12.70
  -3 -10   3   43.80   12.20
  -3 -10   3   58.09   23.00
   2  10  -3  220.98   17.00
   2  10  -3  239.38   21.40
   2  10  -3  235.48   21.20
  -2 -10   3  183.78   29.80
  -2 -10   3  278.87   24.90
  -2 -10   3  249.48   21.80
   1  10  -3  253.17   21.50
   1  10  -3  281.97   15.10
   1  10  -3  287.77   22.80
  -1 -10   3  312.17   23.40
  -1 -10   3  239.08   34.50
  -1 -10   3  297.57   22.60
   0  10  -3  259.37   20.40
   0  10  -3  258.97   21.60
   0 -10   3  225.38   30.70
   0 -10   3  233.98   20.30
   0 -10   3  252.47   20.90
  -1  10  -3 1556.04   46.80
  -1  10  -3 1504.75   47.10
   1 -10   3 1602.14   48.40
   1 -10   3 1591.44   61.69
   1 -10   3 1626.34   47.60
  -2  10  -3    5.50    7.10
  -2  10  -3    5.60    7.60
   2 -10   3   15.40    8.30
   2 -10   3   -5.70    6.70
  -3  10  -3  137.69   15.30
  -3  10  -3  128.29   15.70
   3 -10   3  140.49   15.90
   3 -10   3  140.69   17.20
  -4  10  -3 2676.83   64.19
  -4  10  -3 2692.53   66.29
   4 -10   3 2706.53   65.59
   4 -10   3 2716.43   66.29
   4 -10   3 2617.54   68.69
  -5  10  -3  296.67   14.50
  -5  10  -3  232.58   17.50
   5 -10   3  271.07   15.80
   5 -10   3  236.68   18.60
   5 -10   3  225.88   18.80
  -6  10  -3  502.75   22.30
  -6  10  -3  455.15   23.20
   6 -10   3  518.45   23.70
   6 -10   3  470.45   23.70
  -7  10  -3    7.00    9.00
  -7  10  -3   24.20    6.90
  -7  10  -3   14.00    7.40
   7 -10   3   20.80    7.60
   7 -10   3    7.50    7.20
  -8  10  -3  112.49   16.80
  -8  10  -3  159.58   15.10
  -8  10  -3  179.98   16.50
   8 -10   3  149.59   16.30
   8 -10   3  155.28   17.50
   5   9  -3   15.60   10.40
   5   9  -3   30.60   11.40
   5   9  -3   38.40   10.70
  -5  -9   3   17.80    9.40
  -5  -9   3   11.30   22.60
  -5  -9   3   26.20   11.50
   4   9  -3 1057.59   40.30
   4   9  -3 1077.39   42.30
   4   9  -3 1031.20   41.20
  -4  -9   3 1078.89   42.30
  -4  -9   3 1105.59   43.00
  -4  -9   3  996.10   60.79
   3   9  -3  492.35   29.60
   3   9  -3  520.75   27.20
   3   9  -3  496.65   28.70
  -3  -9   3  468.75   45.40
  -3  -9   3  496.75   29.00
  -3  -9   3  512.65   28.50
   2   9  -3 1649.93   46.70
   2   9  -3 1725.03   51.39
   2   9  -3 1742.13   52.09
  -2  -9   3 1743.13   52.19
  -2  -9   3 1636.34   70.09
  -2  -9   3 1697.33   51.89
   1   9  -3  371.46   23.00
   1   9  -3  345.37   18.10
   1   9  -3  368.16   22.20
  -1  -9   3  308.67   34.70
  -1  -9   3  334.47   21.40
  -1  -9   3  325.37   21.80
   0   9  -3  307.87   20.10
   0   9  -3  352.86   14.50
   0   9  -3  310.07   19.90
   0  -9   3  355.06   21.10
   0  -9   3  296.67   32.10
   0  -9   3  326.27   21.80
  -1   9  -3 1704.33   36.30
  -1   9  -3 1720.03   36.80
  -1   9  -3 1835.62   48.40
  -1   9  -3 1760.02   49.40
   1  -9   3 1800.62   49.20
   1  -9   3 1800.22   49.10
   1  -9   3 1835.92   62.39
  -2   9  -3   93.99   10.70
  -2   9  -3  112.49   14.30
   2  -9   3   82.99   10.30
   2  -9   3   80.89   14.80
   2  -9   3  102.99   13.20
  -3   9  -3    7.70    5.70
  -3   9  -3   -0.30    6.10
   3  -9   3   -3.80    5.60
   3  -9   3    1.30    6.20
   3  -9   3    5.80    8.60
  -4   9  -3  114.59   12.70
  -4   9  -3  113.29   12.00
   4  -9   3  102.39   13.20
   4  -9   3  119.89   13.50
   4  -9   3  138.19   14.00
  -5   9  -3 1429.26   40.90
  -5   9  -3 1471.65   39.80
  -5   9  -3 1454.45   41.90
   5  -9   3 1492.95   41.20
   5  -9   3 1478.95   40.60
   5  -9   3 1453.25   35.00
  -6   9  -3  401.66   24.00
  -6   9  -3  433.96   21.00
  -6   9  -3  402.56   20.10
   6  -9   3  417.56   20.90
   6  -9   3  394.76   20.60
  -7   9  -3 1008.80   33.10
  -7   9  -3  984.50   39.70
  -7   9  -3  962.00   31.70
   7  -9   3 1000.60   32.70
   7  -9   3  986.90   33.10
  -8   9  -3   65.49    9.20
  -8   9  -3   56.39   14.20
   8  -9   3   59.19    9.20
   8  -9   3   70.29    9.60
  -9   9  -3   67.39    9.40
  -9   9  -3   51.19   15.20
  -9   9  -3   62.59    9.60
   9  -9   3   56.49    9.60
   9  -9   3   58.99    9.80
   6   8  -3 1497.55   52.79
   6   8  -3 1528.75   55.29
   6   8  -3 1545.25   53.89
  -6  -8   3 1523.85   78.29
  -6  -8   3 1492.15   52.09
   5   8  -3   -7.80    9.00
   5   8  -3   -9.80    9.40
   5   8  -3    1.70    8.60
  -5  -8   3    5.20    8.70
  -5  -8   3  -24.90   17.50
   4   8  -3    5.80    8.90
   4   8  -3   22.30    9.60
   4   8  -3   10.10    9.70
  -4  -8   3   -1.60   17.50
  -4  -8   3    6.00    7.90
  -4  -8   3    0.20   10.00
   3   8  -3  940.91   36.30
   3   8  -3 1066.29   37.90
   3   8  -3  973.60   36.00
  -3  -8   3  972.10   53.59
  -3  -8   3  968.00   37.10
  -3  -8   3 1003.10   36.90
   2   8  -3  290.97   20.50
   2   8  -3  267.17   21.10
   2   8  -3  288.37   19.40
  -2  -8   3  282.97   32.30
  -2  -8   3  265.47   20.10
  -2  -8   3  284.47   20.40
   1   8  -3  373.36   21.00
   1   8  -3  366.06   21.00
   1   8  -3  362.06   17.90
  -1  -8   3  353.06   20.70
  -1  -8   3  341.57   31.80
  -1  -8   3  358.26   21.00
   0   8  -3 1098.09   34.90
   0   8  -3 1061.09   35.20
   0   8  -3 1118.09   29.70
   0  -8   3 1106.19   35.30
   0  -8   3 1176.48   48.60
   0  -8   3 1184.98   36.00
  -1   8  -3 1468.95   42.00
  -1   8  -3 1470.15   41.00
  -1   8  -3 1522.25   34.30
   1  -8   3 1516.35   42.00
   1  -8   3 1543.75   42.20
   1  -8   3 1569.04   53.29
  -2   8  -3  678.73   25.20
  -2   8  -3  636.04   19.00
  -2   8  -3  635.14   23.70
   2  -8   3  665.73   25.20
   2  -8   3  668.43   25.00
   2  -8   3  679.43   31.10
  -3   8  -3 5040.90  103.49
  -3   8  -3 5216.48  106.89
   3  -8   3 5281.97  112.69
   3  -8   3 5198.08  107.79
   3  -8   3 5133.29  107.09
  -4   8  -3   -8.40    5.30
  -4   8  -3   -4.20    5.20
   4  -8   3   -8.00    5.50
   4  -8   3   -4.00    5.40
  -5   8  -3  805.12   26.40
  -5   8  -3  779.62   27.00
  -5   8  -3  775.42   30.10
   5  -8   3  798.82   26.70
   5  -8   3  805.02   26.60
  -6   8  -3 1979.10   49.10
  -6   8  -3 1888.71   55.39
  -6   8  -3 1906.51   47.80
   6  -8   3 1945.01   48.60
   6  -8   3 1935.61   48.70
  -7   8  -3  148.09   15.00
  -7   8  -3  162.78   22.10
  -7   8  -3  160.58   14.70
   7  -8   3  127.39   14.70
   7  -8   3  107.79   14.00
  -8   8  -3  493.15   32.30
  -8   8  -3  440.46   22.00
  -8   8  -3  437.66   22.10
   8  -8   3  412.16   22.00
   8  -8   3  455.75   22.80
   8  -8   3  508.85   25.80
  -9   8  -3   37.00    7.90
  -9   8  -3   36.70    8.40
  -9   8  -3   13.80   14.70
   9  -8   3   35.00    8.70
   9  -8   3   46.70   10.90
   9  -8   3   39.20    8.60
 -10   8  -3  300.27   20.50
 -10   8  -3  308.47   20.70
 -10   8  -3  279.67   31.70
  10  -8   3  347.17   22.60
  10  -8   3  306.07   21.30
  10  -8   3  356.76   25.80
   7   7  -3    9.50   11.40
   7   7  -3   11.20    9.60
   7   7  -3    7.80   11.20
  -7  -7   3    2.20    8.50
  -7  -7   3   36.30   24.90
   6   7  -3   65.69   13.30
   6   7  -3   69.39   13.00
   6   7  -3   63.79   14.50
  -6  -7   3   78.99   24.80
  -6  -7   3   61.79   12.30
   5   7  -3  174.38   21.10
   5   7  -3  227.58   22.60
   5   7  -3  229.98   20.90
  -5  -7   3  226.88   20.50
  -5  -7   3  204.98   33.80
   4   7  -3  339.17   23.70
   4   7  -3  294.67   22.50
   4   7  -3  284.37   21.50
  -4  -7   3  327.17   23.10
  -4  -7   3  294.47   37.40
   3   7  -3  319.37   21.30
   3   7  -3  341.47   21.10
   3   7  -3  304.47   20.10
  -3  -7   3  334.47   20.50
  -3  -7   3  316.77   22.50
  -3  -7   3  340.87   34.00
   2   7  -3 2044.00   52.69
   2   7  -3 1932.51   52.39
   2   7  -3 1963.20   50.79
  -2  -7   3 1924.01   69.19
  -2  -7   3 2049.29   53.09
  -2  -7   3 2052.59   53.09
   1   7  -3 4240.48   92.69
   1   7  -3 4315.57   92.49
   1   7  -3 4183.48   88.39
  -1  -7   3 4264.87   92.39
  -1  -7   3 4170.58   92.09
  -1  -7   3 4203.78  109.29
   0   7  -3 4692.03   94.59
   0   7  -3 4739.43  100.39
   0   7  -3 4698.03   99.69
   0  -7   3 4774.12  100.29
   0  -7   3 4884.61  115.59
   0  -7   3 4613.74   99.59
  -1   7  -3  339.17   17.10
  -1   7  -3  302.97   15.70
   1  -7   3  324.77   16.30
   1  -7   3  249.78   22.50
   1  -7   3  310.47   16.00
  -2   7  -3   10.30    5.20
  -2   7  -3   20.20    4.60
   2  -7   3   13.70    5.70
   2  -7   3   10.60    8.50
   2  -7   3   16.90    5.70
  -3   7  -3 1608.94   40.50
  -3   7  -3 1538.65   39.30
   3  -7   3 1518.05   41.40
   3  -7   3 1571.54   39.90
   3  -7   3 1565.44   39.90
  -4   7  -3  555.14   20.30
  -4   7  -3  560.24   20.60
  -4   7  -3  523.25   22.10
   4  -7   3  558.44   17.90
   4  -7   3  563.34   20.40
   4  -7   3  557.14   21.10
  -5   7  -3   12.90    5.40
  -5   7  -3    2.80    7.70
  -5   7  -3    2.00    4.40
   5  -7   3   10.00    5.00
   5  -7   3   10.00    5.30
  -6   7  -3   60.89   12.20
  -6   7  -3   42.00    7.40
  -6   7  -3   47.00    8.00
   6  -7   3   43.40    7.50
   6  -7   3   43.70    7.60
  -7   7  -3  756.82   36.50
  -7   7  -3  767.52   26.60
  -7   7  -3  776.62   27.00
   7  -7   3  765.02   30.80
   7  -7   3  757.72   26.90
   7  -7   3  799.52   27.30
  -8   7  -3  437.16   21.60
  -8   7  -3  466.35   32.50
  -8   7  -3  462.75   22.10
   8  -7   3  474.75   22.50
   8  -7   3  455.45   26.30
   8  -7   3  418.26   21.40
  -9   7  -3 1116.99   35.80
  -9   7  -3 1124.49   50.89
  -9   7  -3 1074.79   35.30
   9  -7   3 1067.19   35.90
   9  -7   3 1135.09   36.40
   9  -7   3 1056.69   42.80
 -10   7  -3  146.69   16.70
 -10   7  -3  118.59   21.80
 -10   7  -3  182.68   17.80
  10  -7   3  185.98   22.50
  10  -7   3  199.68   18.80
  10  -7   3  160.18   17.80
   8   6  -3   -8.20   10.40
   8   6  -3   -0.50   11.90
   8   6  -3   11.40    9.00
  -8  -6   3  -11.00    9.20
  -8  -6   3   31.10   24.20
   7   6  -3  444.76   27.90
   7   6  -3  446.66   31.90
   7   6  -3  452.75   28.60
  -7  -6   3  474.25   46.80
  -7  -6   3  398.86   26.10
   6   6  -3  748.93   32.60
   6   6  -3  760.82   33.90
   6   6  -3  720.53   36.30
  -6  -6   3  790.32   33.90
  -6  -6   3  731.53   49.99
   5   6  -3   14.80   10.20
   5   6  -3    4.40    7.90
   5   6  -3   13.40    8.70
  -5  -6   3   14.70    8.30
  -5  -6   3   -3.60   16.50
   4   6  -3 6889.31  145.99
   4   6  -3 6862.81  148.99
   4   6  -3 7219.28  147.19
  -4  -6   3 7297.87  172.48
  -4  -6   3 6823.62  145.49
   3   6  -3  283.47   18.30
   3   6  -3  252.57   18.90
   3   6  -3  256.17   18.10
  -3  -6   3  278.07   17.90
  -3  -6   3  329.37   31.30
   2   6  -3 1022.10   32.10
   2   6  -3 1013.60   31.20
   2   6  -3  997.80   31.80
   2   6  -3 1075.69   48.70
  -2  -6   3 1026.80   45.50
  -2  -6   3  991.40   31.60
  -2  -6   3  997.00   32.60
   1   6  -3 2002.80   47.60
   1   6  -3 2025.70   49.80
   1   6  -3 2147.09   51.09
   1   6  -3 2124.49   67.39
  -1  -6   3 2049.59   50.19
  -1  -6   3 2070.79   63.69
  -1  -6   3 1970.20   49.80
   0   6  -3 2380.16   70.19
   0   6  -3 2421.26   55.49
   0   6  -3 2497.95   56.29
   0  -6   3 2368.46   55.39
   0  -6   3 2398.36   66.59
   0  -6   3 2441.06   55.69
  -1   6  -3   57.79   11.90
  -1   6  -3   62.49    7.20
   1  -6   3   77.49   11.40
   1  -6   3   64.09    7.60
  -2   6  -3 6107.99  116.99
  -2   6  -3 5829.12  114.79
   2  -6   3 5724.43  121.19
   2  -6   3 5898.81  116.99
   2  -6   3 5815.32  116.79
  -3   6  -3 2227.48   51.59
  -3   6  -3 2202.78   50.99
  -3   6  -3 2293.57   50.79
   3  -6   3 2251.47   50.89
   3  -6   3 2308.47   51.29
   3  -6   3 2220.58   50.79
  -4   6  -3   44.80    6.50
  -4   6  -3   58.69    8.80
  -4   6  -3   55.59    7.40
   4  -6   3   66.79    7.70
   4  -6   3   51.99    6.90
  -5   6  -3 9600.84  196.28
   5  -6   3 9888.41  189.28
   5  -6   3 9999.00  193.08
  -6   6  -3  396.76   24.90
  -6   6  -3  448.76   18.70
  -6   6  -3  410.56   18.10
   6  -6   3  419.56   18.70
   6  -6   3  434.26   18.10
   6  -6   3  412.16   21.70
  -7   6  -3 1933.51   48.60
  -7   6  -3 1888.71   47.70
  -7   6  -3 1932.21   59.69
   7  -6   3 1902.71   48.40
   7  -6   3 1930.11   48.70
   7  -6   3 1970.00   55.79
  -8   6  -3  415.06   20.60
  -8   6  -3  376.36   32.30
  -8   6  -3  412.66   20.40
   8  -6   3  437.56   21.20
   8  -6   3  414.16   20.80
   8  -6   3  393.86   26.80
  -9   6  -3   70.19   17.40
  -9   6  -3   55.79   10.00
  -9   6  -3   69.19   10.40
   9  -6   3   75.29   11.10
   9  -6   3   69.49   13.40
   9  -6   3   63.69   10.30
 -10   6  -3  172.88   18.80
 -10   6  -3  143.79   22.20
 -10   6  -3  157.78   17.60
  10  -6   3  144.09   18.30
  10  -6   3  195.88   19.90
  10  -6   3  182.68   23.50
   8   5  -3  128.89   19.70
   8   5  -3  112.29   15.70
  -8  -5   3  110.59   16.10
  -8  -5   3  116.79   15.10
  -8  -5   3  151.28   29.70
   7   5  -3  689.03   34.90
   7   5  -3  813.92   34.30
   7   5  -3  769.22   39.30
  -7  -5   3  752.12   32.90
  -7  -5   3  755.72   34.30
  -7  -5   3  792.92   52.79
   6   5  -3  112.39   13.50
   6   5  -3  111.59   16.80
   6   5  -3  110.59   13.20
  -6  -5   3  140.99   26.00
  -6  -5   3  155.98   18.80
  -6  -5   3  132.89   15.30
   5   5  -3    0.40    7.00
   5   5  -3   13.00   11.30
   5   5  -3   -2.00    7.50
  -5  -5   3   15.80    8.40
  -5  -5   3   43.30   20.00
  -5  -5   3    3.40    7.40
   4   5  -3  218.48   16.50
   4   5  -3  270.57   28.80
   4   5  -3  209.58   18.20
   4   5  -3  201.48   15.80
  -4  -5   3  162.08   26.00
  -4  -5   3  205.68   15.70
   3   5  -3   76.79    9.80
   3   5  -3   95.89   12.80
   3   5  -3   72.09    9.00
   3   5  -3   72.79   16.40
  -3  -5   3   64.39    8.50
  -3  -5   3   72.69   16.60
   2   5  -3 3738.23   78.79
   2   5  -3 3578.74   77.89
   2   5  -3 3508.15   94.29
   2   5  -3 3578.44   77.89
  -2  -5   3 3707.23   78.39
  -2  -5   3 3566.54   77.89
  -2  -5   3 3505.85   92.59
   1   5  -3 1003.10   28.60
   1   5  -3 1041.60   41.80
   1   5  -3  954.30   26.90
   1   5  -3 1012.60   28.30
  -1  -5   3  958.70   38.70
  -1  -5   3  982.00   28.30
  -1  -5   3  953.60   28.10
   0   5  -3   18.30    4.90
   0  -5   3   17.90    5.00
   0  -5   3   13.30    4.70
   0  -5   3   34.00    9.30
  -3   5  -3 1523.85   39.10
  -3   5  -3 1517.95   38.90
  -3   5  -3 1528.75   36.50
  -3   5  -3 1520.45   36.80
   3  -5   3 1570.24   37.10
   3  -5   3 1552.54   34.80
   3  -5   3 1601.24   37.10
  -4   5  -3   14.90    6.60
  -4   5  -3    4.50    4.30
  -4   5  -3    9.80    4.50
   4  -5   3   13.30    4.70
   4  -5   3    4.90    4.00
  -5   5  -3   27.70    5.70
  -5   5  -3   38.30    9.60
  -5   5  -3   32.20    6.40
   5  -5   3   38.80    7.80
   5  -5   3   25.40    6.20
   5  -5   3   29.00    5.80
  -6   5  -3   -7.90    4.80
  -6   5  -3   -9.60    4.70
  -6   5  -3   -2.20    8.20
   6  -5   3   -8.20    4.40
   6  -5   3   -7.10    5.00
   6  -5   3   -1.30    6.40
  -7   5  -3  249.88   16.20
  -7   5  -3  282.17   17.60
   7  -5   3  271.27   17.70
   7  -5   3  290.87   18.00
   7  -5   3  328.37   23.70
  -8   5  -3    6.20   12.40
  -8   5  -3   15.40    7.10
  -8   5  -3   32.70    7.60
   8  -5   3   19.40    7.50
   8  -5   3   15.20    6.60
   8  -5   3   15.00    9.90
  -9   5  -3    4.90   12.80
  -9   5  -3    5.50    7.30
  -9   5  -3    6.50    7.40
   9  -5   3    7.40    7.50
   9  -5   3   20.70    7.80
   9  -5   3   10.00   10.70
 -10   5  -3  405.46   24.40
 -10   5  -3  370.66   35.60
 -10   5  -3  367.86   22.80
  10  -5   3  392.46   22.70
  10  -5   3  410.76   31.00
  10  -5   3  406.16   23.70
   9   4  -3   45.30   12.30
   9   4  -3   31.60   15.10
   9   4  -3   37.60   11.20
  -9  -4   3   67.79   24.50
  -9  -4   3   51.89   11.40
  -9  -4   3   53.89   13.90
   8   4  -3  323.57   22.90
   8   4  -3  276.37   27.40
   8   4  -3  302.47   23.80
  -8  -4   3  285.67   21.30
  -8  -4   3  308.47   28.10
  -8  -4   3  310.57   23.90
  -8  -4   3  360.26   40.10
   7   4  -3 1651.23   48.40
   7   4  -3 1487.95   47.30
   7   4  -3 1435.86   53.29
  -7  -4   3 1427.46   46.60
  -7  -4   3 1474.35   52.79
  -7  -4   3 1574.34   67.99
  -7  -4   3 1512.05   46.60
   6   4  -3  168.18   17.30
   6   4  -3  177.28   17.00
   6   4  -3  216.08   23.90
  -6  -4   3  164.18   17.60
  -6  -4   3  151.68   20.40
  -6  -4   3  178.08   16.80
   5   4  -3 5752.02  120.39
   5   4  -3 5485.05  125.09
   5   4  -3 5729.33  119.59
   5   4  -3 5642.94  139.59
  -5  -4   3 5739.73  120.29
  -5  -4   3 5831.32  119.79
  -5  -4   3 5656.63  141.59
   4   4  -3  526.05   21.40
   4   4  -3  509.65   24.00
   4   4  -3  491.45   32.40
   4   4  -3  555.54   21.70
  -4  -4   3  425.76   32.50
  -4  -4   3  513.35   21.00
  -4  -4   3  498.65   21.40
   3   4  -3   29.30   12.20
   3   4  -3   49.30    8.20
   3   4  -3   38.90    6.60
   3   4  -3   37.10    6.60
  -3  -4   3   28.70    6.00
  -3  -4   3   34.50   12.40
   1   4  -3  452.35   24.50
   1   4  -3  438.86   16.10
   1   4  -3  482.85   16.90
  -1  -4   3  453.05   23.70
  -1  -4   3  471.05   16.60
  -1  -4   3  466.05   16.60
  -1   4  -3 2956.00   62.29
  -1   4  -3 3000.00   68.59
  -1   4  -3 3106.09   62.89
   1  -4   3 3032.70   62.59
   1  -4   3 3018.30   66.29
   1  -4   3 3077.59   62.79
  -3   4  -3   25.90    5.10
  -3   4  -3   31.60    5.10
   3  -4   3   23.70    4.70
   3  -4   3   20.90    4.50
  -4   4  -3 5889.21  117.49
  -4   4  -3 5969.20  123.79
   4  -4   3 6069.49  122.59
   4  -4   3 6067.19  117.89
  -5   4  -3  259.27   13.40
  -5   4  -3  269.67    9.10
  -5   4  -3  259.87   13.90
  -5   4  -3  244.78   18.40
   5  -4   3  263.27   17.40
   5  -4   3  274.97   13.70
   5  -4   3  241.48   13.10
  -6   4  -3   44.90   11.50
  -6   4  -3   34.40    6.20
  -6   4  -3   47.30    7.20
  -6   4  -3   62.59    8.60
   6  -4   3   39.00    6.50
   6  -4   3   54.69   11.20
   6  -4   3   59.09    7.50
  -7   4  -3 6196.38  137.89
  -7   4  -3 5624.24  120.09
  -7   4  -3 6005.30  123.89
  -7   4  -3 6233.88  124.59
   7  -4   3 6043.70  123.99
   7  -4   3 6239.28  124.49
   7  -4   3 5950.10  134.19
  -8   4  -3  189.68   16.70
  -8   4  -3  217.68   27.40
  -8   4  -3  163.28   17.00
   8  -4   3  187.18   17.30
   8  -4   3  243.68   24.60
   8  -4   3  193.68   16.10
  -9   4  -3 1524.75   58.29
  -9   4  -3 1463.15   44.80
  -9   4  -3 1539.05   45.80
  -9   4  -3 1354.76   40.90
   9  -4   3 1555.14   46.00
   9  -4   3 1443.66   44.60
   9  -4   3 1468.15   54.59
 -10   4  -3  -11.10    6.80
 -10   4  -3    4.40    8.10
 -10   4  -3    0.70    7.50
 -10   4  -3   -0.10   14.90
  10  -4   3   -4.60    7.80
  10  -4   3    2.90   11.80
  10  -4   3   -9.30    7.40
  10   3  -3   56.19   14.00
  10   3  -3   46.20   10.80
  10   3  -3   58.09   17.20
 -10  -3   3   51.29   11.80
 -10  -3   3   46.30   10.10
 -10  -3   3   58.19   17.60
 -10  -3   3   86.89   27.60
   9   3  -3 1288.97   45.60
   9   3  -3 1290.17   44.00
   9   3  -3 1236.48   53.59
  -9  -3   3 1435.56   68.89
  -9  -3   3 1368.56   56.39
  -9  -3   3 1244.78   43.40
  -9  -3   3 1365.36   47.10
   8   3  -3  293.57   23.20
   8   3  -3  262.97   21.70
   8   3  -3  251.87   26.70
  -8  -3   3  281.97   36.20
  -8  -3   3  236.48   20.70
  -8  -3   3  255.87   20.00
  -8  -3   3  301.07   27.30
   7   3  -3   16.90    8.70
   7   3  -3    8.30   11.00
   7   3  -3   12.60    7.50
  -7  -3   3   20.90    8.50
  -7  -3   3   22.20   17.30
  -7  -3   3   22.40    8.20
  -7  -3   3   19.30   11.60
   6   3  -3  768.82   35.10
   6   3  -3  739.53   28.10
   6   3  -3  757.32   41.30
   6   3  -3  745.53   27.70
  -6  -3   3  729.93   27.80
  -6  -3   3  728.63   28.00
  -6  -3   3  723.33   43.70
  -6  -3   3  696.73   33.20
   5   3  -3  113.49   18.30
   5   3  -3  134.19   13.20
   5   3  -3  157.18   15.00
   5   3  -3  149.29   18.30
  -5  -3   3  164.98   14.00
  -5  -3   3  143.09   24.60
  -5  -3   3  145.29   13.30
  -5  -3   3  139.69   17.10
   4   3  -3  402.46   17.70
   4   3  -3  435.26   18.40
   4   3  -3  411.76   26.50
   4   3  -3  417.56   21.50
  -4  -3   3  412.26   17.50
  -4  -3   3  409.86   18.00
  -4  -3   3  396.66   27.30
   3   3  -3 1319.27   34.50
   3   3  -3 1365.36   34.60
   3   3  -3 1381.06   47.70
   3   3  -3 1325.97   37.60
  -3  -3   3 1453.95   48.00
  -3  -3   3 1321.07   34.20
   2   3  -3 2220.48   60.09
   2   3  -3 2291.57   49.80
   2   3  -3 2301.77   49.90
   2   3  -3 2263.77   51.69
  -2  -3   3 2214.48   60.19
  -2  -3   3 2310.27   49.80
  -2  -3   3 2322.87   49.70
   1   3  -3  654.23   25.70
   1   3  -3  691.33   19.40
  -1  -3   3  736.93   26.50
  -1  -3   3  710.83   19.70
  -1  -3   3  727.83   19.70
  -1   3  -3  838.92   21.00
  -1   3  -3  826.72   23.60
  -1   3  -3  814.12   20.60
   1  -3   3  721.63   20.30
   1  -3   3  753.22   22.10
   1  -3   3  837.82   20.80
  -3   3  -3 3434.46   74.99
  -3   3  -3 3551.04   69.69
  -3   3  -3 3534.05   71.09
  -3   3  -3 3474.65   70.89
   3  -3   3 3488.25   74.49
   3  -3   3 3467.55   70.89
   3  -3   3 3480.25   70.99
  -4   3  -3 3532.65   73.09
  -4   3  -3 3382.86   78.59
  -4   3  -3 3543.45   73.09
   4  -3   3 3497.75   72.99
   4  -3   3 3614.94   78.99
   4  -3   3 3571.84   73.19
  -5   3  -3 2595.44   58.39
  -5   3  -3 2583.24   65.79
  -5   3  -3 2649.33   58.69
   5  -3   3 2575.54   58.29
   5  -3   3 2547.34   58.09
   5  -3   3 2766.12   66.09
  -6   3  -3    6.90    9.40
  -6   3  -3   20.90    6.20
  -6   3  -3   24.00    6.50
   6  -3   3   16.00    5.70
   6  -3   3   11.90    5.50
   6  -3   3   23.60    9.60
  -7   3  -3  592.04   24.20
  -7   3  -3  593.34   23.90
  -7   3  -3  587.14   27.40
  -7   3  -3  599.54   32.80
   7  -3   3  592.14   24.50
   7  -3   3  602.44   30.90
   7  -3   3  623.24   24.90
  -8   3  -3    5.00    7.40
  -8   3  -3   13.30   13.60
  -8   3  -3    7.10    6.90
   8  -3   3   15.60    8.20
   8  -3   3   16.90    7.40
   8  -3   3   22.20   12.00
  -9   3  -3 1161.08   39.60
  -9   3  -3 1240.88   41.90
  -9   3  -3 1277.67   52.89
  -9   3  -3 1218.78   44.80
   9  -3   3 1184.58   49.60
   9  -3   3 1212.28   40.90
   9  -3   3 1234.68   40.90
 -10   3  -3  271.87   32.00
 -10   3  -3  292.27   22.50
 -10   3  -3  309.97   27.20
 -10   3  -3  301.97   22.60
  10  -3   3  283.17   22.50
  10  -3   3  327.17   30.60
  10  -3   3  281.27   24.00
  10   2  -3   86.79   13.60
  10   2  -3   66.59   16.60
  10   2  -3   73.69   11.80
 -10  -2   3   62.49   11.00
 -10  -2   3   86.89   18.90
 -10  -2   3   69.29   12.30
 -10  -2   3  114.59   25.90
   9   2  -3  186.68   18.30
   9   2  -3  221.18   25.90
   9   2  -3  186.18   21.00
  -9  -2   3  231.58   36.60
  -9  -2   3  177.48   20.60
  -9  -2   3  205.78   17.90
  -9  -2   3  221.78   28.00
   8   2  -3  492.95   25.30
   8   2  -3  486.65   25.20
   8   2  -3  533.85   33.40
  -8  -2   3  509.75   25.10
  -8  -2   3  497.65   32.30
  -8  -2   3  528.45   25.70
   7   2  -3   72.39   16.20
   7   2  -3   48.80    9.00
   7   2  -3   34.70    8.10
   7   2  -3   48.20   13.50
  -7  -2   3   54.49    9.90
  -7  -2   3   45.80    8.40
  -7  -2   3   23.40   12.70
   6   2  -3  794.02   34.30
   6   2  -3  772.52   26.50
   6   2  -3  808.82   27.70
   6   2  -3  735.83   37.10
  -6  -2   3  774.12   26.90
  -6  -2   3  754.72   25.90
  -6  -2   3  809.32   33.90
  -6  -2   3  727.43   40.70
   5   2  -3 1845.12   51.29
   5   2  -3 1743.23   43.70
   5   2  -3 1709.83   55.69
   5   2  -3 1793.92   44.20
  -5  -2   3 1766.22   43.60
  -5  -2   3 1761.42   58.49
  -5  -2   3 1780.52   50.39
  -5  -2   3 1781.92   44.00
   4   2  -3 2037.20   47.10
   4   2  -3 2025.80   52.59
   4   2  -3 2002.20   47.10
   4   2  -3 2015.00   58.59
  -4  -2   3 2154.88   61.89
  -4  -2   3 2108.39   47.60
  -4  -2   3 2037.60   46.70
   2   2  -3    1.10    2.60
   2   2  -3   13.30    6.60
   2   2  -3    8.90    4.30
   2   2  -3    3.70    2.90
  -2  -2   3   -0.40    2.70
  -2  -2   3    3.40    3.10
  -2  -2   3   -2.40    5.40
   1   2  -3 2025.60   49.70
   1   2  -3 2108.99   43.60
  -1  -2   3 2149.78   50.19
  -1  -2   3 2135.49   43.60
  -1  -2   3 2101.79   43.60
  -1   2  -3  667.73   19.20
  -1   2  -3  681.53   17.40
  -1   2  -3  667.13   17.30
   1  -2   3  666.83   17.30
   1  -2   3  667.23   17.30
  -2   2  -3 2831.22   58.29
  -2   2  -3 2969.10   58.59
  -2   2  -3 2837.52   61.29
   2  -2   3 2836.72   58.29
  -3   2  -3 2416.66   52.29
  -3   2  -3 2444.36   52.49
  -3   2  -3 2408.06   56.59
   3  -2   3 2510.25   52.59
   3  -2   3 2460.25   56.79
   3  -2   3 2517.45   52.69
  -4   2  -3 1916.01   44.80
  -4   2  -3 2003.20   45.30
  -4   2  -3 1920.41   50.49
   4  -2   3 1990.20   50.99
   4  -2   3 1975.40   45.00
   4  -2   3 1926.21   44.90
  -5   2  -3  278.07   19.90
  -5   2  -3  254.57   14.60
  -5   2  -3  262.87   14.70
   5  -2   3  293.47   15.00
   5  -2   3  250.47   14.30
   5  -2   3  294.57   19.60
  -6   2  -3 4949.60  104.09
  -6   2  -3 4706.63  109.79
  -6   2  -3 5015.90  104.39
  -6   2  -3 5036.80  114.29
   6  -2   3 4906.61  103.89
   6  -2   3 5060.19  113.89
   6  -2   3 5067.89  104.29
  -7   2  -3  103.29   16.10
  -7   2  -3   89.19   11.20
  -7   2  -3   96.39   15.20
  -7   2  -3  104.79   13.60
   7  -2   3  116.39   14.00
   7  -2   3   84.09   10.40
   7  -2   3  123.39   16.50
  -8   2  -3   73.09   11.70
  -8   2  -3   71.09   16.30
  -8   2  -3   65.39   10.70
   8  -2   3   82.89   15.60
   8  -2   3   70.69   10.30
   8  -2   3   70.39   10.80
  -9   2  -3 1256.37   54.19
  -9   2  -3 1263.47   42.20
  -9   2  -3 1292.67   50.49
  -9   2  -3 1209.28   41.00
   9  -2   3 1286.07   42.40
   9  -2   3 1200.78   42.20
   9  -2   3 1255.97   51.49
 -10   2  -3    0.60   14.80
 -10   2  -3  -17.00    8.20
 -10   2  -3   -9.10   11.80
  10  -2   3    3.10   11.50
  10  -2   3  -20.60    8.80
  10  -2   3   -0.60    8.60
  10   1  -3  229.08   28.90
  10   1  -3  236.58   20.60
  10   1  -3  227.38   18.50
 -10  -1   3  300.47   36.70
 -10  -1   3  209.38   20.60
 -10  -1   3  259.57   19.80
 -10  -1   3  239.18   30.20
   9   1  -3   78.79   10.70
   9   1  -3   65.59   11.00
   9   1  -3   75.59   16.80
  -9  -1   3   72.89   20.60
  -9  -1   3   75.59   17.60
  -9  -1   3  111.29   14.00
  -9  -1   3   81.59   12.00
   8   1  -3   -3.20    6.60
   8   1  -3  -10.50   10.40
   8   1  -3    0.10   10.50
   8   1  -3  -10.50    6.30
  -8  -1   3   -9.90    6.40
  -8  -1   3   -5.50   11.10
  -8  -1   3   -2.50    6.00
   7   1  -3 4897.91  118.19
   7   1  -3 4681.53  101.19
   7   1  -3 4865.71  102.69
   7   1  -3 5007.40  114.89
  -7  -1   3 4636.54  120.29
  -7  -1   3 4685.53  101.89
  -7  -1   3 4784.52  101.09
  -7  -1   3 4944.31  114.69
   6   1  -3 1106.29   42.90
   6   1  -3 1113.39   31.40
   6   1  -3 1106.49   32.20
   6   1  -3 1081.49   39.60
  -6  -1   3 1133.99   45.90
  -6  -1   3 1116.59   39.80
  -6  -1   3 1073.69   31.40
  -6  -1   3 1108.99   31.40
   5   1  -3 3869.21   93.09
   5   1  -3 4045.40   90.19
   5   1  -3 3983.70   81.39
   5   1  -3 3837.82   80.69
  -5  -1   3 3880.61   80.89
  -5  -1   3 3808.32   94.89
  -5  -1   3 4002.70   89.99
  -5  -1   3 3875.61   80.49
   4   1  -3  302.97   22.00
   4   1  -3  299.97   18.50
   4   1  -3  289.67   12.60
   4   1  -3  301.37   12.70
  -4  -1   3  293.87   12.50
  -4  -1   3  276.07   12.10
  -4  -1   3  275.07   17.50
  -4  -1   3  345.37   22.10
   3   1  -3  255.87   10.00
   3   1  -3  256.97   14.00
   3   1  -3  298.67   16.80
   3   1  -3  269.17   10.20
  -3  -1   3  274.17   10.40
  -3  -1   3  257.47   16.70
   0   1  -3  832.52   19.30
   0   1  -3  819.42   23.20
   0   1  -3  865.31   19.50
   0  -1   3  880.81   19.60
   0  -1   3  852.31   19.40
  -1   1  -3  334.87   12.70
  -1   1  -3  348.27   11.20
  -1   1  -3  347.47   11.00
   1  -1   3  339.27   11.10
   1  -1   3  370.96   11.30
  -3   1  -3 3545.25   72.89
  -3   1  -3 3608.24   77.39
  -3   1  -3 3545.25   72.79
   3  -1   3 3381.66   72.29
   3  -1   3 3524.05   72.79
   3  -1   3 3645.64   77.79
  -5   1  -3  641.74   23.30
  -5   1  -3  617.04   28.20
  -5   1  -3  638.64   23.00
   5  -1   3  647.74   22.90
   5  -1   3  592.24   22.30
   5  -1   3  669.43   28.80
  -6   1  -3   76.39   10.70
  -6   1  -3   71.29   10.00
  -6   1  -3   84.39   13.50
   6  -1   3   83.89   10.20
   6  -1   3   84.89   13.30
   6  -1   3   70.29    9.70
  -7   1  -3 2221.98   57.59
  -7   1  -3 2284.37   68.29
  -7   1  -3 2213.38   57.89
  -7   1  -3 2230.98   69.19
   7  -1   3 2137.49   66.69
   7  -1   3 2239.68   57.69
   7  -1   3 2237.48   57.59
  -8   1  -3   52.69   10.20
  -8   1  -3   24.30   13.70
  -8   1  -3   36.80   15.10
  -8   1  -3   24.40    9.30
   8  -1   3   41.70   13.50
   8  -1   3   21.10    9.20
   8  -1   3   33.60    9.50
  -9   1  -3  421.46   35.50
  -9   1  -3  384.96   25.30
  -9   1  -3  448.86   34.80
  -9   1  -3  409.26   25.60
   9  -1   3  414.56   24.60
   9  -1   3  390.76   25.20
   9  -1   3  426.26   33.10
 -10   1  -3    5.60   15.60
 -10   1  -3   -8.40    8.40
 -10   1  -3    5.20    9.50
 -10   1  -3  -25.20   13.10
  10  -1   3    3.40   12.50
  10  -1   3   -3.50    7.40
  10  -1   3   13.90    9.50
  11   0  -3   65.79   16.80
  11   0  -3   76.49   13.10
  11   0  -3   68.39   10.60
 -11   0   3   59.99   10.20
 -11   0   3   63.59   18.90
 -11   0   3   87.39   20.00
 -11   0   3   66.19   12.30
  10   0  -3  778.52   42.60
  10   0  -3  786.72   33.40
  10   0  -3  795.02   31.00
 -10   0   3  810.52   30.90
 -10   0   3  862.81   33.10
 -10   0   3  837.22   45.80
 -10   0   3  767.92   46.50
   9   0  -3   67.89   10.60
   9   0  -3   67.29    9.50
   9   0  -3   73.19   15.70
  -9   0   3   69.49    9.60
  -9   0   3   71.49   17.30
  -9   0   3   64.99   16.20
  -9   0   3   74.59   11.20
   8   0  -3  370.26   28.50
   8   0  -3  366.26   27.40
   8   0  -3  366.76   18.90
   8   0  -3  338.97   19.40
  -8   0   3  340.17   30.60
  -8   0   3  401.56   18.90
  -8   0   3  364.66   19.90
  -8   0   3  325.37   28.50
   7   0  -3  150.88   12.70
   7   0  -3  113.69   12.80
   7   0  -3  107.59   15.30
   7   0  -3  112.59   18.30
  -7   0   3  129.59   16.50
  -7   0   3  111.69   17.90
  -7   0   3  135.29   11.90
  -7   0   3  118.09   12.90
   6   0  -3  660.03   21.90
   6   0  -3  663.93   30.30
   6   0  -3  648.64   21.60
   6   0  -3  673.93   30.00
  -6   0   3  684.93   32.30
  -6   0   3  689.83   30.30
  -6   0   3  675.43   21.70
  -6   0   3  631.14   21.00
   5   0  -3 1271.27   30.70
   5   0  -3 1208.08   30.60
   5   0  -3 1224.88   39.60
   5   0  -3 1253.67   39.10
  -5   0   3 1313.07   30.70
  -5   0   3 1231.88   30.50
  -5   0   3 1194.88   39.80
  -5   0   3 1263.17   38.90
   4   0  -3 5999.40  122.99
   3   0  -3  152.78    6.60
   3   0  -3  161.28   10.90
   3   0  -3  147.09   11.70
   3   0  -3  149.69    6.50
  -3   0   3  153.88    6.60
  -3   0   3  131.89    8.60
  -3   0   3  173.38   12.00
   2   0  -3 1429.56   28.30
   2   0  -3 1428.36   28.30
   2   0  -3 1430.66   35.60
  -2   0   3 1368.56   35.00
  -2   0   3 1404.36   28.10
  -2   0   3 1387.96   28.00
  -3   0  -3  791.72   27.20
  -3   0  -3  765.02   23.40
  -3   0  -3  770.32   23.50
   3   0   3  781.42   23.40
   3   0   3  854.21   28.90
   3   0   3  755.62   23.20
  -4   0  -3  157.48   12.30
  -4   0  -3  154.08   14.90
  -4   0  -3  166.78   13.40
   4   0   3  174.38   16.20
   4   0   3  165.28   12.30
   4   0   3  171.78   12.50
  -5   0  -3 2159.08   59.39
  -5   0  -3 2055.49   52.99
  -5   0  -3 2164.38   53.19
   5   0   3 2178.28   53.29
   5   0   3 2238.88   60.49
   5   0   3 2124.79   52.99
  -6   0  -3   11.80    6.60
  -6   0  -3    8.90    6.10
  -6   0  -3   17.00   11.10
   6   0   3   16.30   10.40
   6   0   3   14.30    6.70
   6   0   3   15.40    6.70
  -7   0  -3   67.39   16.60
  -7   0  -3   74.19   12.20
  -7   0  -3   72.89   15.20
  -7   0  -3   67.89   11.10
   7   0   3   68.29   11.40
   7   0   3   67.39   11.10
   7   0   3   71.39   14.70
  -8   0  -3 1016.10   49.30
  -8   0  -3 1010.90   46.10
  -8   0  -3 1024.00   39.20
  -8   0  -3 1002.00   37.50
   8   0   3  974.00   38.50
   8   0   3 1048.20   46.60
   8   0   3 1016.30   38.40
  -9   0  -3  219.78   22.10
  -9   0  -3  253.17   30.40
  -9   0  -3  227.88   21.40
  -9   0  -3  240.18   33.90
   9   0   3  227.78   22.70
   9   0   3  281.07   29.60
   9   0   3  229.18   21.90
 -10   0  -3  422.96   42.00
 -10   0  -3  342.17   35.40
 -10   0  -3  374.16   27.30
 -10   0  -3  352.56   26.70
  10   0   3  351.26   26.60
  10   0   3  375.56   27.60
  10   0   3  390.56   35.10
  11  -1  -3    6.50    8.40
  11  -1  -3    5.50   12.50
  11  -1  -3   10.70    7.30
 -11   1   3   15.50    7.10
 -11   1   3    5.40    7.60
 -11   1   3  -11.30   13.10
 -11   1   3   -3.10   14.80
  10  -1  -3  230.48   27.80
  10  -1  -3  235.58   19.60
  10  -1  -3  234.68   17.50
 -10   1   3  219.78   18.30
 -10   1   3  200.78   30.40
 -10   1   3  178.88   26.40
 -10   1   3  250.47   17.10
   9  -1  -3   54.29    9.60
   9  -1  -3   69.99   15.90
   9  -1  -3   66.29    9.30
  -9   1   3   53.79    8.70
  -9   1   3   53.59   15.90
  -9   1   3   42.90    8.70
  -9   1   3   53.09   14.40
   8  -1  -3 2593.24   74.99
   8  -1  -3 2737.63   73.59
   8  -1  -3 2750.62   62.29
   8  -1  -3 2632.34   60.29
  -8   1   3 2633.54   61.19
  -8   1   3 2728.03   60.29
  -8   1   3 2664.83   76.19
  -8   1   3 2570.74   72.99
   7  -1  -3   -7.00    9.40
   7  -1  -3   20.10    9.20
   7  -1  -3    6.00    5.40
   7  -1  -3   10.10    5.00
  -7   1   3    8.50    5.00
  -7   1   3    9.80   10.40
  -7   1   3   11.60    9.90
   6  -1  -3   70.59    8.20
   6  -1  -3   88.99   12.20
   6  -1  -3   85.29   12.40
   6  -1  -3   87.49    8.80
  -6   1   3   74.89   11.40
  -6   1   3   69.69   11.70
  -6   1   3   77.59    8.20
   5  -1  -3 8151.18  166.18
  -5   1   3 8307.67  166.48
   4  -1  -3    4.50    2.30
   4  -1  -3    3.30    6.10
   4  -1  -3    8.20    2.60
  -4   1   3    7.30    2.30
  -4   1   3   -1.10    5.20
   2  -1  -3 1283.67   24.30
   2  -1  -3 1246.78   32.40
   2  -1  -3 1266.87   24.30
  -2   1   3 1304.87   23.80
  -2   1   3 1257.27   23.80
   0  -1  -3 1058.99   24.00
   0  -1  -3 1051.79   23.80
   0   1   3  987.20   23.40
   0   1   3 1059.79   24.00
  -2  -1  -3  784.92   24.60
  -2  -1  -3  764.12   22.80
  -2  -1  -3  742.83   22.50
   2   1   3  831.52   23.00
   2   1   3  783.22   22.80
   2   1   3  770.32   24.60
  -3  -1  -3 2075.49   52.19
  -3  -1  -3 2059.99   49.20
  -3  -1  -3 2097.59   49.20
   3   1   3 2115.39   49.30
   3   1   3 2152.68   53.19
   3   1   3 2063.79   48.80
  -5  -1  -3  568.04   27.90
  -5  -1  -3  490.35   22.90
  -5  -1  -3  506.15   23.30
   5   1   3  499.55   22.90
   5   1   3  538.95   23.30
   5   1   3  569.54   28.30
  -6  -1  -3 4344.17  114.89
  -6  -1  -3 4523.05   99.69
  -6  -1  -3 4460.45  107.29
  -6  -1  -3 4511.45   99.89
   6   1   3 4576.04  100.29
   6   1   3 4423.06   99.39
   6   1   3 4424.26  108.09
  -7  -1  -3  333.77   32.80
  -7  -1  -3  354.46   29.20
  -7  -1  -3  367.56   22.10
  -7  -1  -3  322.67   22.20
   7   1   3  347.17   22.20
   7   1   3  347.67   29.30
   7   1   3  366.66   22.80
  -8  -1  -3  241.88   22.60
  -8  -1  -3  248.78   22.60
  -8  -1  -3  271.07   32.20
  -8  -1  -3  294.87   29.70
   8   1   3  259.37   26.80
   8   1   3  271.57   23.00
   8   1   3  226.28   21.30
  -9  -1  -3  413.96   35.60
  -9  -1  -3  454.25   29.10
  -9  -1  -3  513.75   42.90
  -9  -1  -3  429.46   27.40
   9   1   3  473.95   28.30
   9   1   3  459.45   35.40
   9   1   3  474.15   30.90
  11  -2  -3  240.78   27.80
  11  -2  -3  235.58   17.90
  11  -2  -3  274.47   21.60
 -11   2   3  230.78   31.90
 -11   2   3  265.57   17.20
 -11   2   3  217.58   24.30
  10  -2  -3   96.59   11.40
  10  -2  -3  126.89   13.70
  10  -2  -3  122.59   19.40
 -10   2   3   97.79   20.90
 -10   2   3  136.09   13.40
 -10   2   3  100.39   16.50
   9  -2  -3    4.80   11.70
   9  -2  -3   17.10    9.50
  -9   2   3    5.40    7.60
  -9   2   3    1.30   13.20
  -9   2   3   10.30   10.90
   8  -2  -3  661.33   21.90
   8  -2  -3  670.13   30.10
   8  -2  -3  670.63   34.10
   8  -2  -3  650.23   22.90
  -8   2   3  659.03   34.30
  -8   2   3  635.64   22.20
  -8   2   3  656.73   29.00
  -8   2   3  670.53   21.60
   7  -2  -3  411.16   15.60
   7  -2  -3  448.86   22.80
   7  -2  -3  375.56   26.10
   7  -2  -3  400.96   16.30
  -7   2   3  407.16   15.10
  -7   2   3  408.66   15.80
  -7   2   3  412.26   26.90
  -7   2   3  449.26   22.20
   6  -2  -3   80.69    7.10
   6  -2  -3   60.09   10.40
   6  -2  -3   70.49    7.70
   6  -2  -3   79.99   12.30
  -6   2   3   87.49    6.70
  -6   2   3   56.69    9.00
  -6   2   3   77.49    7.10
   5  -2  -3   -5.70    4.50
   5  -2  -3    3.30    2.20
   5  -2  -3    2.40    2.10
   5  -2  -3    0.90    5.90
   4  -2  -3 1950.30   35.70
   4  -2  -3 1932.31   46.60
   4  -2  -3 1893.11   35.50
   4  -2  -3 1781.52   45.50
   3  -2  -3 5314.67  105.59
   1  -2  -3  777.42   18.10
   1  -2  -3  735.13   17.70
  -1   2   3  763.92   17.50
  -1   2   3  665.63   21.00
   0  -2  -3  156.68    8.70
   0  -2  -3  142.79    8.00
   0  -2  -3  180.08    9.00
   0   2   3  175.68    8.90
   0   2   3  168.68    8.80
  -1  -2  -3 4658.13   90.39
  -1  -2  -3 4395.46   89.59
  -1  -2  -3 4298.27   89.49
   1   2   3 4502.25   89.79
   2   2   3 6409.06  127.29
  -3  -2  -3 3029.40   67.79
  -3  -2  -3 2973.70   69.99
  -3  -2  -3 3030.30   67.89
   3   2   3 3057.39   67.79
   3   2   3 2986.80   70.39
   3   2   3 2994.90   67.69
  -4  -2  -3   29.10    9.00
  -4  -2  -3    5.80    6.20
  -4  -2  -3   17.60    6.90
   4   2   3   14.00    6.70
   4   2   3   18.50    6.60
   4   2   3   20.10    8.60
  -5  -2  -3  206.78   17.60
  -5  -2  -3  193.28   21.10
  -5  -2  -3  175.18   16.50
   5   2   3  215.18   22.20
   5   2   3  220.18   17.70
   5   2   3  195.18   17.90
  -6  -2  -3  628.04   41.20
  -6  -2  -3  712.43   34.50
  -6  -2  -3  747.43   30.40
  -6  -2  -3  695.03   31.00
   6   2   3  688.53   30.30
   6   2   3  729.63   30.50
   6   2   3  679.93   34.80
  -7  -2  -3  987.20   38.00
  -7  -2  -3  953.40   50.39
  -7  -2  -3  956.20   38.40
  -7  -2  -3  949.31   42.90
   7   2   3  977.20   38.50
   7   2   3  938.71   43.60
   7   2   3 1002.10   39.20
  -8  -2  -3   96.09   22.80
  -8  -2  -3   85.79   12.80
  -8  -2  -3   71.69   17.20
  -8  -2  -3   89.89   13.50
   8   2   3   63.59   11.50
   8   2   3   75.19   12.40
   8   2   3   92.59   18.10
  -9  -2  -3   17.60   11.60
  -9  -2  -3   14.00   10.90
  -9  -2  -3   44.10   21.50
  -9  -2  -3   14.90   16.50
   9   2   3   26.50   10.30
   9   2   3   30.70   11.80
   9   2   3   56.19   16.40
  11  -3  -3   68.39   16.10
  11  -3  -3   32.30    7.20
  11  -3  -3   40.60    9.30
 -11   3   3   46.60   18.40
 -11   3   3   58.19   11.50
 -11   3   3   46.50    7.70
 -11   3   3   40.20    8.40
  10  -3  -3   22.30    7.50
  10  -3  -3   15.10   11.30
  10  -3  -3   14.30    6.00
 -10   3   3   26.60    6.20
 -10   3   3   16.30    6.20
 -10   3   3    0.50   14.30
 -10   3   3   17.80    9.30
   9  -3  -3   98.39   15.20
   9  -3  -3   90.99   16.00
   9  -3  -3   98.09   11.00
   9  -3  -3  107.59   12.70
  -9   3   3  110.39   18.20
  -9   3   3  113.19   10.40
  -9   3   3   83.59   10.60
   8  -3  -3  601.34   26.50
   8  -3  -3  592.64   18.70
   8  -3  -3  612.44   20.20
   8  -3  -3  580.94   31.80
  -8   3   3  585.34   17.60
  -8   3   3  556.14   32.60
  -8   3   3  572.24   18.50
   7  -3  -3   20.90    7.30
   7  -3  -3   23.30   10.00
   7  -3  -3   21.80    4.10
   7  -3  -3   17.40    4.60
  -7   3   3   19.50    3.90
  -7   3   3    5.10    9.20
  -7   3   3   21.80    3.70
   6  -3  -3 6794.22  140.29
   6  -3  -3 6673.53  135.29
   6  -3  -3 6510.95  124.79
   6  -3  -3 6653.93  123.99
  -6   3   3 6621.04  122.19
   5  -3  -3  918.71   18.70
   5  -3  -3  944.71   30.80
   5  -3  -3  961.40   28.80
   5  -3  -3  933.61   19.10
   4  -3  -3 3564.64   75.89
   4  -3  -3 3513.65   76.19
   3  -3  -3 6616.84  128.39
   2  -3  -3   61.29    5.40
   2  -3  -3   67.59    5.10
  -2   3   3   74.39    4.70
  -2   3   3   73.99    4.90
   1  -3  -3 4786.02   94.09
  -1   3   3 4916.31   93.89
   0  -3  -3 3175.48   66.49
   0  -3  -3 3129.59   64.79
   0  -3  -3 3244.28   66.39
   0   3   3 3203.68   66.39
   0   3   3 3197.58   65.89
  -1  -3  -3  716.13   22.30
  -1  -3  -3  727.83   21.90
  -1  -3  -3  672.73   22.10
   1   3   3  701.13   22.00
   1   3   3  687.93   22.20
  -2  -3  -3  359.16   17.50
  -2  -3  -3  403.76   18.00
  -2  -3  -3  394.06   17.80
   2   3   3  384.96   18.50
   2   3   3  354.06   17.10
   2   3   3  367.86   17.30
  -3  -3  -3 7896.21  162.48
  -3  -3  -3 8074.29  161.38
  -3  -3  -3 8151.68  161.38
   3   3   3 7857.71  160.48
   3   3   3 8213.88  161.58
  -4  -3  -3   53.39    9.40
  -4  -3  -3   57.39    9.80
  -4  -3  -3   42.30   10.20
   4   3   3   44.90    9.00
   4   3   3   54.69   11.30
   4   3   3   40.60    8.80
  -5  -3  -3 2562.64   69.79
  -5  -3  -3 2679.83   66.59
  -5  -3  -3 2598.54   83.29
  -5  -3  -3 2672.43   66.79
   5   3   3 2577.54   66.09
   5   3   3 2416.66   70.19
   5   3   3 2580.34   65.99
  -6  -3  -3 1235.68   42.40
  -6  -3  -3 1281.57   42.80
  -6  -3  -3 1201.98   46.20
  -6  -3  -3 1179.88   57.19
   6   3   3 1211.68   47.90
   6   3   3 1243.88   42.20
   6   3   3 1167.68   42.10
  -7  -3  -3  -14.90   15.10
  -7  -3  -3  -12.60    7.40
  -7  -3  -3   -1.60   10.60
  -7  -3  -3    2.90    9.90
   7   3   3  -19.70    7.60
   7   3   3   -2.50   10.90
   7   3   3   -9.10    7.40
  -8  -3  -3 1222.68   45.60
  -8  -3  -3 1283.27   53.39
  -8  -3  -3 1201.38   63.59
  -8  -3  -3 1103.59   45.00
   8   3   3 1151.78   45.40
   8   3   3 1101.59   44.00
   8   3   3 1276.97   54.49
  11  -4  -3   44.80    6.80
  11  -4  -3   55.49    8.40
  11  -4  -3   64.29   16.30
 -11   4   3   51.29    7.30
  10  -4  -3  374.86   18.10
  10  -4  -3  377.56   28.40
  10  -4  -3  337.27   15.70
 -10   4   3  359.46   32.60
 -10   4   3  375.56   15.70
 -10   4   3  356.56   14.70
   9  -4  -3  575.74   20.20
   9  -4  -3  556.84   18.50
   9  -4  -3  588.64   24.30
   9  -4  -3  582.74   33.10
  -9   4   3  555.54   34.70
  -9   4   3  584.54   16.80
  -9   4   3  530.25   17.10
   8  -4  -3 1213.78   36.50
   8  -4  -3 1273.97   45.10
   8  -4  -3 1226.38   28.70
   8  -4  -3 1216.18   30.00
  -8   4   3 1257.17   26.60
   7  -4  -3    7.20    3.30
   7  -4  -3  -14.30    7.10
   7  -4  -3    5.50    2.70
   7  -4  -3    6.80    6.10
   6  -4  -3   40.70    8.70
   6  -4  -3   34.30    7.40
   6  -4  -3   39.80    3.90
   6  -4  -3   37.70    4.10
   5  -4  -3  638.24   24.30
   5  -4  -3  641.14   23.20
   4  -4  -3  373.76    8.90
   4  -4  -3  390.36   16.40
   4  -4  -3  377.56    8.50
   4  -4  -3  388.36   17.80
   3  -4  -3  380.26   11.10
   3  -4  -3  386.36   13.90
   3  -4  -3  391.36   10.60
  -3   4   3  381.36    9.90
  -3   4   3  396.06    9.50
   2  -4  -3  144.09    8.40
  -2   4   3  152.38    7.50
  -2   4   3  149.39    8.20
   1  -4  -3 3971.90   78.99
   1  -4  -3 3969.70   75.99
   1  -4  -3 3831.02   79.19
  -1   4   3 3967.00   79.29
  -1   4   3 3823.02   78.59
   0  -4  -3 6329.27  124.89
   0  -4  -3 6258.07  124.29
   0  -4  -3 6348.96  121.39
   0   4   3 6319.47  124.79
   0   4   3 6235.88  123.69
  -1  -4  -3 4590.04   96.19
  -1  -4  -3 4783.02   97.09
  -1  -4  -3 4530.65   93.99
   1   4   3 4413.86   95.09
   1   4   3 4720.93   96.79
  -2  -4  -3  530.35   22.20
  -2  -4  -3  518.05   21.90
  -2  -4  -3  500.25   21.00
   2   4   3  507.65   21.20
   2   4   3  524.05   21.70
   2   4   3  500.15   20.60
  -3  -4  -3  775.82   29.40
  -3  -4  -3  750.12   29.00
  -3  -4  -3  820.12   29.90
   3   4   3  768.02   28.60
   3   4   3  814.72   29.40
   3   4   3  760.72   29.40
  -4  -4  -3 2055.29   73.29
  -4  -4  -3 2059.39   56.59
  -4  -4  -3 2088.89   56.79
  -4  -4  -3 2100.89   58.09
   4   4   3 2104.39   59.69
   4   4   3 2141.39   57.59
   4   4   3 2098.29   56.49
  -5  -4  -3   11.80   10.30
  -5  -4  -3    4.70   15.60
  -5  -4  -3    4.50    8.90
  -5  -4  -3    2.70    8.00
   5   4   3   21.30    9.80
   5   4   3   -0.30    8.90
   5   4   3   29.50   11.60
  -6  -4  -3   22.30   10.60
  -6  -4  -3   33.80   17.40
  -6  -4  -3   36.50   11.20
  -6  -4  -3   39.10   12.60
   6   4   3   26.50    9.90
   6   4   3   30.30   12.70
   6   4   3   44.00   11.70
  -7  -4  -3   -7.80    9.20
  -7  -4  -3  -10.20   10.30
  -7  -4  -3  -18.00   14.80
  -7  -4  -3    2.10    8.80
   7   4   3   10.40   12.30
   7   4   3    5.70    9.30
   7   4   3   -6.80    9.50
  10  -5  -3   45.40    5.60
  10  -5  -3   34.90    6.20
  10  -5  -3   44.50   12.90
 -10   5   3   48.40    4.30
   9  -5  -3  179.58   10.10
   9  -5  -3  202.28   13.00
   9  -5  -3  156.28   11.00
   9  -5  -3  199.98   22.00
   8  -5  -3    0.80    3.30
   8  -5  -3    1.30    5.10
   8  -5  -3    4.90    3.20
   8  -5  -3    8.70    9.10
   7  -5  -3 1358.96   37.10
   7  -5  -3 1325.87   27.00
   7  -5  -3 1299.97   27.30
   7  -5  -3 1346.97   42.80
   6  -5  -3  256.07   17.20
   6  -5  -3  234.18   15.00
   5  -5  -3   -0.40    4.90
   5  -5  -3    3.20    1.60
   5  -5  -3    2.20    1.90
   5  -5  -3    8.10    5.60
   4  -5  -3 5571.94  111.99
   4  -5  -3 5752.82  105.89
   4  -5  -3 5664.63  106.69
   3  -5  -3 2205.68   45.10
   3  -5  -3 2119.89   45.80
   3  -5  -3 2212.08   45.80
  -3   5   3 2175.48   44.90
  -3   5   3 2198.68   44.00
   2  -5  -3 5592.74  106.19
   2  -5  -3 5700.73  106.59
   2  -5  -3 5837.32  111.99
  -2   5   3 5735.53  109.99
  -2   5   3 5649.53  111.29
   1  -5  -3  878.71   26.00
   1  -5  -3  849.52   20.10
   1  -5  -3  890.01   25.30
  -1   5   3  875.11   25.80
  -1   5   3  869.51   24.60
   0  -5  -3  561.64   21.40
   0  -5  -3  578.84   17.30
   0  -5  -3  587.14   22.00
   0   5   3  592.54   20.90
   0   5   3  548.75   21.40
  -1  -5  -3  594.74   23.50
  -1  -5  -3  616.54   20.70
  -1  -5  -3  598.04   23.20
   1   5   3  601.94   23.10
   1   5   3  596.94   24.00
  -2  -5  -3 1114.99   33.30
  -2  -5  -3 1075.79   35.20
  -2  -5  -3 1097.69   36.00
   2   5   3 1093.19   34.80
   2   5   3 1048.20   34.90
  -3  -5  -3  290.87   20.90
  -3  -5  -3  285.07   19.80
  -3  -5  -3  291.17   19.10
   3   5   3  288.37   20.20
   3   5   3  285.97   20.60
   3   5   3  305.57   19.90
  -4  -5  -3  525.35   28.40
  -4  -5  -3  566.14   28.20
  -4  -5  -3  608.84   28.10
  -4  -5  -3  520.15   41.70
   4   5   3  565.74   27.60
   4   5   3  543.45   27.30
   4   5   3  582.74   29.90
  -5  -5  -3 2667.53   92.79
  -5  -5  -3 2570.94   70.59
  -5  -5  -3 2631.04   71.39
  -5  -5  -3 2641.44   70.39
   5   5   3 2519.05   73.29
   5   5   3 2561.94   70.09
   5   5   3 2634.94   70.49
  -6  -5  -3  220.68   21.70
  -6  -5  -3  194.18   22.70
  -6  -5  -3  223.18   23.80
  -6  -5  -3  165.48   27.80
   6   5   3  207.18   22.60
   6   5   3  178.68   23.80
   6   5   3  163.98   18.70
  10  -6  -3  160.88   21.10
  10  -6  -3  167.08    9.30
  10  -6  -3  173.08    9.10
   9  -6  -3   73.49    5.90
   9  -6  -3   39.00   11.00
   9  -6  -3   59.29    6.00
   8  -6  -3  710.33   31.20
   8  -6  -3  701.63   22.90
   7  -6  -3  587.04   26.10
   7  -6  -3  589.04   22.30
   6  -6  -3 1909.21   48.50
   6  -6  -3 1882.91   36.30
   6  -6  -3 1859.81   36.50
   6  -6  -3 1896.61   48.30
   5  -6  -3   -6.60    4.40
   5  -6  -3    1.70    2.90
   5  -6  -3    0.50    2.40
   5  -6  -3    8.40    6.20
   4  -6  -3  121.79    8.80
   4  -6  -3  139.09    8.10
   4  -6  -3  143.89    8.10
  -4   6   3  117.39    7.40
  -4   6   3  126.89    6.40
   3  -6  -3  225.98   10.90
   3  -6  -3  203.88   11.60
  -3   6   3  192.58   11.30
  -3   6   3  216.18   10.20
   2  -6  -3 1114.39   30.70
  -2   6   3 1157.28   30.90
   1  -6  -3  234.88   14.80
   1  -6  -3  244.38   14.20
  -1   6   3  245.98   13.50
  -1   6   3  249.58   15.10
   0  -6  -3 1068.29   25.10
   0  -6  -3 1062.79   32.70
   0  -6  -3 1081.19   33.70
   0   6   3 1112.69   34.10
   0   6   3 1047.50   31.80
  -1  -6  -3  423.56   16.30
  -1  -6  -3  393.86   20.40
  -1  -6  -3  396.06   21.50
   1   6   3  412.66   21.80
   1   6   3  428.36   21.10
  -2  -6  -3  729.23   29.60
  -2  -6  -3  798.32   30.80
  -2  -6  -3  765.22   26.40
   2   6   3  737.63   29.20
   2   6   3  776.32   30.90
  -3  -6  -3 3049.89   98.39
  -3  -6  -3 3006.40   76.19
  -3  -6  -3 3067.39   76.79
  -3  -6  -3 3039.70   72.29
   3   6   3 3086.29   76.29
   3   6   3 2906.71   75.49
  -4  -6  -3   -4.20    7.70
  -4  -6  -3   -9.60    8.30
  -4  -6  -3    8.30    7.80
  -4  -6  -3  -12.40   13.70
   4   6   3   -1.40    7.70
   4   6   3    7.30    7.90
   4   6   3   -3.40    8.10
  -5  -6  -3   38.10   11.50
  -5  -6  -3   41.20   10.80
  -5  -6  -3   24.90   19.70
  -5  -6  -3   20.10   11.00
   5   6   3   34.00   11.50
   5   6   3   25.90    9.50
   5   6   3   34.20   10.70
  10  -7  -3   -0.30    8.30
   9  -7  -3  205.38   19.50
   8  -7  -3   -5.80    6.40
   7  -7  -3  166.78   13.80
   7  -7  -3  190.68   14.80
   6  -7  -3   11.50    5.20
   6  -7  -3   18.10    7.00
   5  -7  -3 2625.54   52.59
   5  -7  -3 2712.13   54.09
   5  -7  -3 2613.54   53.09
  -5   7   3 2447.35   48.40
   4  -7  -3   58.49    6.60
   4  -7  -3   76.99    8.60
  -4   7   3   75.99    8.40
  -4   7   3   78.79    7.10
   3  -7  -3   24.40    5.90
   3  -7  -3   36.00    5.80
  -3   7   3   28.20    4.90
  -3   7   3   33.80    6.00
   2  -7  -3 2358.36   53.69
   2  -7  -3 2334.07   54.99
  -2   7   3 2239.78   54.39
   1  -7  -3 1097.89   33.70
  -1   7   3 1116.79   34.00
  -1   7   3 1067.39   31.70
   0  -7  -3 2120.59   53.69
   0  -7  -3 2020.80   53.99
   0   7   3 2014.00   53.89
   0   7   3 2138.99   52.79
  -1  -7  -3   65.29   10.70
  -1  -7  -3   91.99    8.50
  -1  -7  -3   77.59   11.60
   1   7   3   62.99   10.90
   1   7   3   67.89   10.80
  -2  -7  -3   84.49   12.80
  -2  -7  -3  116.29   22.70
  -2  -7  -3  102.99   13.30
   2   7   3   69.59   11.20
   2   7   3   76.89   11.50
  -3  -7  -3   72.49   12.10
  -3  -7  -3   85.59   23.70
  -3  -7  -3   85.69   12.70
   3   7   3   84.49   12.30
   3   7   3   86.99   12.60
  -4  -7  -3  561.74   33.20
  -4  -7  -3  536.95   47.20
  -4  -7  -3  569.64   30.60
  -4  -7  -3  556.34   26.60
   4   7   3  585.14   30.90
   4   7   3  572.54   32.00
   9  -8  -3  352.96   21.20
   8  -8  -3  254.77   13.40
   8  -8  -3  319.17   18.10
   7  -8  -3  413.26   17.10
   7  -8  -3  381.96   19.40
   6  -8  -3   77.09    7.70
   6  -8  -3   67.69    6.80
   5  -8  -3   43.80    5.60
   5  -8  -3   40.60    5.90
  -5   8   3   40.30    4.40
  -5   8   3   36.80    3.60
   4  -8  -3 1556.74   39.50
   4  -8  -3 1586.34   38.10
  -4   8   3 1599.84   37.90
  -4   8   3 1521.75   35.70
   3  -8  -3   22.10    6.40
   3  -8  -3   27.80    7.00
  -3   8   3   27.90    6.00
  -3   8   3   23.70    6.70
   2  -8  -3   71.29    9.60
   2  -8  -3  103.49   12.80
  -2   8   3   83.89   10.10
   1  -8  -3   93.39   11.20
   1  -8  -3   83.49   10.50
  -1   8   3   79.29   10.60
   0  -8  -3 1757.12   51.09
   0  -8  -3 1759.32   71.19
   0   8   3 1741.93   48.70
   0   8   3 1918.21   52.59
  -1  -8  -3  340.97   23.20
  -1  -8  -3  358.06   22.50
  -1  -8  -3  324.77   36.30
   1   8   3  325.27   20.60
   1   8   3  378.96   23.40
  -2  -8  -3 1048.50   39.20
  -2  -8  -3  963.00   38.90
  -2  -8  -3  926.81   55.59
   2   8   3 1045.20   38.90
   2   8   3 1042.80   40.00
  -3  -8  -3  143.29   29.70
  -3  -8  -3  189.28   20.90
  -3  -8  -3  160.48   18.80
   3   8   3  147.19   17.10
   3   8   3  215.18   21.50
   7  -9  -3   41.90    8.60
   7  -9  -3   29.00    3.10
   7  -9  -3   33.60    4.10
   7  -9  -3   31.00    8.80
   6  -9  -3   77.29    8.60
   6  -9  -3   83.89    8.10
   6  -9  -3   64.49   12.90
   5  -9  -3   -2.30    4.20
   5  -9  -3    5.50    4.50
  -5   9   3    2.70    3.00
  -5   9   3   -4.90    3.30
   4  -9  -3   15.10   11.00
   4  -9  -3    5.70    5.50
   4  -9  -3    7.30    5.60
  -4   9   3   -0.60    5.00
  -4   9   3   -1.10    4.20
   3  -9  -3 1185.28   36.70
   3  -9  -3 1236.48   55.09
   3  -9  -3 1316.27   36.40
  -3   9   3 1249.57   34.10
  -3   9   3 1259.57   36.70
   2  -9  -3  566.14   23.60
   2  -9  -3  472.25   36.70
   2  -9  -3  531.75   24.80
  -2   9   3  539.95   22.50
  -2   9   3  547.05   24.30
   1  -9  -3  182.88   18.00
   1  -9  -3  198.18   17.30
   1  -9  -3  243.88   30.70
  -1   9   3  203.98   15.90
  -1   9   3  220.78   18.60
   0  -9  -3  480.95   25.40
   0  -9  -3  481.25   41.10
   0  -9  -3  408.76   25.10
   0   9   3  438.76   25.40
   0   9   3  461.75   23.80
  -1  -9  -3  101.59   13.40
  -1  -9  -3  119.59   25.10
   1   9   3   81.59   12.30
   1   9   3  113.39   13.80
   5 -10  -3  600.34   20.90
   5 -10  -3  510.45   20.80
   5 -10  -3  516.05   34.30
  -5  10   3  594.94   18.10
  -5  10   3  572.64   17.00
   4 -10  -3    8.30    5.50
   4 -10  -3   11.40    6.10
   4 -10  -3   12.20   11.60
  -4  10   3   14.30    5.70
  -4  10   3   10.60    5.10
   3 -10  -3   -6.60    6.00
   3 -10  -3  -14.60   10.80
   3 -10  -3   -4.60    6.00
  -3  10   3    4.10    5.70
  -3  10   3  -10.00    5.80
   2 -10  -3  648.34   27.50
   2 -10  -3  566.64   27.70
   2 -10  -3  654.23   45.30
  -2  10   3  627.54   27.70
  -1  12  -4  187.28   18.70
  -1  12  -4  179.58   18.80
   1 -12   4  205.28   20.30
   1 -12   4  190.78   21.90
  -2  12  -4   42.80   10.20
  -2  12  -4   49.20   10.30
   2 -12   4   29.70   15.60
   2 -12   4   69.29   11.50
   2 -12   4   56.29   11.00
  -3  12  -4  770.72   32.90
  -3  12  -4  826.32   32.30
   3 -12   4  790.22   32.90
   3 -12   4  715.33   39.60
   3 -12   4  828.42   33.90
  -4  12  -4   53.79   10.20
  -4  12  -4   59.79   10.90
   4 -12   4   33.00    9.80
   4 -12   4   41.70   10.20
   4 -12   4   40.10   12.10
  -5  12  -4   91.89   11.80
   5 -12   4  102.99   13.50
   5 -12   4  139.39   18.00
   5 -12   4   85.99   11.90
   2  11  -4   13.40    8.80
   2  11  -4   15.70   10.20
  -2 -11   4   -4.50   18.20
  -2 -11   4    2.60    9.80
  -2 -11   4   21.50   10.00
   1  11  -4  425.46   27.10
   1  11  -4  444.96   28.60
   1  11  -4  387.76   17.00
  -1 -11   4  421.76   29.00
  -1 -11   4  417.96   26.60
  -1 -11   4  396.06   40.60
   0  11  -4   43.30   10.50
   0  11  -4   47.00   11.20
   0 -11   4   38.30   10.70
   0 -11   4   49.70   12.20
   0 -11   4   49.30   18.10
  -1  11  -4   54.19   11.20
  -1  11  -4   72.29   11.70
   1 -11   4   55.29   17.20
   1 -11   4   55.29   10.50
   1 -11   4   57.39   11.20
  -2  11  -4   52.39   11.10
  -2  11  -4   43.90   10.20
   2 -11   4   79.99   17.90
   2 -11   4   63.09   11.30
   2 -11   4   49.60   10.30
  -3  11  -4   56.39    9.90
  -3  11  -4   50.39    9.80
   3 -11   4   58.99   10.40
   3 -11   4   59.89   10.70
   3 -11   4   52.59   13.60
  -4  11  -4  243.08   18.40
  -4  11  -4  202.38   18.30
   4 -11   4  187.28   19.30
   4 -11   4  222.08   19.00
   4 -11   4  241.58   19.60
  -5  11  -4  928.01   27.80
  -5  11  -4  995.20   34.40
   5 -11   4 1110.79   36.60
   5 -11   4  959.70   31.20
   5 -11   4 1068.09   36.80
  -6  11  -4   70.29   10.60
   6 -11   4   82.59   11.40
   6 -11   4   75.39   10.70
  -7  11  -4   -9.40    8.50
  -7  11  -4   16.20    7.40
   7 -11   4    0.30    7.00
   7 -11   4    7.90    8.00
   4  10  -4  339.37   25.60
   4  10  -4  362.26   26.40
   4  10  -4  381.26   28.20
  -4 -10   4  391.66   30.00
  -4 -10   4  337.57   47.00
  -4 -10   4  341.27   27.00
   3  10  -4   34.00   11.50
   3  10  -4   51.99   11.20
   3  10  -4   46.50   11.80
  -3 -10   4   45.00   13.00
  -3 -10   4   56.89   12.10
  -3 -10   4   28.60   20.50
   2  10  -4   -1.70    9.10
   2  10  -4   21.80    8.50
   2  10  -4    7.50    8.80
  -2 -10   4   13.60   10.10
  -2 -10   4   -8.30   18.40
  -2 -10   4   30.40    9.90
   1  10  -4  259.57   22.70
   1  10  -4  293.77   17.50
   1  10  -4  248.88   20.90
  -1 -10   4  292.27   22.20
  -1 -10   4  255.97   21.00
  -1 -10   4  215.88   32.50
   0  10  -4  945.71   28.10
   0  10  -4 1019.10   37.80
   0  10  -4 1013.00   36.50
   0 -10   4 1025.60   37.20
   0 -10   4 1015.20   37.80
   0 -10   4  971.30   50.09
  -1  10  -4  784.82   31.30
  -1  10  -4  778.62   22.00
  -1  10  -4  824.22   32.70
  -1  10  -4  755.32   21.10
   1 -10   4  769.12   31.90
   1 -10   4  849.72   33.40
   1 -10   4  819.72   43.50
  -2  10  -4 3199.78   76.99
  -2  10  -4 3024.90   62.79
  -2  10  -4 3158.28   75.09
  -2  10  -4 2995.00   63.69
   2 -10   4 3226.68   87.39
   2 -10   4 3195.28   76.49
   2 -10   4 3252.97   76.49
  -3  10  -4   18.50    7.50
  -3  10  -4    7.70    7.00
  -3  10  -4    7.20    5.60
   3 -10   4    4.50   11.00
   3 -10   4   13.90    8.30
   3 -10   4   11.80    7.60
  -4  10  -4   16.60    7.00
  -4  10  -4    1.40    6.40
   4 -10   4    3.50    6.80
   4 -10   4   -3.40    7.20
  -5  10  -4  854.91   31.00
  -5  10  -4  869.41   31.10
   5 -10   4  816.52   31.10
   5 -10   4  858.21   32.00
   5 -10   4  874.91   26.10
  -6  10  -4   31.40    8.50
  -6  10  -4   17.90    9.00
   6 -10   4   32.20    9.10
   6 -10   4   32.30    9.40
  -7  10  -4  183.48   16.20
  -7  10  -4  165.58   22.10
  -7  10  -4  210.38   17.80
   7 -10   4  203.38   17.90
   7 -10   4  214.58   17.90
  -8  10  -4  -11.00    6.00
  -8  10  -4   -9.90    6.30
  -8  10  -4  -12.10   12.10
   8 -10   4  -13.80    6.70
   8 -10   4  -14.80    6.60
   5   9  -4  333.47   25.60
   5   9  -4  311.17   27.50
   5   9  -4  297.17   25.50
  -5  -9   4  324.37   46.40
  -5  -9   4  307.07   28.60
  -5  -9   4  284.27   24.60
   4   9  -4   78.19   13.30
   4   9  -4   83.79   13.40
   4   9  -4   82.29   14.10
  -4  -9   4  103.89   14.90
  -4  -9   4  107.49   14.90
  -4  -9   4   88.09   25.30
   3   9  -4  361.76   23.70
   3   9  -4  357.16   24.30
   3   9  -4  306.47   24.20
  -3  -9   4  344.97   24.00
  -3  -9   4  279.67   36.80
  -3  -9   4  403.36   27.60
   2   9  -4 4089.49   95.49
   2   9  -4 3983.30   95.29
   2   9  -4 4006.00   91.09
  -2  -9   4 4021.30   94.99
  -2  -9   4 4046.60   95.59
  -2  -9   4 4049.09  117.79
   1   9  -4  358.56   22.30
   1   9  -4  360.46   22.20
   1   9  -4  357.26   19.30
  -1  -9   4  373.06   22.30
  -1  -9   4  350.06   34.40
  -1  -9   4  387.56   23.20
   0   9  -4  434.76   18.40
   0   9  -4  407.06   22.50
   0   9  -4  528.75   25.20
   0  -9   4  491.55   24.80
   0  -9   4  409.76   34.10
   0  -9   4  477.65   23.60
  -1   9  -4 1337.57   39.80
  -1   9  -4 1315.27   40.30
  -1   9  -4 1282.27   32.20
   1  -9   4 1163.88   48.40
   1  -9   4 1267.47   39.40
   1  -9   4 1297.57   40.00
  -2   9  -4    9.50    5.10
  -2   9  -4  -14.80    6.00
  -2   9  -4   -5.70    6.40
   2  -9   4   -5.50    6.20
   2  -9   4  -12.80    7.70
   2  -9   4  -13.70    5.80
  -3   9  -4   -9.60    5.50
   3  -9   4   19.30    8.60
   3  -9   4   -3.30    5.40
   3  -9   4   -6.10    5.50
  -4   9  -4  497.95   22.60
  -4   9  -4  479.25   20.80
  -4   9  -4  485.65   22.40
   4  -9   4  489.85   21.50
   4  -9   4  483.25   21.30
   4  -9   4  440.56   21.40
  -5   9  -4  247.48   16.30
  -5   9  -4  255.17   17.00
  -5   9  -4  269.97   21.20
   5  -9   4  231.08   17.20
   5  -9   4  241.58   11.30
   5  -9   4  264.57   17.50
  -6   9  -4  228.08   17.60
  -6   9  -4  248.98   22.20
  -6   9  -4  214.28   17.00
   6  -9   4  200.28   17.90
   6  -9   4  228.88   17.80
  -7   9  -4 2043.20   53.19
  -7   9  -4 1925.01   60.59
  -7   9  -4 1977.90   51.39
   7  -9   4 2018.30   52.59
   7  -9   4 1899.61   52.09
  -8   9  -4  195.68   17.60
  -8   9  -4  222.88   17.40
  -8   9  -4  232.98   26.80
   8  -9   4  241.78   18.80
   8  -9   4  201.28   17.60
  -9   9  -4  331.37   21.30
  -9   9  -4  318.57   20.10
  -9   9  -4  293.07   31.70
   9  -9   4  281.37   20.60
   9  -9   4  305.37   21.70
   6   8  -4  105.09   15.70
   6   8  -4   75.69   15.30
   6   8  -4   74.39   14.80
  -6  -8   4   69.39   13.80
  -6  -8   4   94.09   27.20
  -6  -8   4   92.79   15.40
   5   8  -4 1010.60   39.60
   5   8  -4  880.41   40.30
   5   8  -4  978.20   40.00
  -5  -8   4  979.30   61.79
  -5  -8   4  937.71   38.50
  -5  -8   4  925.91   41.50
   4   8  -4   13.90    9.30
   4   8  -4   -1.90    8.60
   4   8  -4   13.70    8.80
  -4  -8   4  -10.50   16.20
  -4  -8   4    2.40    8.70
  -4  -8   4   -3.10    7.80
   3   8  -4  271.87   21.30
   3   8  -4  323.77   22.10
   3   8  -4  319.57   21.50
  -3  -8   4  250.87   34.70
  -3  -8   4  304.57   22.30
  -3  -8   4  282.37   22.90
   2   8  -4  307.97   19.70
   2   8  -4  291.27   20.60
   2   8  -4  306.47   20.80
  -2  -8   4  341.47   21.60
  -2  -8   4  327.07   33.70
  -2  -8   4  323.87   22.20
   1   8  -4  316.77   20.20
   1   8  -4  323.77   20.30
   1   8  -4  294.67   17.60
  -1  -8   4  317.17   21.40
  -1  -8   4  316.67   19.90
  -1  -8   4  384.86   33.60
   0   8  -4  374.36   16.30
   0   8  -4  330.87   19.40
   0   8  -4  353.26   19.40
   0  -8   4  368.96   20.20
   0  -8   4  342.37   27.30
   0  -8   4  303.77   19.10
  -1   8  -4  723.73   27.40
  -1   8  -4  746.73   26.60
   1  -8   4  723.33   34.90
   1  -8   4  724.63   26.60
   1  -8   4  753.02   27.70
  -2   8  -4 1242.28   33.20
  -2   8  -4 1311.27   36.80
   2  -8   4 1252.47   36.80
   2  -8   4 1286.97   43.10
   2  -8   4 1345.17   37.80
  -3   8  -4  710.03   26.10
  -3   8  -4  748.13   24.90
  -3   8  -4  738.03   26.40
   3  -8   4  725.83   28.10
   3  -8   4  766.32   26.40
   3  -8   4  723.33   26.10
  -4   8  -4 4137.69   89.49
  -4   8  -4 4008.10   87.09
  -4   8  -4 3940.61   87.89
   4  -8   4 4124.99   88.29
   4  -8   4 4158.48   85.29
   4  -8   4 3902.11   87.09
  -5   8  -4  948.51   31.10
  -5   8  -4  926.21   30.00
  -5   8  -4  909.11   34.30
   5  -8   4  971.00   31.20
   5  -8   4  966.20   30.70
  -6   8  -4  195.48   21.50
  -6   8  -4  200.68   15.20
  -6   8  -4  210.48   15.60
   6  -8   4  226.18   16.00
   6  -8   4  219.18   16.00
  -7   8  -4   67.49    9.50
  -7   8  -4   66.89    9.70
   7  -8   4   75.29   10.60
   7  -8   4   78.39   10.60
  -8   8  -4   -0.40   12.10
  -8   8  -4  -17.70    6.20
   8  -8   4  -18.00    6.90
  -9   8  -4   31.20   16.20
  -9   8  -4   46.30    9.60
  -9   8  -4   46.30    9.90
   9  -8   4   43.20   10.90
   9  -8   4   44.10    9.40
   9  -8   4   43.50   10.10
   7   7  -4   18.40    9.80
   7   7  -4    6.80   11.70
   7   7  -4   11.90   10.80
  -7  -7   4   31.10   10.00
  -7  -7   4   31.00   23.70
   6   7  -4  236.18   22.60
   6   7  -4  249.28   21.70
   6   7  -4  264.87   26.20
  -6  -7   4  276.97   40.30
  -6  -7   4  248.98   23.00
  -6  -7   4  230.88   21.10
   5   7  -4  406.86   27.70
   5   7  -4  427.26   26.50
   5   7  -4  411.26   25.40
  -5  -7   4  416.96   42.10
  -5  -7   4  390.96   25.90
  -5  -7   4  393.16   24.70
   4   7  -4  261.97   20.10
   4   7  -4  261.57   20.80
   4   7  -4  252.87   21.80
  -4  -7   4  289.77   20.70
  -4  -7   4  263.07   35.40
  -4  -7   4  236.28   20.80
   3   7  -4 3063.49   73.69
   3   7  -4 2992.00   73.19
   3   7  -4 2893.21   73.19
  -3  -7   4 3075.29   73.29
  -3  -7   4 3070.09   73.89
  -3  -7   4 3043.20   94.19
   2   7  -4  174.68   15.70
   2   7  -4  194.98   16.20
   2   7  -4  189.18   31.80
   2   7  -4  212.18   15.80
  -2  -7   4  217.68   16.40
  -2  -7   4  146.99   21.90
  -2  -7   4  191.98   15.90
   1   7  -4   60.19    8.80
   1   7  -4   49.70    8.20
   1   7  -4   60.79    8.40
   1   7  -4   49.60   16.50
  -1  -7   4   44.70   15.10
  -1  -7   4   59.49    8.80
  -1  -7   4   56.69    8.60
   0   7  -4 7705.13  154.48
   0   7  -4 7663.53  174.68
   0  -7   4 7693.63  168.48
   0  -7   4 7813.72  155.08
   0  -7   4 7837.62  154.98
  -1   7  -4 1103.49   32.10
  -1   7  -4 1041.80   45.10
   1  -7   4 1057.19   39.50
   1  -7   4 1111.99   32.50
   1  -7   4 1131.39   32.70
  -2   7  -4 4743.33   97.09
  -2   7  -4 4399.46   95.39
  -2   7  -4 4435.46  107.89
  -2   7  -4 4504.15   93.99
   2  -7   4 4757.52  102.39
   2  -7   4 4718.23   96.59
   2  -7   4 4664.33   96.39
  -3   7  -4 1082.89   31.30
  -3   7  -4 1010.60   29.80
  -3   7  -4  979.80   30.20
   3  -7   4 1003.00   30.90
   3  -7   4 1121.49   31.30
   3  -7   4 1060.39   30.50
  -4   7  -4  370.86   19.70
  -4   7  -4  381.96   17.50
  -4   7  -4  390.56   17.50
   4  -7   4  403.16   17.60
   4  -7   4  381.36   14.40
   4  -7   4  366.26   17.00
  -5   7  -4   37.60    7.60
  -5   7  -4   29.40    7.20
   5  -7   4   45.50    7.60
   5  -7   4   52.59    8.00
  -6   7  -4 1014.20   39.90
  -6   7  -4 1048.20   32.50
  -6   7  -4 1057.09   32.70
   6  -7   4 1119.49   33.40
   6  -7   4 1094.79   33.00
  -7   7  -4   62.29    8.80
  -7   7  -4   42.90   13.20
  -7   7  -4   37.80    7.70
   7  -7   4   55.09    8.40
   7  -7   4   33.00    9.30
   7  -7   4   46.10    8.50
  -8   7  -4    3.10    7.00
  -8   7  -4   13.00    7.10
  -8   7  -4  -15.70   12.20
   8  -7   4   -1.50    6.60
   8  -7   4    6.00    8.80
   8  -7   4    7.70    7.00
  -9   7  -4 1932.41   53.09
  -9   7  -4 1900.81   67.49
  -9   7  -4 1919.21   52.39
   9  -7   4 1897.31   60.89
   9  -7   4 1931.41   52.99
   9  -7   4 1875.51   52.89
 -10   7  -4  264.67   34.70
 -10   7  -4  245.88   20.50
 -10   7  -4  260.77   21.30
  10  -7   4  306.17   27.00
  10  -7   4  223.48   19.60
  10  -7   4  291.87   22.30
   8   6  -4  440.46   32.40
   8   6  -4  419.66   34.30
   8   6  -4  453.65   28.70
  -8  -6   4  449.46   27.90
   7   6  -4  420.46   32.00
   7   6  -4  403.06   25.80
   7   6  -4  456.55   28.50
  -7  -6   4  533.85   50.39
  -7  -6   4  412.86   26.80
   6   6  -4  766.02   37.90
   6   6  -4  836.92   34.30
   6   6  -4  795.72   34.80
  -6  -6   4  846.62   33.90
  -6  -6   4  858.41   54.49
   5   6  -4   20.60   10.80
   5   6  -4   25.30    8.60
   5   6  -4   10.80    8.30
  -5  -6   4   30.10   19.40
  -5  -6   4   21.20    8.20
   4   6  -4  571.04   26.30
   4   6  -4  594.34   30.30
   4   6  -4  681.03   43.10
   4   6  -4  624.64   27.40
  -4  -6   4  660.63   45.10
  -4  -6   4  651.03   27.90
  -4  -6   4  679.43   29.20
   3   6  -4 1887.21   49.60
   3   6  -4 1855.31   67.79
   3   6  -4 1836.22   50.39
   3   6  -4 1811.62   49.20
  -3  -6   4 1859.21   66.79
  -3  -6   4 1795.02   49.30
  -3  -6   4 1880.61   49.20
   2   6  -4    8.50    5.90
   2   6  -4    8.90    6.10
   2   6  -4    2.40    5.30
   2   6  -4   13.30   13.00
  -2  -6   4   -5.80    5.00
  -2  -6   4  -12.10    5.20
  -2  -6   4   11.00   11.90
   1   6  -4  388.26   17.90
   1   6  -4  375.76   27.90
   1   6  -4  397.06   17.10
   1   6  -4  386.86   17.90
  -1  -6   4  385.66   18.20
  -1  -6   4  391.86   18.00
  -1  -6   4  366.06   26.00
   0   6  -4   98.69   10.40
   0   6  -4   85.99   14.50
   0  -6   4   96.09   10.40
   0  -6   4   91.19   13.80
   0  -6   4   81.29    8.70
  -1   6  -4 1914.91   45.50
  -1   6  -4 1860.91   44.80
  -1   6  -4 1795.42   55.09
   1  -6   4 1894.21   45.00
   1  -6   4 1834.12   44.80
   1  -6   4 1853.51   51.09
  -2   6  -4 2471.55   65.79
  -2   6  -4 2756.42   59.19
  -2   6  -4 2563.64   57.79
  -2   6  -4 2578.94   58.09
   2  -6   4 2624.14   61.59
   2  -6   4 2674.83   58.79
   2  -6   4 2612.94   58.39
  -3   6  -4 2849.51   69.49
  -3   6  -4 2990.50   67.09
  -3   6  -4 3035.00   65.99
  -3   6  -4 3061.19   65.59
   3  -6   4 2997.10   65.49
   3  -6   4 3010.40   64.89
   3  -6   4 3067.69   65.99
  -4   6  -4   11.10    7.60
  -4   6  -4    3.10    4.50
  -4   6  -4   13.00    4.90
  -4   6  -4   20.60    6.50
   4  -6   4   12.50    5.20
   4  -6   4   12.20    5.40
  -5   6  -4  899.11   27.70
  -5   6  -4  828.22   32.40
  -5   6  -4  882.21   27.30
   5  -6   4  868.61   27.10
   5  -6   4  913.81   27.50
  -6   6  -4 1832.42   47.90
  -6   6  -4 1952.40   57.29
  -6   6  -4 1866.91   47.90
   6  -6   4 1973.00   49.00
   6  -6   4 1954.20   53.59
   6  -6   4 1958.30   48.70
  -7   6  -4 1131.59   34.80
  -7   6  -4 1107.89   34.40
  -7   6  -4 1099.09   44.70
   7  -6   4 1099.89   40.30
   7  -6   4 1112.59   34.60
   7  -6   4 1096.99   34.40
  -8   6  -4   73.49   10.30
  -8   6  -4   79.69   10.90
  -8   6  -4   79.89   16.80
   8  -6   4  100.29   15.30
   8  -6   4   69.09   10.30
   8  -6   4   90.69   11.60
  -9   6  -4   -7.90    6.30
  -9   6  -4   -5.00   13.90
  -9   6  -4    1.90    6.70
   9  -6   4    3.00    7.00
   9  -6   4    2.70    6.90
   9  -6   4   -3.50    8.10
 -10   6  -4   77.69   12.50
 -10   6  -4   76.49   12.00
 -10   6  -4   46.60   18.80
  10  -6   4   79.19   12.40
  10  -6   4   66.49   11.50
  10  -6   4   62.09   14.60
   9   5  -4   20.30   14.00
   9   5  -4   39.90   12.70
   9   5  -4   46.00   11.60
  -9  -5   4   52.39   11.10
  -9  -5   4  101.29   28.70
   8   5  -4  230.78   23.00
   8   5  -4  272.17   22.20
   8   5  -4  220.68   27.10
  -8  -5   4  257.77   21.50
  -8  -5   4  302.17   43.20
   7   5  -4  918.21   37.20
   7   5  -4  941.71   43.50
   7   5  -4  981.10   39.10
  -7  -5   4  939.91   36.90
  -7  -5   4  988.40   56.69
   6   5  -4  222.58   19.00
   6   5  -4  211.18   20.10
   6   5  -4  235.48   23.90
  -6  -5   4  232.98   20.40
  -6  -5   4  242.98   35.60
   5   5  -4  406.36   26.60
   5   5  -4  388.26   33.90
   5   5  -4  362.36   21.60
   5   5  -4  386.96   21.20
  -5  -5   4  381.66   21.10
  -5  -5   4  420.56   39.60
   4   5  -4  698.53   39.50
   4   5  -4  695.43   26.60
   4   5  -4  676.03   28.90
   4   5  -4  707.03   26.40
  -4  -5   4  683.23   26.00
  -4  -5   4  666.33   40.80
  -4  -5   4  660.53   26.50
   3   5  -4 1473.45   42.50
   3   5  -4 1527.45   56.19
   3   5  -4 1562.24   41.50
   3   5  -4 1503.05   40.90
  -3  -5   4 1508.75   56.09
  -3  -5   4 1498.55   40.90
  -3  -5   4 1509.45   40.60
   2   5  -4  529.65   20.70
   2   5  -4  503.25   20.80
   2   5  -4  517.85   31.10
   2   5  -4  481.15   19.90
  -2  -5   4  517.15   20.60
  -2  -5   4  510.95   21.00
  -2  -5   4  528.75   30.40
   0   5  -4  521.45   26.80
   0   5  -4  518.15   18.50
   0   5  -4  483.75   18.80
   0  -5   4  516.35   18.60
   0  -5   4  529.65   19.00
   0  -5   4  504.65   24.60
  -1   5  -4  446.06   23.10
  -1   5  -4  459.25   17.20
  -1   5  -4  485.35   17.40
   1  -5   4  481.15   21.20
   1  -5   4  489.75   18.00
   1  -5   4  439.46   17.10
  -3   5  -4   10.60    5.60
  -3   5  -4   10.90    4.60
  -3   5  -4   17.70    6.00
   3  -5   4    4.20    4.40
   3  -5   4    9.70    4.50
   3  -5   4   15.20    4.00
  -4   5  -4 3995.20   87.99
  -4   5  -4 4017.00   83.19
  -4   5  -4 3916.51   82.69
  -4   5  -4 3903.41   80.59
   4  -5   4 3913.41   82.69
   4  -5   4 4068.09   83.19
  -5   5  -4  382.66   22.10
  -5   5  -4  374.96   17.50
  -5   5  -4  398.56   13.00
  -5   5  -4  378.66   16.90
   5  -5   4  377.56   17.00
   5  -5   4  357.66   17.20
   5  -5   4  375.16   20.40
  -6   5  -4 1024.10   23.70
  -6   5  -4 1030.00   25.00
  -6   5  -4 1121.79   32.70
  -6   5  -4 1064.09   32.00
  -6   5  -4 1039.80   39.80
   6  -5   4 1084.69   37.60
   6  -5   4 1093.99   32.50
   6  -5   4 1071.59   31.90
  -7   5  -4   37.20    4.80
  -7   5  -4   32.10    8.40
  -7   5  -4   11.70   11.50
  -7   5  -4   39.10    8.60
  -7   5  -4   48.40    6.90
   7  -5   4   35.90    8.30
   7  -5   4   31.30   10.80
   7  -5   4   22.20    7.30
  -8   5  -4 1571.14   35.50
  -8   5  -4 1787.02   48.30
  -8   5  -4 1548.55   37.60
  -8   5  -4 1696.93   47.20
  -8   5  -4 1697.43   60.19
   8  -5   4 1743.93   47.60
   8  -5   4 1734.03   47.90
   8  -5   4 1770.52   56.89
  -9   5  -4  -10.60    6.50
  -9   5  -4   -6.80   13.30
  -9   5  -4  -13.10    7.40
   9  -5   4    1.10    7.70
   9  -5   4   -1.00    9.60
   9  -5   4  -16.30    6.70
 -10   5  -4   70.79   11.50
 -10   5  -4   64.09   19.70
 -10   5  -4   94.39   13.20
  10  -5   4   82.29   11.90
  10  -5   4   85.29   16.10
  10  -5   4   62.09   11.90
   9   4  -4   32.90   10.30
   9   4  -4   31.60   14.70
   9   4  -4   25.90   11.00
  -9  -4   4   41.50   11.30
  -9  -4   4   51.69   24.50
   8   4  -4  103.69   14.10
   8   4  -4  132.99   19.60
   8   4  -4  100.09   13.50
  -8  -4   4  155.78   28.20
  -8  -4   4  139.79   17.90
   7   4  -4   16.50    8.60
   7   4  -4   -1.30   10.70
   7   4  -4    6.00    8.00
   7   4  -4   16.30   14.30
  -7  -4   4   34.70    8.60
  -7  -4   4   19.50   18.10
   6   4  -4  459.45   30.00
   6   4  -4  503.05   24.30
   6   4  -4  492.05   24.30
   6   4  -4  444.56   37.50
  -6  -4   4  572.64   43.00
  -6  -4   4  494.75   23.20
   5   4  -4 3917.11   84.49
   5   4  -4 3727.23   84.39
   5   4  -4 3678.23  102.19
   5   4  -4 3882.41   91.09
  -5  -4   4 3771.62   83.59
  -5  -4   4 3608.54  103.79
   4   4  -4 4325.47   92.69
   4   4  -4 4196.78  109.29
   4   4  -4 4454.25   92.89
   4   4  -4 4448.75   97.59
  -4  -4   4 4417.46   92.39
  -4  -4   4 4156.28  110.49
   3   4  -4 1525.45   39.20
   3   4  -4 1521.25   52.09
   3   4  -4 1531.15   42.00
   3   4  -4 1535.15   39.20
  -3  -4   4 1566.54   39.40
  -3  -4   4 1510.55   38.80
  -3  -4   4 1469.85   52.09
   2   4  -4  375.36   15.90
   2   4  -4  377.56   16.10
   2   4  -4  331.87   24.50
   2   4  -4  391.26   17.70
  -2  -4   4  378.76   24.90
  -2  -4   4  366.16   15.80
  -2  -4   4  389.46   15.80
   1   4  -4 1552.94   37.00
   1   4  -4 1503.95   46.80
   1   4  -4 1597.84   37.40
  -1  -4   4 1550.84   36.90
  -1  -4   4 1472.95   45.80
  -1  -4   4 1507.85   37.10
   0   4  -4   -2.40    3.40
   0   4  -4   -0.30    3.70
   0   4  -4   13.90    7.30
   0  -4   4   -0.20    3.50
   0  -4   4    2.60    6.00
   0  -4   4   -0.20    3.60
  -1   4  -4   15.40    6.50
  -1   4  -4   11.90    4.00
  -1   4  -4   19.40    4.20
   1  -4   4   16.80    5.60
   1  -4   4   15.10    4.00
   1  -4   4    8.50    3.70
  -2   4  -4   36.60    7.00
  -2   4  -4   29.30    4.80
   2  -4   4   21.50    5.00
   2  -4   4   27.00    4.70
   2  -4   4   34.50    5.00
  -3   4  -4  825.52   24.10
  -3   4  -4  866.81   24.60
  -3   4  -4  890.61   28.00
  -3   4  -4  886.51   24.60
   3  -4   4  832.22   24.20
   3  -4   4  846.62   24.40
  -4   4  -4 5952.10  124.69
   4  -4   4 6480.25  130.39
   4  -4   4 6558.94  125.69
  -5   4  -4 4045.70   92.99
  -5   4  -4 4076.69   85.69
  -5   4  -4 4048.70   82.09
  -5   4  -4 4049.09   85.49
   5  -4   4 4042.90   85.49
   5  -4   4 4042.50   85.39
   5  -4   4 4046.10   91.79
  -6   4  -4 1840.22   46.80
  -6   4  -4 1850.01   47.00
  -6   4  -4 1838.22   55.69
   6  -4   4 1871.21   47.00
   6  -4   4 1809.92   46.40
   6  -4   4 1845.62   54.29
  -7   4  -4   42.40    8.30
  -7   4  -4   34.80    7.70
   7  -4   4   47.40    8.40
   7  -4   4   43.50   12.40
   7  -4   4   41.80    8.00
  -8   4  -4   25.00   14.00
  -8   4  -4   18.20    9.00
  -8   4  -4   36.00   10.80
  -8   4  -4   18.70    8.10
   8  -4   4   36.20    8.80
   8  -4   4   19.20   11.00
   8  -4   4   23.20    8.30
  -9   4  -4  455.95   25.50
  -9   4  -4  513.95   27.40
  -9   4  -4  456.55   25.70
  -9   4  -4  489.55   36.20
   9  -4   4  411.56   31.40
   9  -4   4  485.35   25.90
   9  -4   4  474.95   25.10
 -10   4  -4   77.19   12.60
 -10   4  -4   73.59   12.70
 -10   4  -4   98.99   21.10
  10  -4   4   75.29   12.20
  10  -4   4  108.89   14.80
  10  -4   4   83.59   16.80
  10   3  -4  147.29   18.00
  10   3  -4  109.79   15.40
  10   3  -4  109.79   20.50
 -10  -3   4  175.58   31.70
 -10  -3   4  114.19   14.90
   9   3  -4  112.29   19.50
   9   3  -4  143.99   18.50
   9   3  -4  122.49   15.00
  -9  -3   4  106.49   14.40
  -9  -3   4  142.89   27.40
  -9  -3   4  105.19   13.30
   8   3  -4 2133.49   75.09
   8   3  -4 1964.40   66.59
   8   3  -4 1958.50   55.59
   8   3  -4 2019.70   57.09
  -8  -3   4 2071.39   78.49
  -8  -3   4 1963.90   55.39
  -8  -3   4 2055.79   57.79
   7   3  -4   97.29   16.40
   7   3  -4  135.19   21.80
   7   3  -4  123.89   15.00
   7   3  -4  143.49   16.20
  -7  -3   4  142.89   17.30
  -7  -3   4   97.09   11.30
   6   3  -4 1135.59   36.00
   6   3  -4 1116.89   48.90
   6   3  -4 1166.38   42.80
   6   3  -4 1160.68   35.10
  -6  -3   4 1174.38   35.40
  -6  -3   4 1143.49   35.60
  -6  -3   4 1079.59   50.79
   5   3  -4 1817.22   46.50
   5   3  -4 1892.31   53.29
   5   3  -4 1766.82   60.79
   5   3  -4 1897.61   46.50
  -5  -3   4 1769.12   62.69
  -5  -3   4 1842.62   46.00
   4   3  -4 2091.19   50.39
   4   3  -4 2136.69   50.39
   4   3  -4 2123.39   63.69
   4   3  -4 2221.38   56.29
  -4  -3   4 2238.28   66.39
  -4  -3   4 2131.89   50.19
   3   3  -4  510.75   18.30
   3   3  -4  535.15   22.00
   3   3  -4  517.25   18.30
   3   3  -4  510.35   28.20
  -3  -3   4  564.64   29.40
  -3  -3   4  511.65   18.50
  -3  -3   4  542.15   18.40
   1   3  -4 2059.79   44.80
   1   3  -4 2080.49   44.90
   1   3  -4 1998.30   52.49
  -1  -3   4 2089.49   52.79
  -1  -3   4 2026.10   44.50
  -1  -3   4 2050.99   44.70
   0   3  -4   -1.30    4.70
   0   3  -4   -0.10    3.00
   0   3  -4   -1.00    3.00
   0  -3   4   -0.30    3.00
   0  -3   4    9.60    5.10
   0  -3   4   -2.80    3.00
  -3   3  -4 4858.71   98.49
   3  -3   4 5057.79   98.99
   3  -3   4 4917.01   98.59
  -4   3  -4 4611.84   96.49
  -4   3  -4 4866.31  103.39
  -4   3  -4 4727.53   96.69
   4  -3   4 4707.33  102.29
   4  -3   4 4774.62   96.79
   4  -3   4 4832.62   96.89
  -5   3  -4  384.96   17.50
  -5   3  -4  409.36   17.60
  -5   3  -4  365.26   22.40
   5  -3   4  372.06   17.20
   5  -3   4  411.06   22.40
   5  -3   4  357.56   17.60
  -6   3  -4 1699.23   52.19
  -6   3  -4 1567.94   43.00
  -6   3  -4 1594.04   43.30
   6  -3   4 1610.64   50.59
   6  -3   4 1647.44   43.50
   6  -3   4 1606.64   43.10
  -7   3  -4  728.83   27.60
  -7   3  -4  754.42   38.50
  -7   3  -4  732.73   28.20
  -7   3  -4  720.83   33.30
   7  -3   4  756.02   36.20
   7  -3   4  736.93   27.80
   7  -3   4  682.43   27.20
  -8   3  -4   94.59   12.00
  -8   3  -4   68.99   10.70
  -8   3  -4  104.59   16.60
  -8   3  -4   98.49   17.60
   8  -3   4   68.79   10.50
   8  -3   4   83.99   11.30
   8  -3   4   75.89   15.30
  -9   3  -4   -4.90   14.00
  -9   3  -4    5.70   11.30
  -9   3  -4   12.00    9.00
  -9   3  -4   -3.90    7.90
   9  -3   4   15.20   11.60
   9  -3   4    6.70    8.20
   9  -3   4   16.80    9.30
 -10   3  -4 1123.49   42.10
 -10   3  -4 1143.59   42.30
 -10   3  -4 1092.09   54.19
 -10   3  -4 1127.79   46.80
  10  -3   4 1209.58   52.69
  10  -3   4 1145.59   41.90
  10  -3   4 1106.69   42.10
  10   2  -4   43.70   11.60
  10   2  -4   14.70   14.00
  10   2  -4   48.30   10.40
 -10  -2   4   71.79   23.00
 -10  -2   4   27.70   10.50
 -10  -2   4   46.00    9.90
   9   2  -4   -3.60    7.30
   9   2  -4    4.60    7.30
   9   2  -4   -4.40   11.70
  -9  -2   4   23.60   18.90
  -9  -2   4   11.90    7.10
  -9  -2   4   -2.80    7.30
   8   2  -4  158.78   24.20
   8   2  -4  176.58   18.30
   8   2  -4  205.88   26.90
   8   2  -4  184.98   16.40
  -8  -2   4  202.68   16.90
  -8  -2   4  180.48   18.00
   7   2  -4   92.59   17.70
   7   2  -4   64.39    9.40
   7   2  -4   83.19   10.40
   7   2  -4   68.19   15.10
  -7  -2   4   66.79   10.00
  -7  -2   4   75.79    9.80
   6   2  -4 2388.56   72.19
   6   2  -4 2462.15   58.19
   6   2  -4 2462.85   57.49
   6   2  -4 2512.75   67.19
  -6  -2   4 2420.76   57.69
  -6  -2   4 2414.36   56.89
  -6  -2   4 2317.87   74.79
   5   2  -4  341.47   16.20
   5   2  -4  381.26   16.50
   5   2  -4  343.07   24.40
   5   2  -4  370.66   21.60
  -5  -2   4  356.06   26.90
  -5  -2   4  380.66   16.40
   4   2  -4  358.06   19.60
   4   2  -4  383.66   24.50
   4   2  -4  368.76   15.00
   4   2  -4  380.86   15.40
  -4  -2   4  395.06   25.30
  -4  -2   4  355.36   14.40
   2   2  -4 4114.79   90.19
  -2  -2   4 4021.60   90.09
   0   2  -4 1091.19   25.30
   0   2  -4 1122.99   30.50
   0   2  -4 1088.89   25.40
   0  -2   4 1038.50   25.20
   0  -2   4 1037.90   29.50
   0  -2   4 1049.59   25.20
  -1   2  -4  165.38   10.90
  -1   2  -4  170.38    8.80
  -1   2  -4  167.38    8.60
   1  -2   4  177.48    8.70
  -2   2  -4  478.35   18.50
  -2   2  -4  531.05   16.50
  -2   2  -4  473.95   15.80
   2  -2   4  495.35   16.40
   2  -2   4  484.85   16.00
  -3   2  -4 2009.20   49.99
  -3   2  -4 2010.20   45.30
  -3   2  -4 2016.90   45.30
   3  -2   4 1933.41   44.80
   3  -2   4 1916.41   49.40
   3  -2   4 1969.10   44.90
  -4   2  -4    0.90    4.50
  -4   2  -4    2.90    4.50
   4  -2   4    7.30    6.80
   4  -2   4    4.00    4.60
   4  -2   4   -4.10    4.20
  -5   2  -4   67.39   12.00
  -5   2  -4   52.19    7.50
  -5   2  -4   44.80    7.20
   5  -2   4   38.70    6.90
   5  -2   4   52.69    7.60
  -6   2  -4 5039.50  116.99
  -6   2  -4 5237.08  108.59
  -6   2  -4 5005.70  107.49
   6  -2   4 4942.71  107.19
   6  -2   4 5217.48  117.49
   6  -2   4 5055.39  107.69
  -7   2  -4 1587.94   46.50
  -7   2  -4 1656.73   47.40
  -7   2  -4 1677.63   56.19
  -7   2  -4 1628.54   53.99
   7  -2   4 1698.83   55.99
   7  -2   4 1627.74   46.90
   7  -2   4 1612.24   46.50
  -8   2  -4 1113.19   39.20
  -8   2  -4 1121.29   38.20
  -8   2  -4 1131.09   48.90
  -8   2  -4 1070.39   46.60
   8  -2   4 1097.09   37.90
   8  -2   4 1176.18   39.60
   8  -2   4 1090.59   47.00
  -9   2  -4   19.30   15.90
  -9   2  -4  -10.80    8.20
  -9   2  -4  -17.60    8.00
  -9   2  -4   -0.70   14.00
   9  -2   4  -13.60    7.60
   9  -2   4  -18.60    9.40
   9  -2   4  -12.40    7.30
 -10   2  -4  110.99   21.30
 -10   2  -4   52.09   18.60
 -10   2  -4   69.89   12.40
 -10   2  -4   70.09   13.00
  10  -2   4  103.89   14.70
  10  -2   4   66.49   11.80
  10  -2   4   87.49   17.80
  10   1  -4   -3.00    8.90
  10   1  -4   -4.10   11.90
  10   1  -4    4.50    7.40
 -10  -1   4    1.40    7.20
 -10  -1   4   16.30   16.10
 -10  -1   4  -10.40    7.40
   9   1  -4 1098.49   48.90
   9   1  -4 1155.28   36.90
   9   1  -4 1107.89   50.19
   9   1  -4 1161.18   38.70
  -9  -1   4 1142.89   37.90
  -9  -1   4 1076.29   54.49
  -9  -1   4 1143.49   36.30
   8   1  -4    2.40    7.20
   8   1  -4    5.80   11.20
   8   1  -4   19.50   12.60
   8   1  -4   18.20    7.00
  -8  -1   4   19.40    7.60
  -8  -1   4   33.80   16.10
  -8  -1   4   11.10    6.90
   7   1  -4   13.80   10.20
   7   1  -4   12.30    6.10
   7   1  -4   -0.30    5.30
   7   1  -4   -0.60   10.40
  -7  -1   4   -2.40    5.40
  -7  -1   4   -3.10    5.00
  -7  -1   4   -7.50   12.90
   6   1  -4 3175.68   69.39
   6   1  -4 3227.78   68.99
   6   1  -4 3150.78   83.09
   6   1  -4 3293.67   80.39
  -6  -1   4 3061.59   84.69
  -6  -1   4 3137.49   68.89
  -6  -1   4 3151.28   68.39
   5   1  -4  174.08   17.70
   5   1  -4  158.58   10.90
   5   1  -4  191.38   16.60
   5   1  -4  165.08   10.80
  -5  -1   4  147.19   10.70
  -5  -1   4  153.88   18.40
   4   1  -4 6121.69  125.09
   4   1  -4 5951.20  116.59
   4   1  -4 6030.30  129.49
   3   1  -4 2873.61   63.99
   3   1  -4 2866.61   67.89
   3   1  -4 2754.12   56.99
   3   1  -4 2819.52   57.09
  -3  -1   4 2883.61   68.19
  -3  -1   4 2818.12   56.99
  -3  -1   4 2819.92   56.99
   2   1  -4 2202.78   45.10
   2   1  -4 2290.17   54.19
   2   1  -4 2195.98   45.10
  -2  -1   4 2229.38   53.79
  -2  -1   4 2219.28   45.00
  -2  -1   4 2216.98   45.10
   1   1  -4  439.76   12.60
   1   1  -4  450.75   12.60
   1   1  -4  483.75   18.60
  -1  -1   4  399.56   12.10
  -1  -1   4  459.25   18.10
  -1  -1   4  447.16   12.60
  -1   1  -4  410.16   13.30
  -1   1  -4  381.36   12.90
   1  -1   4  400.06   13.10
   1  -1   4  396.46   13.10
  -2   1  -4  302.97   12.20
  -2   1  -4  249.97   11.60
  -2   1  -4  258.67   14.10
   2  -1   4  257.17   11.60
   2  -1   4  261.17   11.70
  -4   1  -4 2566.34   58.59
  -4   1  -4 2563.94   63.89
  -4   1  -4 2610.34   58.99
   4  -1   4 2558.24   58.59
   4  -1   4 2517.15   58.29
   4  -1   4 2652.53   64.79
  -5   1  -4 5798.52  121.49
  -5   1  -4 5880.51  121.69
  -5   1  -4 5995.60  129.39
   5  -1   4 5926.41  121.89
   5  -1   4 5897.71  121.49
   5  -1   4 5941.21  129.59
  -6   1  -4  202.08   16.10
  -6   1  -4  199.48   22.50
  -6   1  -4  189.28   15.60
   6  -1   4  187.38   21.00
   6  -1   4  214.98   16.20
   6  -1   4  180.18   15.10
  -7   1  -4  758.42   31.00
  -7   1  -4  716.63   38.70
  -7   1  -4  744.73   37.60
  -7   1  -4  761.02   30.70
   7  -1   4  766.62   30.70
   7  -1   4  779.92   37.70
   7  -1   4  776.72   31.40
  -8   1  -4   47.00   11.30
  -8   1  -4   25.00   10.30
  -8   1  -4   40.10   14.60
  -8   1  -4   44.00   14.40
   8  -1   4   37.60   11.00
   8  -1   4   44.00   14.10
   8  -1   4   33.00   10.00
  -9   1  -4  619.14   41.50
  -9   1  -4  586.84   30.60
  -9   1  -4  588.84   40.40
  -9   1  -4  547.45   29.30
   9  -1   4  589.14   30.40
   9  -1   4  546.65   37.40
   9  -1   4  568.54   30.30
 -10   1  -4   29.40   11.10
 -10   1  -4   10.90   16.60
 -10   1  -4   12.80    9.60
  10  -1   4   24.80   13.20
  10  -1   4   27.50   11.00
  10  -1   4   17.10    9.60
  11   0  -4   34.40   15.20
  11   0  -4   44.10    9.40
  11   0  -4   56.19   11.40
 -11   0   4   53.39    9.50
 -11   0   4   32.30   17.60
 -11   0   4   42.50   10.00
  10   0  -4  193.58   16.50
  10   0  -4  182.18   19.10
  10   0  -4  120.39   19.90
 -10   0   4  209.18   16.70
 -10   0   4  146.69   16.60
 -10   0   4  133.29   22.60
   9   0  -4   -4.40   10.40
   9   0  -4    2.10    6.60
   9   0  -4   16.00   10.30
   9   0  -4   -0.50    7.30
  -9   0   4    1.20    6.10
  -9   0   4   -5.30    6.40
  -9   0   4  -12.30   12.10
   8   0  -4  474.95   22.40
   8   0  -4  545.65   32.00
   8   0  -4  491.35   20.90
   8   0  -4  489.15   30.80
  -8   0   4  436.26   21.00
  -8   0   4  514.05   20.90
  -8   0   4  448.36   33.30
   7   0  -4  177.88   21.00
   7   0  -4  204.68   13.50
   7   0  -4  187.98   21.30
   7   0  -4  194.58   13.60
  -7   0   4  211.88   12.60
  -7   0   4  200.18   13.40
   6   0  -4  457.25   16.90
   6   0  -4  435.46   16.30
   6   0  -4  445.66   25.90
   6   0  -4  431.66   24.90
  -6   0   4  416.26   15.90
  -6   0   4  460.65   26.90
   5   0  -4   86.09    8.00
   5   0  -4   89.49    8.20
   5   0  -4  100.59   14.20
   5   0  -4   91.79   13.50
  -5   0   4  100.69   14.70
  -5   0   4   91.59    8.20
   3   0  -4 3780.92   79.09
   3   0  -4 3780.02   81.99
   3   0  -4 3653.63   70.79
  -3   0   4 3691.93   81.49
  -3   0   4 3619.04   70.59
   2   0  -4  175.08    6.40
   2   0  -4  193.68   12.50
   2   0  -4  184.38    6.50
  -2   0   4  167.08   11.80
  -2   0   4  170.98    6.20
  -2   0   4  159.98    6.20
  -2   0  -4 1732.23   39.20
  -2   0  -4 1654.53   38.90
  -2   0  -4 1685.23   42.00
   2   0   4 1497.15   38.20
   2   0   4 1707.73   39.00
  -3   0  -4 1541.65   39.60
  -3   0  -4 1633.44   43.70
  -3   0  -4 1572.34   39.70
   3   0   4 1618.84   40.00
   3   0   4 1635.84   44.10
   3   0   4 1594.34   39.90
  -4   0  -4  277.57   19.30
  -4   0  -4  312.97   17.00
  -4   0  -4  304.07   16.80
   4   0   4  305.77   16.60
   4   0   4  324.57   20.10
   4   0   4  292.27   16.40
  -5   0  -4 3788.42   84.29
  -5   0  -4 3717.73   90.39
  -5   0  -4 3689.03   84.19
   5   0   4 3796.92   91.49
   5   0   4 3816.62   84.29
   5   0   4 3845.62   84.69
  -6   0  -4    9.40    8.60
  -6   0  -4   21.20   11.70
  -6   0  -4   -5.40    7.40
   6   0   4   -2.20    7.40
   6   0   4   22.50   11.30
   6   0   4    3.80    8.20
  -7   0  -4  683.93   40.70
  -7   0  -4  769.62   39.40
  -7   0  -4  824.72   32.50
  -7   0  -4  807.02   31.70
   7   0   4  777.02   31.70
   7   0   4  756.92   38.70
   7   0   4  775.22   31.40
  -8   0  -4  720.73   43.00
  -8   0  -4  711.53   33.00
  -8   0  -4  663.73   39.60
  -8   0  -4  685.73   33.50
   8   0   4  685.43   32.30
   8   0   4  736.63   39.80
   8   0   4  681.83   31.80
  -9   0  -4   88.49   20.30
  -9   0  -4   57.39   13.90
  -9   0  -4   77.29   20.10
  -9   0  -4   63.19   13.60
   9   0   4  104.79   19.00
   9   0   4   64.19   12.80
   9   0   4   66.39   13.70
  11  -1  -4    5.80    6.40
  11  -1  -4    2.70    8.40
  11  -1  -4   12.70   13.40
 -11   1   4    1.70    5.90
 -11   1   4   -9.00   11.60
  10  -1  -4   67.99   16.80
  10  -1  -4   83.29   11.10
  10  -1  -4   79.09    9.60
 -10   1   4   66.29    9.10
   9  -1  -4  817.72   37.70
   9  -1  -4  741.63   25.70
   9  -1  -4  794.22   27.40
   9  -1  -4  706.83   38.70
  -9   1   4  767.92   25.40
  -9   1   4  712.43   37.00
   8  -1  -4  354.86   26.70
   8  -1  -4  345.17   16.30
   8  -1  -4  326.27   25.10
   8  -1  -4  333.27   17.40
  -8   1   4  312.17   16.30
  -8   1   4  356.36   15.80
  -8   1   4  273.47   25.30
   7  -1  -4 3711.63   89.59
   7  -1  -4 3564.34   74.89
   7  -1  -4 3606.94   75.79
   7  -1  -4 3720.83   90.99
  -7   1   4 3699.13   74.49
  -7   1   4 3582.24   88.49
   6  -1  -4  322.17   21.00
   6  -1  -4  331.87   13.10
   6  -1  -4  316.57   12.50
   6  -1  -4  372.66   22.50
  -6   1   4  319.87   12.00
  -6   1   4  348.27   20.80
   5  -1  -4 1226.58   27.40
   5  -1  -4 1230.68   27.30
   5  -1  -4 1236.98   38.40
   5  -1  -4 1230.88   37.80
  -5   1   4 1209.28   37.40
  -5   1   4 1262.47   26.60
  -5   1   4 1232.78   26.50
   4  -1  -4 1802.92   36.10
   4  -1  -4 1868.91   46.60
   4  -1  -4 1827.82   47.80
   4  -1  -4 1833.52   35.90
  -4   1   4 1805.32   34.90
  -4   1   4 1784.52   47.40
  -4   1   4 1815.72   35.10
   3  -1  -4  227.58   14.50
   3  -1  -4  227.68    6.20
  -3   1   4  240.58    5.20
  -3   1   4  229.78    5.20
   2  -1  -4  783.12   16.80
   2  -1  -4  794.82   17.00
   2  -1  -4  747.03   25.50
  -2   1   4  784.82   16.70
  -2   1   4  827.22   16.60
   1  -1  -4 1829.42   37.60
   1  -1  -4 1845.22   37.30
  -1   1   4 1826.72   37.10
   0  -1  -4 3814.32   74.99
   0  -1  -4 3849.51   75.29
   0   1   4 3756.52   75.09
   0   1   4 3775.42   74.59
  -1  -1  -4 1124.39   30.10
  -1  -1  -4 1122.59   28.40
  -1  -1  -4 1092.09   28.10
   1   1   4 1133.79   28.70
   1   1   4 1113.39   28.20
  -3  -1  -4 1328.47   39.40
  -3  -1  -4 1381.96   37.30
  -3  -1  -4 1412.56   37.50
   3   1   4 1344.47   36.70
   3   1   4 1386.66   37.30
   3   1   4 1390.86   40.40
  -4  -1  -4  559.64   23.10
  -4  -1  -4  578.34   26.90
  -4  -1  -4  559.14   23.00
   4   1   4  556.44   22.70
   4   1   4  551.84   22.80
   4   1   4  583.24   27.40
  -5  -1  -4 2375.76   59.79
  -5  -1  -4 2312.87   59.69
  -5  -1  -4 2350.76   65.19
   5   1   4 2370.06   59.79
   5   1   4 2473.35   67.29
   5   1   4 2323.17   59.59
  -6  -1  -4  492.15   30.90
  -6  -1  -4  432.46   24.10
  -6  -1  -4  478.85   25.30
   6   1   4  452.15   24.40
   6   1   4  455.85   24.70
   6   1   4  444.76   29.70
  -7  -1  -4 1426.56   60.29
  -7  -1  -4 1403.46   53.09
  -7  -1  -4 1405.56   46.30
  -7  -1  -4 1448.96   47.90
   7   1   4 1359.36   45.70
   7   1   4 1379.26   53.29
   7   1   4 1417.96   46.10
  -8  -1  -4    2.80   14.10
  -8  -1  -4   12.70   18.20
  -8  -1  -4   31.10   10.60
  -8  -1  -4   28.30    9.50
   8   1   4   39.90   10.30
   8   1   4   23.90   14.90
   8   1   4   19.70    9.70
  -9  -1  -4   66.29   14.60
  -9  -1  -4   44.00   12.20
  -9  -1  -4   50.69   17.60
  -9  -1  -4   73.39   23.30
   9   1   4   63.79   13.50
   9   1   4   56.09   13.40
   9   1   4   73.59   18.10
  11  -2  -4  675.33   40.50
  11  -2  -4  692.83   28.60
  11  -2  -4  616.14   24.60
 -11   2   4  634.74   23.90
 -11   2   4  613.44   34.00
  10  -2  -4  203.78   17.00
  10  -2  -4  250.07   22.80
  10  -2  -4  226.48   27.20
  10  -2  -4  227.78   15.20
 -10   2   4  191.08   22.60
 -10   2   4  223.38   14.60
   9  -2  -4  520.15   21.20
   9  -2  -4  533.45   29.50
   9  -2  -4  547.05   19.80
   9  -2  -4  526.15   33.40
  -9   2   4  529.75   28.60
  -9   2   4  547.35   19.00
   8  -2  -4  308.57   13.70
   8  -2  -4  302.37   14.80
   8  -2  -4  290.67   22.40
   8  -2  -4  293.47   25.40
  -8   2   4  249.97   21.60
  -8   2   4  308.77   12.60
   7  -2  -4  240.08   18.70
   7  -2  -4  231.78   11.70
   7  -2  -4  223.08   10.90
   7  -2  -4  214.38   20.40
  -7   2   4  249.78   10.10
  -7   2   4  243.88   18.40
   6  -2  -4  475.85   13.70
   6  -2  -4  499.35   14.30
   6  -2  -4  525.05   24.40
   6  -2  -4  542.65   25.40
  -6   2   4  518.85   12.40
  -6   2   4  496.35   12.10
   5  -2  -4 2767.12   64.79
   5  -2  -4 2711.33   64.49
   5  -2  -4 2609.64   50.19
   5  -2  -4 2586.74   50.09
   4  -2  -4  672.13   23.40
   4  -2  -4  675.53   24.90
   3  -2  -4   44.00    7.80
   1  -2  -4 4192.88   82.19
  -1   2   4 4247.08   81.29
  -1  -2  -4 1089.29   29.30
  -1  -2  -4 1053.59   29.20
  -1  -2  -4 1105.39   30.10
   1   2   4 1106.49   29.20
   1   2   4 1083.99   29.10
  -2  -2  -4    2.10    4.90
  -2  -2  -4   -9.60    4.20
   2   2   4   -7.20    4.60
   2   2   4   -2.10    4.30
  -3  -2  -4 3297.17   75.49
  -3  -2  -4 3237.78   72.99
  -3  -2  -4 3222.28   72.79
   3   2   4 3164.28   72.49
   3   2   4 3187.58   72.59
   3   2   4 3157.18   75.29
  -4  -2  -4 1196.58   40.60
  -4  -2  -4 1269.57   37.80
  -4  -2  -4 1229.28   37.70
   4   2   4 1231.18   37.40
   4   2   4 1165.98   40.90
   4   2   4 1234.98   37.40
  -5  -2  -4  429.66   27.10
  -5  -2  -4  406.46   23.90
  -5  -2  -4  395.76   23.40
   5   2   4  396.16   22.20
   5   2   4  386.86   22.10
   5   2   4  371.76   27.10
  -6  -2  -4  384.36   24.10
  -6  -2  -4  321.47   34.80
  -6  -2  -4  346.97   24.20
  -6  -2  -4  365.86   28.60
   6   2   4  392.16   24.00
   6   2   4  393.36   24.80
   6   2   4  358.76   29.00
  -7  -2  -4 2457.65   74.89
  -7  -2  -4 2428.66   67.59
  -7  -2  -4 2383.36   84.29
  -7  -2  -4 2520.05   68.29
   7   2   4 2470.35   67.59
   7   2   4 2337.37   74.29
   7   2   4 2441.86   67.69
  -8  -2  -4   15.60   11.10
  -8  -2  -4   13.00   17.50
  -8  -2  -4   16.90   11.50
  -8  -2  -4   30.40   15.50
   8   2   4   17.30   10.70
   8   2   4   29.20   13.90
   8   2   4    9.70   10.90
  11  -3  -4    8.20    6.80
  11  -3  -4    6.00    4.90
  11  -3  -4    1.80   10.80
 -11   3   4    9.60    4.60
  10  -3  -4   92.29   16.20
  10  -3  -4   66.49    8.60
  10  -3  -4   67.49    7.70
  10  -3  -4   78.29   16.20
 -10   3   4   96.59    9.90
   9  -3  -4   21.00    6.00
   9  -3  -4   36.50   12.20
   9  -3  -4   22.20    5.20
   9  -3  -4   35.20    9.70
  -9   3   4   22.40    4.20
   8  -3  -4  818.02   22.10
   8  -3  -4  799.92   21.00
   8  -3  -4  775.72   36.40
   8  -3  -4  800.02   32.00
  -8   3   4  814.72   18.50
   7  -3  -4  138.29   17.60
   7  -3  -4  150.58    6.90
   7  -3  -4  147.89    7.40
   7  -3  -4  143.59   15.20
   6  -3  -4  460.25   23.70
   6  -3  -4  468.45   22.20
   5  -3  -4 5611.94  117.79
   5  -3  -4 5666.63  118.29
   4  -3  -4 2960.10   69.19
   4  -3  -4 3014.50   66.39
   3  -3  -4 2177.18   48.80
   3  -3  -4 2163.98   40.90
   2  -3  -4  369.66   11.30
   2  -3  -4  379.26   11.50
  -2   3   4  365.86   10.60
  -2   3   4  377.76   10.70
   1  -3  -4  297.67   12.40
   1  -3  -4  300.57   12.30
  -1   3   4  308.27   11.90
   0  -3  -4   37.40    5.70
   0  -3  -4   38.30    5.80
   0   3   4   34.90    5.50
   0   3   4   34.90    5.70
  -1  -3  -4  755.82   24.80
  -1  -3  -4  756.92   24.00
  -1  -3  -4  758.82   24.40
   1   3   4  738.93   24.40
   1   3   4  748.03   24.10
  -2  -3  -4  -11.50    5.70
  -2  -3  -4  -13.10    5.10
  -2  -3  -4  -10.40    5.30
   2   3   4   -4.30    5.00
   2   3   4   -6.10    5.00
  -3  -3  -4   28.90    7.60
  -3  -3  -4   62.09    9.70
   3   3   4   37.20    7.90
   3   3   4   50.49    8.70
   3   3   4   45.10    9.40
  -4  -3  -4 2653.33   69.69
  -4  -3  -4 2750.12   67.39
  -4  -3  -4 2701.53   67.19
   4   3   4 2658.53   66.69
   4   3   4 2632.34   66.59
   4   3   4 2638.44   70.89
  -5  -3  -4 1411.96   46.00
  -5  -3  -4 1404.06   48.60
  -5  -3  -4 1438.06   45.30
   5   3   4 1462.35   45.60
   5   3   4 1430.16   49.99
   5   3   4 1439.56   45.70
  -6  -3  -4  639.74   44.20
  -6  -3  -4  667.13   32.90
  -6  -3  -4  654.33   31.00
  -6  -3  -4  680.33   35.60
   6   3   4  661.73   31.50
   6   3   4  650.33   31.40
   6   3   4  649.83   35.60
  -7  -3  -4   41.80   12.00
  -7  -3  -4   23.80   17.00
  -7  -3  -4   39.50   11.90
  -7  -3  -4   35.60   14.60
   7   3   4   34.30   13.90
   7   3   4   23.80   10.70
   7   3   4   47.40   13.00
  -8  -3  -4   72.39   17.90
  -8  -3  -4   78.29   14.40
  -8  -3  -4   59.09   13.00
  -8  -3  -4   42.00   21.90
   8   3   4   62.09   14.00
   8   3   4   77.19   13.40
   8   3   4   81.09   17.90
  11  -4  -4   -2.70    3.90
  11  -4  -4   -4.60   10.30
  11  -4  -4    0.10    5.30
 -11   4   4    1.40    2.90
  10  -4  -4  110.99   17.20
  10  -4  -4  126.69   11.10
  10  -4  -4  148.69   15.80
  10  -4  -4  131.69    9.60
   9  -4  -4  803.82   20.40
   9  -4  -4  817.12   31.40
   9  -4  -4  791.82   21.40
   9  -4  -4  828.42   38.60
   8  -4  -4  160.08   16.00
   8  -4  -4  140.89   20.40
   8  -4  -4  158.78    7.10
   8  -4  -4  152.48    6.60
   7  -4  -4 1863.01   50.89
   7  -4  -4 1931.31   55.49
   6  -4  -4  247.88   16.80
   6  -4  -4  246.38   18.20
   5  -4  -4  381.56   18.90
   5  -4  -4  382.46   19.80
   4  -4  -4   27.60    6.30
   4  -4  -4   37.80    8.30
   3  -4  -4 5973.90  110.69
   3  -4  -4 5831.52  115.49
  -3   4   4 5954.00  108.59
  -3   4   4 5835.62  108.59
   2  -4  -4    6.50    3.30
   2  -4  -4    7.60    3.50
  -2   4   4    9.50    3.20
   1  -4  -4 1648.83   38.60
   1  -4  -4 1663.43   39.10
   1  -4  -4 1619.44   37.10
  -1   4   4 1679.63   38.60
  -1  -4  -4 1449.35   39.00
  -1  -4  -4 1464.75   37.60
  -1  -4  -4 1476.25   39.60
   1   4   4 1366.46   38.20
   1   4   4 1419.06   39.00
  -2  -4  -4 5089.59  108.09
  -2  -4  -4 5027.90  107.09
  -2  -4  -4 5171.58  108.29
   2   4   4 4906.71  106.99
   2   4   4 5121.09  108.19
  -3  -4  -4  223.88   18.80
  -3  -4  -4  210.78   18.60
  -3  -4  -4  211.88   17.60
   3   4   4  189.28   18.10
   3   4   4  188.08   16.50
  -4  -4  -4  604.24   27.60
  -4  -4  -4  585.64   27.70
  -4  -4  -4  587.54   29.00
   4   4   4  549.85   27.90
   4   4   4  606.74   30.10
   4   4   4  608.14   27.80
  -5  -4  -4  659.13   44.60
  -5  -4  -4  657.43   33.10
  -5  -4  -4  642.94   31.00
  -5  -4  -4  634.24   31.20
   5   4   4  625.34   33.20
   5   4   4  598.44   30.20
   5   4   4  598.94   30.60
  -6  -4  -4  582.04   31.30
  -6  -4  -4  536.95   30.20
  -6  -4  -4  485.45   43.40
  -6  -4  -4  512.95   32.60
   6   4   4  622.54   32.80
   6   4   4  527.35   29.20
   6   4   4  550.44   34.90
  -7  -4  -4   37.80   11.90
  -7  -4  -4   53.79   14.00
  -7  -4  -4   41.00   22.70
  -7  -4  -4   46.90   14.90
   7   4   4   86.09   17.50
   7   4   4   63.99   13.00
   7   4   4   59.29   13.00
  10  -5  -4    7.30    2.70
  10  -5  -4    8.00    5.80
  10  -5  -4    2.60    9.90
  10  -5  -4    3.80    2.70
   9  -5  -4   12.50    7.00
   9  -5  -4   10.60    9.80
   8  -5  -4  180.58   19.90
   8  -5  -4  199.58   16.30
   7  -5  -4  424.26   24.10
   7  -5  -4  442.56   22.00
   6  -5  -4  951.30   32.80
   6  -5  -4 1001.40   33.30
   5  -5  -4  486.85   22.80
   5  -5  -4  476.55   20.30
   4  -5  -4    7.80    4.80
   4  -5  -4   14.20    2.30
   4  -5  -4   11.10    2.40
   3  -5  -4 2113.79   45.10
   3  -5  -4 2087.29   44.20
   3  -5  -4 2178.68   46.30
  -3   5   4 2130.79   42.90
  -3   5   4 2143.99   43.30
   2  -5  -4 2094.79   43.80
   2  -5  -4 2092.39   47.20
   2  -5  -4 2101.59   46.30
  -2   5   4 2143.89   46.40
  -2   5   4 2087.19   45.30
   1  -5  -4   58.89    7.40
   1  -5  -4   54.19    7.00
  -1   5   4   41.60    6.00
  -1   5   4   53.69    7.20
   0  -5  -4  306.77   17.00
   0  -5  -4  304.17   16.20
   0  -5  -4  284.97   13.40
   0   5   4  312.77   16.00
   0   5   4  305.27   16.50
  -1  -5  -4   -2.60    6.70
  -1  -5  -4    0.00    6.90
  -1  -5  -4    4.80    5.50
   1   5   4    2.10    6.60
   1   5   4    9.50    6.80
  -2  -5  -4  310.67   17.90
  -2  -5  -4  278.47   19.70
  -2  -5  -4  299.97   19.00
   2   5   4  328.17   19.80
   2   5   4  295.47   18.70
  -3  -5  -4  550.44   27.50
  -3  -5  -4  506.45   25.30
  -3  -5  -4  529.95   27.30
   3   5   4  525.05   26.10
   3   5   4  474.85   25.70
  -4  -5  -4  415.16   26.30
  -4  -5  -4  403.16   26.00
  -4  -5  -4  440.06   27.50
  -4  -5  -4  411.76   37.80
   4   5   4  439.76   26.40
   4   5   4  382.76   26.00
  -5  -5  -4   76.19   13.60
  -5  -5  -4   76.89   12.90
  -5  -5  -4   64.99   21.30
  -5  -5  -4   82.49   13.90
   5   5   4   76.19   13.10
   5   5   4   75.59   14.20
   5   5   4  108.29   13.90
  -6  -5  -4  101.49   16.70
  -6  -5  -4  119.99   15.80
  -6  -5  -4   73.79   24.70
  -6  -5  -4  125.99   16.90
   6   5   4  102.59   15.70
   6   5   4  103.19   14.90
   6   5   4   92.59   17.00
  10  -6  -4  945.11   40.90
   9  -6  -4   61.89    8.70
   9  -6  -4   53.79   11.60
   8  -6  -4  467.85   21.90
   8  -6  -4  476.05   26.10
   7  -6  -4  583.44   25.00
   7  -6  -4  581.54   26.10
   6  -6  -4    4.30    7.10
   6  -6  -4   -4.50    5.80
   5  -6  -4 1010.20   35.60
   5  -6  -4  994.50   28.90
   4  -6  -4  217.08   10.00
   4  -6  -4  204.98    9.00
   4  -6  -4  215.98   10.80
  -4   6   4  208.18    6.30
  -4   6   4  206.08    6.10
   3  -6  -4  424.86   12.00
   3  -6  -4  420.56   15.00
   3  -6  -4  424.66   16.00
   3  -6  -4  418.86   11.30
  -3   6   4  431.46   14.70
  -3   6   4  423.36   13.80
   2  -6  -4  292.57   15.30
  -2   6   4  326.57   15.10
  -2   6   4  316.17   13.80
   1  -6  -4 3380.66   74.89
   1  -6  -4 3281.07   65.49
   1  -6  -4 3493.35   73.99
  -1   6   4 3407.76   74.59
  -1   6   4 3295.37   72.39
   0  -6  -4  449.06   15.40
   0  -6  -4  400.46   20.50
   0  -6  -4  411.66   20.40
   0   6   4  450.15   20.10
   0   6   4  449.86   21.30
  -1  -6  -4 2433.26   60.89
  -1  -6  -4 2402.06   60.79
  -1  -6  -4 2313.07   54.39
   1   6   4 2355.76   59.39
   1   6   4 2370.86   60.39
  -2  -6  -4 2104.69   57.59
  -2  -6  -4 2062.79   57.19
  -2  -6  -4 2079.59   52.99
   2   6   4 2071.89   57.49
   2   6   4 2148.29   57.29
  -3  -6  -4   58.39   20.00
  -3  -6  -4   54.59   10.70
  -3  -6  -4   57.39   12.20
   3   6   4   95.29   13.20
   3   6   4   66.19   11.90
  -4  -6  -4 1518.05   70.49
  -4  -6  -4 1550.04   48.50
  -4  -6  -4 1552.34   51.99
  -4  -6  -4 1503.45   50.59
   4   6   4 1605.54   51.49
   4   6   4 1534.15   50.89
  -5  -6  -4   11.60    9.20
  -5  -6  -4   18.50   12.80
  -5  -6  -4   10.50   21.00
  -5  -6  -4   15.60   10.70
   5   6   4   25.30   12.10
   5   6   4   13.30   10.30
   9  -7  -4   19.70    8.50
   8  -7  -4   38.70    8.40
   8  -7  -4   41.90    9.00
   7  -7  -4   17.30    6.60
   7  -7  -4   16.70    7.60
   6  -7  -4   20.60    7.70
   6  -7  -4   19.80    5.70
   5  -7  -4 1270.17   29.90
   5  -7  -4 1321.17   28.60
   5  -7  -4 1328.37   27.80
   4  -7  -4  888.11   24.50
   4  -7  -4  913.31   23.60
  -4   7   4  892.71   21.30
  -4   7   4  895.61   20.80
   3  -7  -4 1851.01   44.80
   3  -7  -4 1834.52   43.30
  -3   7   4 1891.71   43.10
  -3   7   4 1848.72   41.60
   2  -7  -4    1.70    5.20
  -2   7   4   -2.40    4.80
  -2   7   4    0.20    5.30
   1  -7  -4  104.89   13.50
  -1   7   4   94.69   11.90
  -1   7   4   84.19    9.90
   0  -7  -4 1268.67   39.30
   0  -7  -4 1248.68   40.10
   0   7   4 1275.57   40.20
   0   7   4 1304.07   38.50
  -1  -7  -4   -6.00    6.70
  -1  -7  -4    4.80    4.00
  -1  -7  -4  -15.00    6.60
   1   7   4  -11.40    5.70
   1   7   4  -11.00    6.20
  -2  -7  -4   -8.10   14.90
  -2  -7  -4    5.90    7.90
  -2  -7  -4   15.60    9.20
  -2  -7  -4   13.90    5.50
   2   7   4   13.80    8.10
   2   7   4    0.80    7.30
  -3  -7  -4  199.48   21.30
  -3  -7  -4  144.59   16.30
  -3  -7  -4  178.68   30.50
  -3  -7  -4  209.18   21.20
   3   7   4  180.28   21.50
   3   7   4  194.08   21.20
  -4  -7  -4  340.07   21.60
  -4  -7  -4  284.07   41.00
  -4  -7  -4  318.97   25.20
  -4  -7  -4  315.27   25.80
   4   7   4  308.87   24.80
   4   7   4  345.27   25.70
   8  -8  -4  691.43   26.90
   8  -8  -4  733.03   26.50
   7  -8  -4  207.28   17.50
   7  -8  -4  179.08   11.80
   6  -8  -4 1060.99   38.20
   5  -8  -4  140.19    9.30
   5  -8  -4  161.78    9.10
   4  -8  -4    1.60    4.60
   4  -8  -4   -0.30    4.50
  -4   8   4   -2.20    2.90
  -4   8   4    2.60    3.90
   3  -8  -4  169.38   14.30
   3  -8  -4  192.08   14.00
  -3   8   4  190.48   12.50
  -3   8   4  176.78   13.30
   2  -8  -4  440.46   22.20
   2  -8  -4  501.95   21.20
  -2   8   4  470.15   21.70
   1  -8  -4  -11.60    5.50
  -1   8   4  -13.40    5.60
  -1   8   4   -4.20    5.10
   0  -8  -4  148.69   16.70
   0   8   4  144.09   16.40
   0   8   4   93.29   11.30
  -1  -8  -4 1327.87   44.40
  -1  -8  -4 1343.27   65.49
  -1  -8  -4 1316.57   44.80
   1   8   4 1273.87   42.60
   1   8   4 1268.57   43.80
  -2  -8  -4  258.17   22.00
  -2  -8  -4  252.17   23.00
  -2  -8  -4  220.98   35.10
   2   8   4  253.97   20.20
   2   8   4  257.47   21.60
   6  -9  -4  140.89    6.80
   6  -9  -4  144.39    6.50
   5  -9  -4   76.19    9.10
   5  -9  -4   74.69    9.00
   4  -9  -4  245.08   14.90
   4  -9  -4  282.67   15.30
  -4   9   4  289.47   13.40
  -4   9   4  293.27   12.50
   3  -9  -4  610.44   23.30
   3  -9  -4  532.45   23.50
  -3   9   4  649.93   23.40
  -3   9   4  598.64   21.40
   2  -9  -4  263.57   19.30
   2  -9  -4  312.57   18.80
  -2   9   4  249.08   17.70
   1  -9  -4 1035.70   37.70
   1  -9  -4 1071.49   57.59
   1  -9  -4 1058.69   36.30
  -1   9   4 1067.69   36.90
   0  -9  -4   -7.10    7.00
   0  -9  -4   -7.80   14.30
   0   9   4   -2.90    6.60
   0   9   4    5.90    7.30
  -1  12  -5  421.26   26.80
  -1  12  -5  391.46   25.20
   1 -12   5  322.57   35.70
   1 -12   5  434.16   27.00
   1 -12   5  456.55   28.10
  -2  12  -5   36.70   10.40
  -2  12  -5   35.60    9.30
   2 -12   5   29.80    9.00
   2 -12   5   37.90   10.90
  -3  12  -5   56.99   10.70
  -3  12  -5   89.09   12.70
   3 -12   5   73.29   11.40
   3 -12   5   72.89   12.10
   3 -12   5   52.39   15.80
  -4  12  -5  189.68   18.80
  -4  12  -5  209.18   19.40
   4 -12   5  168.18   20.70
   4 -12   5  162.28   19.50
   4 -12   5  194.88   19.70
  -5  12  -5    9.40    7.60
  -5  12  -5    9.80    5.90
  -5  12  -5   24.30    8.90
   5 -12   5   20.70    6.70
   5 -12   5   12.50    9.40
   5 -12   5   -1.20    8.60
   2  11  -5   21.30    9.70
   2  11  -5    4.60    9.60
   2  11  -5    6.90    7.80
  -2 -11   5    7.50   18.50
  -2 -11   5    2.10    9.20
  -2 -11   5   12.10   10.80
   1  11  -5  194.28   20.10
   1  11  -5  212.68   21.10
   1  11  -5  206.88   16.30
  -1 -11   5  209.38   20.70
  -1 -11   5  209.88   22.50
  -1 -11   5  165.18   27.20
   0  11  -5  634.84   31.70
   0  11  -5  604.54   22.50
   0  11  -5  620.24   30.10
   0 -11   5  580.04   41.90
   0 -11   5  642.54   31.40
   0 -11   5  628.84   31.70
  -1  11  -5   70.89    9.30
  -1  11  -5   59.69    7.20
  -1  11  -5   68.59   11.40
  -1  11  -5   61.89   11.80
   1 -11   5   49.30   17.00
   1 -11   5   51.19   10.80
   1 -11   5   59.79   12.50
  -2  11  -5    8.80    8.40
  -2  11  -5   -3.30    4.10
  -2  11  -5   -2.60    6.40
   2 -11   5   -1.40    8.10
   2 -11   5  -13.40    9.40
   2 -11   5   -1.30    7.70
  -3  11  -5  556.34   20.90
  -3  11  -5  545.35   27.40
  -3  11  -5  540.55   25.70
   3 -11   5  536.25   30.80
   3 -11   5  544.25   26.40
   3 -11   5  560.74   27.50
  -4  11  -5  380.66   20.00
  -4  11  -5  470.15   24.00
   4 -11   5  396.16   23.80
   4 -11   5  409.96   24.00
   4 -11   5  443.46   24.90
  -5  11  -5  291.27   20.00
  -5  11  -5  285.47   20.50
   5 -11   5  276.07   20.30
   5 -11   5  278.77   15.80
   5 -11   5  304.67   22.10
  -6  11  -5 1507.75   47.20
  -6  11  -5 1605.84   46.50
  -6  11  -5 1486.75   48.10
   6 -11   5 1596.04   47.50
   6 -11   5 1532.25   47.10
  -7  11  -5  160.58   17.50
  -7  11  -5  144.79   17.30
   7 -11   5  152.08   18.90
   7 -11   5  144.69   18.10
   4  10  -5   62.69   12.10
   4  10  -5   68.99   13.60
   4  10  -5   89.49   14.50
  -4 -10   5   76.49   14.60
  -4 -10   5   54.09   25.90
  -4 -10   5   68.29   12.40
   3  10  -5  -12.50    9.70
   3  10  -5    7.20    8.90
   3  10  -5    3.10    8.50
  -3 -10   5    3.60    8.30
  -3 -10   5   -6.80    9.50
  -3 -10   5   -5.40   18.10
   2  10  -5   96.49   12.90
   2  10  -5   57.59   12.00
   2  10  -5   67.69   13.20
  -2 -10   5   60.49   11.70
  -2 -10   5   76.29   13.80
  -2 -10   5  102.69   25.80
   1  10  -5  542.55   28.50
   1  10  -5  506.35   23.30
   1  10  -5  565.44   28.70
  -1 -10   5  507.45   39.50
  -1 -10   5  528.95   28.30
  -1 -10   5  563.44   30.50
   0  10  -5   54.69   10.80
   0  10  -5   53.59    8.20
   0  10  -5   53.99   11.40
   0 -10   5   54.89   11.70
   0 -10   5   31.40   16.80
   0 -10   5   56.09   10.40
  -1  10  -5  173.08   12.80
  -1  10  -5  193.48   19.40
  -1  10  -5  161.18   12.70
  -1  10  -5  217.48   20.10
   1 -10   5  132.19   20.20
   1 -10   5  214.98   19.00
   1 -10   5  205.08   20.30
  -2  10  -5 1850.81   46.70
  -2  10  -5 1878.01   53.79
  -2  10  -5 2041.20   54.49
   2 -10   5 2002.20   54.89
   2 -10   5 2028.80   55.29
   2 -10   5 1950.90   62.69
  -3  10  -5 1053.89   32.10
  -3  10  -5 1055.99   36.20
   3 -10   5 1002.00   39.90
   3 -10   5 1043.60   35.90
   3 -10   5 1015.10   35.90
  -4  10  -5  825.12   30.30
  -4  10  -5  793.42   31.10
  -4  10  -5  827.92   31.20
   4 -10   5  782.52   30.50
   4 -10   5  803.12   31.10
   4 -10   5  817.52   31.90
  -5  10  -5   42.30   10.20
  -5  10  -5   33.60    9.00
  -5  10  -5   29.50    9.20
   5 -10   5   46.60    7.00
   5 -10   5   37.60    9.50
   5 -10   5   30.00    9.20
  -6  10  -5   21.30   11.60
  -6  10  -5    0.30    6.50
  -6  10  -5  -12.40    6.00
   6 -10   5   -5.70    6.80
   6 -10   5   -3.70    6.50
  -7  10  -5  -13.40    6.70
  -7  10  -5   15.10   10.80
  -7  10  -5  -12.50    7.30
   7 -10   5   -2.00    8.00
   7 -10   5   -4.40    7.50
  -8  10  -5   31.60   15.50
  -8  10  -5   28.90    8.90
  -8  10  -5   23.70    9.20
   8 -10   5   22.90    9.50
   8 -10   5   20.60    9.50
   5   9  -5  210.38   24.40
   5   9  -5  236.38   25.10
   5   9  -5  233.68   23.40
  -5  -9   5  197.58   34.10
  -5  -9   5  242.68   23.40
  -5  -9   5  185.98   23.90
   4   9  -5 1369.06   49.30
   4   9  -5 1524.25   51.29
   4   9  -5 1496.35   50.29
  -4  -9   5 1555.54   50.49
  -4  -9   5 1572.04   52.19
  -4  -9   5 1594.14   75.09
   3   9  -5  334.37   25.40
   3   9  -5  314.47   22.70
   3   9  -5  314.27   22.80
  -3  -9   5  308.37   23.90
  -3  -9   5  335.27   39.50
  -3  -9   5  360.46   23.70
   2   9  -5  195.98   19.70
   2   9  -5  204.68   19.10
   2   9  -5  191.28   17.90
  -2  -9   5  168.18   19.50
  -2  -9   5  196.28   18.90
  -2  -9   5  156.78   26.80
   1   9  -5 2808.22   70.59
   1   9  -5 2711.33   65.59
   1   9  -5 2844.22   71.49
  -1  -9   5 2784.62   70.29
  -1  -9   5 2809.72   70.69
  -1  -9   5 2761.12   87.59
   0   9  -5   24.30    7.00
   0   9  -5   43.00    9.10
   0   9  -5   37.80    8.80
   0  -9   5   24.60   14.30
   0  -9   5   29.30    8.50
   0  -9   5   30.80    9.30
  -1   9  -5  632.94   26.50
  -1   9  -5  620.54   26.80
   1  -9   5  655.83   27.60
   1  -9   5  530.15   32.50
   1  -9   5  643.84   26.70
  -2   9  -5  444.06   21.80
  -2   9  -5  460.95   19.80
   2  -9   5  474.65   22.70
   2  -9   5  482.65   23.50
   2  -9   5  473.75   27.60
  -3   9  -5 1095.59   34.60
  -3   9  -5  977.40   33.90
  -3   9  -5 1139.99   34.20
   3  -9   5 1098.89   35.50
   3  -9   5 1148.19   36.00
   3  -9   5 1137.89   38.00
  -4   9  -5   92.59   11.00
  -4   9  -5  104.09   15.20
  -4   9  -5   82.59   10.40
   4  -9   5   74.39   10.30
   4  -9   5  108.49   12.30
   4  -9   5   80.79   10.40
  -5   9  -5 1234.98   41.60
  -5   9  -5 1184.78   37.90
  -5   9  -5 1178.58   37.00
   5  -9   5 1216.48   37.20
   5  -9   5 1205.98   38.20
  -6   9  -5  241.28   18.50
  -6   9  -5  255.87   17.70
  -6   9  -5  222.78   23.30
   6  -9   5  289.37   19.90
   6  -9   5  248.98   18.10
  -7   9  -5   79.39   10.30
  -7   9  -5   56.09    9.60
  -7   9  -5  102.89   16.00
   7  -9   5   60.89    9.60
   7  -9   5   77.49   10.50
  -8   9  -5 1185.68   40.20
  -8   9  -5 1196.58   39.40
  -8   9  -5 1246.48   50.69
   8  -9   5 1218.88   40.20
   8  -9   5 1226.28   40.40
  -9   9  -5  190.48   18.70
  -9   9  -5  150.38   17.20
  -9   9  -5  169.98   23.90
   9  -9   5  180.58   19.40
   9  -9   5  153.68   18.90
   6   8  -5   34.60   12.40
   6   8  -5   46.70   12.90
   6   8  -5   49.99   12.20
  -6  -8   5   37.50   10.90
  -6  -8   5   17.60   11.50
  -6  -8   5   44.10   23.90
   5   8  -5  718.83   33.10
   5   8  -5  660.63   33.10
   5   8  -5  654.13   35.10
  -5  -8   5  664.83   31.70
  -5  -8   5  668.43   33.80
  -5  -8   5  716.73   54.19
   4   8  -5   -8.40    8.00
   4   8  -5  -20.20    8.00
   4   8  -5   -2.70    7.70
  -4  -8   5  -20.40   15.60
  -4  -8   5  -10.80    8.00
  -4  -8   5   -5.30    8.60
   3   8  -5  410.56   39.20
   3   8  -5  378.76   23.50
   3   8  -5  408.46   25.10
   3   8  -5  381.76   23.70
  -3  -8   5  393.06   24.20
  -3  -8   5  403.86   24.60
  -3  -8   5  368.36   38.50
   2   8  -5  428.06   23.60
   2   8  -5  409.46   22.10
   2   8  -5  453.85   39.20
   2   8  -5  402.36   23.90
  -2  -8   5  420.36   24.70
  -2  -8   5  454.15   36.60
  -2  -8   5  410.66   22.80
   1   8  -5  539.35   25.00
   1   8  -5  547.95   25.30
   1   8  -5  550.44   23.40
   1   8  -5  666.23   47.00
  -1  -8   5  521.25   25.20
  -1  -8   5  553.44   25.30
  -1  -8   5  650.23   40.10
   0   8  -5 1038.80   34.10
   0   8  -5 1083.49   35.00
   0   8  -5 1023.80   49.60
   0  -8   5 1130.69   35.70
   0  -8   5 1069.69   44.40
   0  -8   5 1095.39   35.10
  -1   8  -5 2897.81   86.79
  -1   8  -5 3051.09   70.49
   1  -8   5 3072.29   70.89
   1  -8   5 3074.79   70.99
   1  -8   5 3068.79   80.19
  -2   8  -5  273.07   17.90
  -2   8  -5  243.88   16.20
  -2   8  -5  264.37   26.10
  -2   8  -5  248.98   15.30
   2  -8   5  265.97   16.80
   2  -8   5  284.07   20.80
   2  -8   5  249.68   16.70
  -3   8  -5  388.16   19.20
  -3   8  -5  378.96   26.60
  -3   8  -5  371.36   19.90
  -3   8  -5  403.16   19.80
   3  -8   5  378.06   20.50
   3  -8   5  389.46   19.60
   3  -8   5  402.96   19.70
  -4   8  -5 2418.76   60.99
  -4   8  -5 2458.85   58.89
  -4   8  -5 2382.36   57.69
   4  -8   5 2384.76   58.79
   4  -8   5 2410.26   58.19
   4  -8   5 2317.67   54.99
  -5   8  -5  437.36   21.70
  -5   8  -5  429.86   25.00
  -5   8  -5  432.76   21.30
   5  -8   5  434.16   21.50
   5  -8   5  456.85   22.10
  -6   8  -5 1443.26   41.30
  -6   8  -5 1479.55   48.90
  -6   8  -5 1380.86   41.20
   6  -8   5 1497.15   41.90
   6  -8   5 1419.16   41.50
  -7   8  -5  -12.50    5.70
  -7   8  -5  -12.50    9.90
  -7   8  -5  -15.00    6.30
   7  -8   5   -6.00    6.40
   7  -8   5  -12.70    6.40
  -8   8  -5  329.07   21.20
  -8   8  -5  316.07   20.50
   8  -8   5  311.17   21.20
   8  -8   5  330.97   20.70
  -9   8  -5  -10.00   13.50
   9  -8   5  -12.90    7.60
   9  -8   5   -9.30    7.10
   7   7  -5   31.60   11.90
   7   7  -5   13.10   12.20
   7   7  -5   20.90   12.50
  -7  -7   5   20.90   11.40
  -7  -7   5   35.50   23.30
  -7  -7   5   33.20   10.90
   6   7  -5   -8.70    7.50
   6   7  -5  -10.00    8.50
   6   7  -5    1.10   10.90
  -6  -7   5    7.80    8.70
  -6  -7   5   12.50   10.40
  -6  -7   5   57.29   23.40
   5   7  -5  278.77   34.80
   5   7  -5  233.38   23.30
   5   7  -5  260.47   20.80
   5   7  -5  265.17   22.20
  -5  -7   5  265.07   22.00
  -5  -7   5  243.28   21.80
  -5  -7   5  246.38   35.50
   4   7  -5 1551.34   68.39
   4   7  -5 1669.33   48.40
   4   7  -5 1540.35   49.60
   4   7  -5 1602.94   48.10
  -4  -7   5 1532.95   67.09
  -4  -7   5 1598.84   48.90
  -4  -7   5 1616.84   47.50
   3   7  -5  664.73   30.10
   3   7  -5  819.82   49.30
   3   7  -5  698.53   29.60
   3   7  -5  728.13   29.80
  -3  -7   5  747.23   29.60
  -3  -7   5  841.42   47.10
  -3  -7   5  765.32   30.60
   2   7  -5 5837.52  122.09
   2   7  -5 5654.93  120.59
   2   7  -5 5675.43  121.29
   2   7  -5 5594.94  143.49
  -2  -7   5 5889.21  121.89
  -2  -7   5 5856.31  121.59
  -2  -7   5 5691.33  140.59
   1   7  -5  159.78   14.60
   1   7  -5  154.38   14.30
   1   7  -5  112.39   19.20
   1   7  -5  145.49   13.20
  -1  -7   5  123.49   19.20
  -1  -7   5  152.48   14.10
  -1  -7   5  151.98   14.50
   0   7  -5   78.29   16.40
   0   7  -5   57.69    8.40
   0  -7   5   56.69    8.60
   0  -7   5   57.09   13.80
   0  -7   5   72.29    9.60
  -1   7  -5 5256.27  109.09
  -1   7  -5 5474.75  110.29
  -1   7  -5 4975.90  122.99
   1  -7   5 5176.68  117.39
   1  -7   5 5423.96  109.69
   1  -7   5 5210.28  109.19
  -2   7  -5  386.26   25.50
  -2   7  -5  386.76   18.40
  -2   7  -5  374.26   17.50
  -2   7  -5  385.56   19.30
   2  -7   5  369.06   18.30
   2  -7   5  401.46   21.20
   2  -7   5  390.06   18.50
  -3   7  -5  180.78   13.10
  -3   7  -5  186.78   13.50
  -3   7  -5  156.88   13.90
  -3   7  -5  153.48   18.00
   3  -7   5  165.58   13.10
   3  -7   5  174.48   13.10
   3  -7   5  197.78   13.60
  -4   7  -5  187.48   16.70
  -4   7  -5  209.78   14.00
  -4   7  -5  214.28   14.90
  -4   7  -5  216.58   17.70
   4  -7   5  222.98   14.90
   4  -7   5  205.48   14.00
  -5   7  -5 1427.86   44.80
  -5   7  -5 1254.27   37.40
  -5   7  -5 1273.37   37.50
   5  -7   5 1323.07   38.20
   5  -7   5 1298.37   37.60
  -6   7  -5  201.78   21.90
  -6   7  -5  207.88   16.60
  -6   7  -5  210.18   15.60
   6  -7   5  216.58   16.90
   6  -7   5  208.68   15.70
  -7   7  -5 3055.39   71.79
  -7   7  -5 2935.41   82.29
  -7   7  -5 3055.59   72.39
   7  -7   5 3060.99   72.19
   7  -7   5 3079.09   72.39
  -8   7  -5   60.59    9.70
  -8   7  -5   71.59   16.80
   8  -7   5   70.39   10.80
   8  -7   5   56.39   10.00
  -9   7  -5   16.10    7.90
  -9   7  -5   -3.00   13.00
  -9   7  -5   -3.30    6.50
   9  -7   5    8.40    7.90
   9  -7   5   23.20   10.10
   9  -7   5    6.50    8.00
 -10   7  -5  306.87   22.50
 -10   7  -5  291.87   35.10
 -10   7  -5  361.76   22.80
  10  -7   5  347.37   23.40
  10  -7   5  341.27   27.60
  10  -7   5  333.77   23.60
   8   6  -5  210.68   22.20
   8   6  -5  179.68   26.60
  -8  -6   5  202.68   35.80
  -8  -6   5  202.98   22.90
  -8  -6   5  209.78   22.20
   7   6  -5   59.89   13.10
   7   6  -5   47.50   11.20
   7   6  -5   84.29   17.90
  -7  -6   5   50.59   12.00
  -7  -6   5   92.59   26.90
  -7  -6   5   48.60   11.10
   6   6  -5 3093.39   77.59
   6   6  -5 3079.99   84.19
   6   6  -5 3050.19  100.69
   6   6  -5 3059.59   78.49
  -6  -6   5 3057.59  102.49
  -6  -6   5 3209.08   79.19
  -6  -6   5 3006.50   76.69
   5   6  -5  115.49   13.50
   5   6  -5  139.99   17.00
  -5  -6   5  118.09   13.80
  -5  -6   5  100.09   12.60
   4   6  -5  938.91   32.80
   4   6  -5  869.81   35.30
   4   6  -5  932.31   33.60
   4   6  -5  882.01   48.20
  -4  -6   5  928.11   33.40
  -4  -6   5  928.61   32.60
  -4  -6   5  996.70   52.19
   3   6  -5 1238.48   39.30
   3   6  -5 1261.37   38.10
   3   6  -5 1271.77   37.90
   3   6  -5 1242.28   53.39
  -3  -6   5 1234.58   52.99
  -3  -6   5 1281.87   37.60
  -3  -6   5 1153.68   37.30
   2   6  -5  236.98   27.30
   2   6  -5  217.68   15.70
   2   6  -5  221.58   15.40
   2   6  -5  238.98   15.60
  -2  -6   5  240.18   16.10
  -2  -6   5  260.27   15.80
  -2  -6   5  212.38   24.10
   1   6  -5  952.60   41.50
   1   6  -5 1014.60   30.60
  -1  -6   5 1040.10   31.20
  -1  -6   5  980.80   40.10
  -1  -6   5  942.21   29.80
   0   6  -5 2134.89   50.49
   0   6  -5 2076.99   50.29
   0   6  -5 1991.40   61.39
   0  -6   5 2052.99   49.99
   0  -6   5 2147.59   59.59
   0  -6   5 2102.59   50.19
  -1   6  -5 1508.75   39.00
  -1   6  -5 1571.24   39.80
  -1   6  -5 1523.45   48.60
   1  -6   5 1462.45   44.30
   1  -6   5 1533.55   39.30
   1  -6   5 1571.74   39.60
  -2   6  -5  246.88   14.00
  -2   6  -5  235.28   18.40
  -2   6  -5  229.08   14.40
  -2   6  -5  244.28   14.10
   2  -6   5  234.98   14.90
   2  -6   5  220.78   14.60
   2  -6   5  238.68   15.60
  -4   6  -5 1601.34   41.50
  -4   6  -5 1629.54   45.80
  -4   6  -5 1556.64   41.50
  -4   6  -5 1626.64   41.50
   4  -6   5 1579.34   41.20
   4  -6   5 1566.34   41.00
  -5   6  -5 2698.03   62.99
  -5   6  -5 2798.72   63.89
  -5   6  -5 2735.33   70.29
  -5   6  -5 2675.13   59.69
   5  -6   5 2881.11   64.19
   5  -6   5 2755.02   63.39
  -6   6  -5 1897.11   41.90
  -6   6  -5 1978.30   50.89
  -6   6  -5 2125.19   61.09
  -6   6  -5 1985.50   51.09
   6  -6   5 2051.29   51.29
   6  -6   5 2020.40   51.59
  -7   6  -5   16.00   11.70
  -7   6  -5    2.70    6.40
  -7   6  -5   12.40    7.50
   7  -6   5   -3.20    6.20
   7  -6   5    2.80    8.20
   7  -6   5    3.70    7.00
  -8   6  -5  691.03   29.10
  -8   6  -5  699.63   30.10
  -8   6  -5  715.83   38.30
   8  -6   5  686.93   30.10
   8  -6   5  658.83   29.40
   8  -6   5  773.62   35.90
  -9   6  -5   27.00    9.20
  -9   6  -5   31.80   16.60
  -9   6  -5   32.60    9.30
   9  -6   5   36.80    9.60
   9  -6   5   42.50    9.80
   9  -6   5   41.40   12.50
 -10   6  -5  270.97   22.80
 -10   6  -5  247.18   20.50
 -10   6  -5  237.78   29.60
  10  -6   5  250.97   21.90
  10  -6   5  287.37   21.80
  10  -6   5  313.67   27.50
   9   5  -5  455.85   36.40
   9   5  -5  461.55   28.30
   9   5  -5  458.35   30.60
  -9  -5   5  566.74   52.59
  -9  -5   5  469.05   28.40
   8   5  -5    1.90    9.20
   8   5  -5   28.30   10.50
   8   5  -5    5.40   12.20
  -8  -5   5   30.90   21.80
  -8  -5   5   21.40    8.90
   7   5  -5    7.50   11.60
   7   5  -5   30.40   10.70
   7   5  -5   27.50    9.20
   7   5  -5   33.10   16.70
  -7  -5   5   30.50   20.20
  -7  -5   5   30.40    8.50
   6   5  -5   17.00   11.30
   6   5  -5   13.20    7.90
   6   5  -5   41.40   17.70
   6   5  -5   20.80    8.60
  -6  -5   5   12.20   17.80
  -6  -5   5    4.80    8.40
  -6  -5   5   11.20    7.70
   5   5  -5   75.19   18.60
   5   5  -5   57.29    9.90
   5   5  -5   52.69   12.30
   5   5  -5   62.89   10.20
  -5  -5   5   48.30    9.20
  -5  -5   5   54.09    9.20
   4   5  -5  302.67   28.30
   4   5  -5  259.07   17.40
   4   5  -5  259.57   17.60
   4   5  -5  275.97   20.90
  -4  -5   5  247.88   17.50
  -4  -5   5  253.57   18.00
  -4  -5   5  274.57   29.40
   3   5  -5 3123.29   70.49
   3   5  -5 3109.99   70.29
   3   5  -5 3109.09   73.39
   3   5  -5 3177.88   87.79
  -3  -5   5 3030.50   69.59
  -3  -5   5 3084.39   70.39
  -3  -5   5 3101.19   87.49
   2   5  -5 1414.96   38.20
   2   5  -5 1434.56   38.10
   2   5  -5 1449.76   50.99
  -2  -5   5 1435.46   38.20
  -2  -5   5 1429.66   49.90
  -2  -5   5 1441.66   38.00
   1   5  -5 2292.27   52.99
   1   5  -5 2303.87   53.09
   1   5  -5 2220.48   64.29
  -1  -5   5 2249.87   63.19
  -1  -5   5 2284.87   52.79
  -1  -5   5 2286.67   52.89
  -1   5  -5 2078.19   48.70
  -1   5  -5 2203.78   56.69
  -1   5  -5 2097.39   48.80
   1  -5   5 2132.29   53.69
   1  -5   5 2065.29   48.60
   1  -5   5 2090.49   48.70
  -2   5  -5 1195.48   31.50
  -2   5  -5 1191.68   32.00
  -2   5  -5 1138.29   33.20
  -2   5  -5 1154.98   35.70
   2  -5   5 1167.18   33.20
   2  -5   5 1234.28   32.00
   2  -5   5 1136.79   31.20
  -3   5  -5  472.05   19.50
  -3   5  -5  420.46   17.10
  -3   5  -5  413.06   20.20
   3  -5   5  426.96   17.40
   3  -5   5  444.46   17.60
  -4   5  -5   52.99    7.70
  -4   5  -5   54.09    7.60
   4  -5   5   64.09    8.00
   4  -5   5   53.29    7.70
  -5   5  -5   54.19   10.80
  -5   5  -5   56.29    8.60
  -5   5  -5   52.99    7.40
  -5   5  -5   57.79    8.40
   5  -5   5   39.50    7.40
   5  -5   5   49.40    7.90
  -6   5  -5  191.38   15.80
  -6   5  -5  168.68   20.20
  -6   5  -5  193.68   11.80
  -6   5  -5  213.58   16.10
   6  -5   5  157.58   18.50
   6  -5   5  175.18   14.50
   6  -5   5  171.58   14.30
  -7   5  -5  562.44   24.30
  -7   5  -5  557.54   33.20
  -7   5  -5  533.05   23.20
  -7   5  -5  549.35   24.10
  -7   5  -5  514.45   19.00
   7  -5   5  526.55   23.80
   7  -5   5  529.65   23.90
   7  -5   5  562.64   29.80
  -8   5  -5  387.26   31.10
  -8   5  -5  373.26   15.80
  -8   5  -5  339.87   22.80
  -8   5  -5  386.06   19.70
  -8   5  -5  352.56   22.40
   8  -5   5  346.17   21.70
   8  -5   5  413.76   28.90
   8  -5   5  343.27   21.60
  -9   5  -5 1184.98   36.90
  -9   5  -5 1294.97   43.10
  -9   5  -5 1186.98   32.90
  -9   5  -5 1210.38   41.30
  -9   5  -5 1327.67   56.89
   9  -5   5 1273.47   42.70
   9  -5   5 1234.68   50.39
   9  -5   5 1342.97   43.40
 -10   5  -5  289.17   37.90
 -10   5  -5  291.67   14.30
 -10   5  -5  295.37   24.60
 -10   5  -5  310.27   18.40
 -10   5  -5  269.37   22.70
  10  -5   5  278.77   23.00
  10  -5   5  292.77   27.50
  10  -5   5  289.57   22.20
   9   4  -5  471.05   27.90
   9   4  -5  453.35   35.40
   9   4  -5  484.85   29.40
  -9  -4   5  510.95   48.00
  -9  -4   5  458.75   25.80
   8   4  -5   11.60   12.00
   8   4  -5   23.50    9.90
   8   4  -5   14.00    8.40
   8   4  -5   12.60   13.70
  -8  -4   5   21.90   19.70
  -8  -4   5   13.20    8.40
   7   4  -5 2193.78   78.29
   7   4  -5 2230.08   68.69
   7   4  -5 2143.69   58.09
   7   4  -5 2247.68   60.39
  -7  -4   5 2230.78   83.29
  -7  -4   5 2133.99   57.89
   6   4  -5   61.69    9.80
   6   4  -5   66.69   18.80
   6   4  -5   77.79   14.20
  -6  -4   5   72.49   20.90
  -6  -4   5   62.09   10.20
  -6  -4   5   42.90    8.50
   5   4  -5   27.80   10.50
   5   4  -5   24.30   13.30
   5   4  -5   31.00    7.40
   5   4  -5   35.90    7.70
  -5  -4   5   30.40    7.80
  -5  -4   5   21.60    6.80
  -5  -4   5   49.20   17.60
   4   4  -5 9075.49  195.08
  -4  -4   5 8920.31  196.28
  -4  -4   5 9002.10  174.98
  -4  -4   5 8711.63  175.18
   3   4  -5  619.64   21.60
   3   4  -5  561.84   30.50
   3   4  -5  596.94   24.20
   3   4  -5  570.64   21.10
  -3  -4   5  598.94   21.20
  -3  -4   5  616.44   21.60
  -3  -4   5  598.14   31.90
   2   4  -5 3266.27   84.09
   2   4  -5 3461.05   72.19
  -2  -4   5 3354.46   71.79
  -2  -4   5 3403.46   71.69
  -2  -4   5 3365.26   84.79
   1   4  -5 2107.39   58.19
   1   4  -5 2066.39   47.20
   1   4  -5 2063.79   47.10
  -1  -4   5 2052.49   47.20
  -1  -4   5 2048.50   56.49
  -1  -4   5 2067.29   47.10
   0   4  -5 3654.73   85.09
   0   4  -5 3659.73   76.49
   0   4  -5 3736.43   76.69
   0  -4   5 3705.83   76.59
   0  -4   5 3694.83   76.49
   0  -4   5 3801.22   84.39
  -1   4  -5  778.72   22.80
  -1   4  -5  771.62   22.60
  -1   4  -5  785.62   28.40
   1  -4   5  725.83   26.10
   1  -4   5  804.22   22.90
   1  -4   5  779.92   22.80
  -2   4  -5 5158.38  104.49
  -2   4  -5 4894.51  100.19
   2  -4   5 4928.61  100.19
   2  -4   5 5006.30  100.39
  -3   4  -5 1222.28   34.90
  -3   4  -5 1339.87   34.40
  -3   4  -5 1387.06   34.60
  -3   4  -5 1322.77   38.30
   3  -4   5 1301.47   34.00
   3  -4   5 1366.96   34.60
  -4   4  -5  692.23   23.10
  -4   4  -5  633.14   22.20
  -4   4  -5  682.43   27.50
  -4   4  -5  705.73   23.60
   4  -4   5  712.03   23.20
   4  -4   5  668.63   22.80
  -5   4  -5 8284.77  164.98
  -5   4  -5 8483.55  165.48
  -5   4  -5 8248.78  172.98
   5  -4   5 8344.37  165.18
   5  -4   5 8228.88  164.88
   5  -4   5 8601.74  172.78
  -6   4  -5  223.98   16.80
  -6   4  -5  235.38   15.80
  -6   4  -5  218.28   21.70
   6  -4   5  209.68   16.40
   6  -4   5  231.88   16.00
   6  -4   5  211.08   19.90
  -7   4  -5 4001.80   99.99
  -7   4  -5 3880.41   88.09
  -7   4  -5 3974.70   88.39
   7  -4   5 3769.62   96.89
   7  -4   5 3895.41   88.09
   7  -4   5 3845.82   87.69
  -8   4  -5   45.00   11.60
  -8   4  -5   29.60    9.50
  -8   4  -5   25.10    8.20
  -8   4  -5   53.39   16.20
   8  -4   5   33.20   13.00
   8  -4   5   46.20   10.00
   8  -4   5   26.90    8.50
  -9   4  -5  277.97   34.40
  -9   4  -5  195.48   19.70
  -9   4  -5  229.68   24.90
  -9   4  -5  218.48   21.00
   9  -4   5  237.48   22.20
   9  -4   5  197.08   25.10
   9  -4   5  206.38   21.40
 -10   4  -5  131.49   24.90
 -10   4  -5  186.98   23.00
 -10   4  -5  179.18   24.60
 -10   4  -5  151.78   18.60
  10  -4   5  188.88   21.90
  10  -4   5  165.68   20.60
  10  -4   5  187.88   26.00
  10   3  -5  135.49   17.20
  10   3  -5  129.19   16.50
  10   3  -5   96.89   20.60
 -10  -3   5  172.28   17.50
 -10  -3   5  132.79   28.90
   9   3  -5   25.00   13.90
   9   3  -5   -3.30   12.20
   9   3  -5    4.90    8.60
   9   3  -5    4.10    7.10
  -9  -3   5    8.30    7.40
  -9  -3   5   17.50   19.80
   8   3  -5   67.59   15.60
   8   3  -5   70.89   11.40
   8   3  -5   68.29   17.60
   8   3  -5   58.99   11.60
  -8  -3   5   57.69   10.40
  -8  -3   5   72.49   21.50
   7   3  -5  574.34   26.00
   7   3  -5  609.04   39.50
   7   3  -5  603.44   34.50
   7   3  -5  567.04   26.00
  -7  -3   5  665.43   46.10
  -7  -3   5  593.14   25.00
   6   3  -5  425.36   32.10
   6   3  -5  391.46   20.30
   6   3  -5  443.96   27.30
   6   3  -5  380.06   20.30
  -6  -3   5  426.76   35.00
  -6  -3   5  413.26   20.50
   5   3  -5   56.89    7.90
   5   3  -5   51.79   14.10
   5   3  -5   47.50    7.90
   5   3  -5   42.70   10.50
  -5  -3   5   48.00   15.00
   4   3  -5  241.98   17.60
   4   3  -5  274.97   14.20
   4   3  -5  257.57   22.70
   4   3  -5  272.87   14.10
  -4  -3   5  271.17   14.60
  -4  -3   5  275.87   24.10
  -4  -3   5  271.27   14.20
   3   3  -5  782.12   23.40
   3   3  -5  774.62   23.60
   3   3  -5  777.52   33.60
   3   3  -5  793.82   27.80
  -3  -3   5  806.52   23.70
  -3  -3   5  814.52   34.70
  -3  -3   5  800.12   23.40
   2   3  -5 5199.48  110.89
  -2  -3   5 4907.71  109.59
  -2  -3   5 4753.42   97.39
  -2  -3   5 4736.23   97.09
   0   3  -5 1824.82   40.50
   0   3  -5 1696.23   40.00
   0   3  -5 1802.82   47.00
   0  -3   5 1756.02   46.10
   0  -3   5 1802.02   40.40
   0  -3   5 1818.72   40.30
   1  -3   5 4470.45   89.29
  -3   3  -5 1766.92   46.80
  -3   3  -5 1825.72   42.50
  -3   3  -5 1745.13   42.10
  -3   3  -5 1749.32   44.40
   3  -3   5 1776.22   42.30
   3  -3   5 1736.53   42.10
  -4   3  -5 1013.90   34.40
  -4   3  -5  983.60   29.40
  -4   3  -5  968.10   29.10
   4  -3   5 1003.20   29.30
   4  -3   5 1014.30   29.50
  -5   3  -5  205.18   19.60
  -5   3  -5  207.98   15.80
  -5   3  -5  207.88   15.00
   5  -3   5  161.38   18.00
   5  -3   5  181.68   14.20
   5  -3   5  173.88   14.20
  -6   3  -5  133.19   14.00
  -6   3  -5  141.09   14.00
  -6   3  -5   98.99   15.10
   6  -3   5  140.19   14.20
   6  -3   5  116.29   13.50
   6  -3   5  132.79   18.20
  -7   3  -5  298.67   20.50
  -7   3  -5  288.37   26.30
  -7   3  -5  250.37   20.00
   7  -3   5  310.37   20.60
   7  -3   5  305.97   25.00
   7  -3   5  281.07   19.90
  -8   3  -5  492.75   25.30
  -8   3  -5  459.55   29.90
  -8   3  -5  453.75   34.30
  -8   3  -5  462.55   27.10
   8  -3   5  467.25   26.40
   8  -3   5  449.95   31.40
   8  -3   5  474.75   25.10
  -9   3  -5    7.00    8.80
  -9   3  -5   -0.20    8.00
  -9   3  -5    6.60   13.00
  -9   3  -5    6.00   14.90
   9  -3   5   -0.80    7.70
   9  -3   5   13.70   11.60
   9  -3   5    5.70    8.80
 -10   3  -5  249.08   24.60
 -10   3  -5  218.48   21.20
 -10   3  -5  269.57   31.50
  10  -3   5  233.88   24.20
  10  -3   5  221.88   27.60
  10  -3   5  194.08   21.00
  10   2  -5   49.10   12.20
  10   2  -5   44.10   10.10
  10   2  -5   67.29   17.60
 -10  -2   5   78.59   11.70
 -10  -2   5   90.49   23.70
   9   2  -5  222.88   20.90
   9   2  -5  228.28   28.60
   9   2  -5  208.58   26.50
   9   2  -5  223.28   19.50
  -9  -2   5  205.48   18.30
  -9  -2   5  222.88   37.20
   8   2  -5  419.56   23.20
   8   2  -5  425.36   34.40
   8   2  -5  425.36   22.20
   8   2  -5  465.05   32.30
  -8  -2   5  465.45   40.60
  -8  -2   5  450.55   21.80
   7   2  -5 1889.51   59.89
   7   2  -5 1956.40   49.90
   7   2  -5 1861.11   48.40
   7   2  -5 1854.61   64.89
  -7  -2   5 1891.61   48.00
  -7  -2   5 1801.32   67.09
   6   2  -5  107.69   14.90
   6   2  -5  121.09   18.30
   6   2  -5  118.39   13.40
   6   2  -5  129.09   12.80
  -6  -2   5  130.99   12.10
  -6  -2   5  127.79   21.30
  -6  -2   5  117.99   12.40
   5   2  -5 7714.23  167.18
   5   2  -5 7745.22  150.38
   5   2  -5 7564.94  149.88
   5   2  -5 7716.33  159.88
  -5  -2   5 7800.62  169.68
  -5  -2   5 7627.24  149.69
  -5  -2   5 7590.84  149.88
   4   2  -5    2.30    8.10
   4   2  -5    4.10    6.50
   4   2  -5    2.20    3.50
  -4  -2   5    4.60    8.40
  -4  -2   5    6.30    4.10
  -4  -2   5   -1.20    3.80
   3   2  -5 4258.57   97.79
   3   2  -5 4241.48   84.89
   3   2  -5 4153.48   84.59
  -3  -2   5 4244.58   97.79
  -3  -2   5 4183.18   84.59
  -3  -2   5 4358.06   84.79
   1   2  -5  193.78    9.30
   1   2  -5  180.68   14.20
   1   2  -5  192.18    9.60
  -1  -2   5  191.98    9.30
  -1  -2   5  199.48   14.50
  -1  -2   5  198.48    9.30
  -1   2  -5 3083.99   64.29
  -1   2  -5 3074.19   69.89
  -1   2  -5 3117.69   64.39
   1  -2   5 3134.89   64.59
   1  -2   5 3216.28   64.59
  -2   2  -5 4985.90  103.89
  -3   2  -5  117.39   10.90
  -3   2  -5   99.39   12.30
  -3   2  -5   99.09    9.90
   3  -2   5  102.49   10.50
   3  -2   5  103.79   10.00
  -5   2  -5   -9.10    7.70
  -5   2  -5  -13.10    6.10
  -5   2  -5   -9.60    5.50
   5  -2   5   -9.30    5.40
   5  -2   5  -13.10    5.20
   5  -2   5   15.30    8.60
  -6   2  -5  453.45   28.20
  -6   2  -5  460.65   22.50
  -6   2  -5  438.76   21.90
   6  -2   5  461.25   27.80
   6  -2   5  471.95   22.90
   6  -2   5  476.55   22.20
  -7   2  -5 2832.72   70.29
  -7   2  -5 2756.02   69.69
  -7   2  -5 2786.72   79.79
   7  -2   5 2888.41   70.39
   7  -2   5 2774.82   69.69
   7  -2   5 2844.02   79.99
  -8   2  -5   -4.70   12.40
   8  -2   5  -13.40    9.70
   8  -2   5  -22.00    7.70
  -9   2  -5 1446.56   57.69
  -9   2  -5 1480.35   49.50
  -9   2  -5 1518.85   50.49
  -9   2  -5 1403.26   59.89
   9  -2   5 1481.45   59.19
   9  -2   5 1469.05   49.10
   9  -2   5 1564.34   50.29
 -10   2  -5   30.40   12.20
 -10   2  -5   23.00   10.80
 -10   2  -5   49.99   17.90
  10  -2   5   50.79   16.40
  10  -2   5    9.00   10.90
  10  -2   5    8.90    9.80
  10   1  -5    7.10   11.30
  10   1  -5   -5.20   11.50
  10   1  -5   -0.70    6.70
  10   1  -5    3.00    8.40
 -10  -1   5  -21.50   13.90
 -10  -1   5    3.20    6.60
   9   1  -5 1631.94   46.80
   9   1  -5 1551.04   44.30
   9   1  -5 1590.14   59.09
   9   1  -5 1642.54   61.99
  -9  -1   5 1439.86   63.49
  -9  -1   5 1573.24   43.60
   8   1  -5  509.15   22.40
   8   1  -5  518.85   34.70
   8   1  -5  485.15   31.30
   8   1  -5  522.05   23.30
  -8  -1   5  491.75   36.60
  -8  -1   5  498.55   21.60
   7   1  -5  465.95   19.60
   7   1  -5  420.56   29.40
   7   1  -5  411.46   27.30
   7   1  -5  442.16   19.60
  -7  -1   5  411.96   34.50
  -7  -1   5  451.45   19.00
   6   1  -5   17.90    5.40
   6   1  -5   12.20    8.80
   6   1  -5   18.10    5.20
   6   1  -5    3.40   10.20
  -6  -1   5    2.70   10.90
  -6  -1   5   15.50    5.30
  -6  -1   5   12.70    4.90
   5   1  -5  459.35   26.10
   5   1  -5  478.05   16.70
   5   1  -5  426.36   16.00
   5   1  -5  447.76   23.50
  -5  -1   5  462.85   27.10
  -5  -1   5  450.95   16.30
  -5  -1   5  447.06   16.00
   4   1  -5 2839.62   59.89
   4   1  -5 2957.20   73.59
   4   1  -5 2893.81   59.99
   4   1  -5 2984.60   68.99
  -4  -1   5 2973.70   73.79
  -4  -1   5 2825.92   60.39
  -4  -1   5 2921.61   59.79
   3   1  -5  933.21   23.20
   3   1  -5 1035.50   35.20
  -3  -1   5  885.41   24.60
  -3  -1   5  908.61   33.00
  -3  -1   5  952.50   23.00
   2   1  -5  768.52   27.90
   2   1  -5  767.22   19.30
   2   1  -5  745.53   19.20
  -2  -1   5  793.72   19.30
  -2  -1   5  736.13   27.60
  -2  -1   5  780.62   19.20
   1   1  -5    9.80    3.00
   1   1  -5   12.70    6.20
   1   1  -5   18.40    3.40
  -1  -1   5    9.10    2.90
  -1  -1   5   10.80    2.90
  -3   1  -5  186.38   12.10
  -3   1  -5  186.68   12.10
  -3   1  -5  186.48   15.00
   3  -1   5  190.48   12.00
   3  -1   5  184.18   11.90
  -4   1  -5  738.23   26.00
  -4   1  -5  770.32   30.10
  -4   1  -5  746.53   26.00
   4  -1   5  759.92   30.00
   4  -1   5  750.82   25.80
   4  -1   5  738.33   25.60
  -5   1  -5 2146.99   59.69
  -5   1  -5 2035.30   53.09
  -5   1  -5 2048.40   53.19
   5  -1   5 2082.99   53.09
   5  -1   5 2124.49   59.99
   5  -1   5 2113.19   53.29
  -6   1  -5   -4.80    7.10
  -6   1  -5  -11.80    6.80
  -6   1  -5   17.70   13.40
   6  -1   5    2.30    7.50
   6  -1   5   16.80   12.10
   6  -1   5    1.90    7.00
  -7   1  -5  290.47   20.40
  -7   1  -5  280.97   22.40
  -7   1  -5  268.37   26.60
   7  -1   5  265.47   20.00
   7  -1   5  257.97   20.50
   7  -1   5  303.67   27.20
  -8   1  -5   -5.00   12.50
  -8   1  -5    0.00    8.40
  -8   1  -5   -1.80    8.90
  -8   1  -5   -9.50   12.90
   8  -1   5   12.50   12.70
   8  -1   5    4.70    9.40
   8  -1   5   14.40    9.60
  -9   1  -5  590.34   40.90
  -9   1  -5  598.44   31.20
  -9   1  -5  596.94   32.00
  -9   1  -5  646.44   42.80
   9  -1   5  629.54   39.70
   9  -1   5  600.54   32.30
   9  -1   5  595.14   30.80
  10   0  -5  285.67   17.90
  10   0  -5  249.58   29.00
  10   0  -5  268.97   28.10
  10   0  -5  300.07   20.90
 -10   0   5  202.28   30.10
 -10   0   5  276.97   17.30
   9   0  -5  165.28   24.00
   9   0  -5  169.28   14.80
   9   0  -5  174.48   16.60
   9   0  -5  166.08   23.90
  -9   0   5  171.18   14.00
  -9   0   5  144.49   22.00
   8   0  -5  111.89   17.40
   8   0  -5  129.19   13.90
   8   0  -5  150.88   21.90
   8   0  -5  127.49   12.80
  -8   0   5  133.19   23.30
  -8   0   5  128.49   12.30
   7   0  -5   37.90   11.90
   7   0  -5   27.70    6.00
   7   0  -5   34.10    6.60
   7   0  -5   46.20   11.80
  -7   0   5   49.10   14.40
  -7   0   5   40.90    6.30
   6   0  -5 3819.92   79.19
   6   0  -5 3909.11   79.49
   6   0  -5 4025.40   93.19
   6   0  -5 3953.00   95.39
  -6   0   5 3888.91   78.69
  -6   0   5 3931.91   95.39
  -6   0   5 3855.11   78.69
   5   0  -5 1085.69   26.40
   5   0  -5 1097.09   38.60
   5   0  -5 1090.59   36.10
   5   0  -5 1134.09   26.80
  -5   0   5 1104.59   38.60
  -5   0   5 1119.49   26.10
  -5   0   5 1122.69   26.30
   4   0  -5 1112.49   36.70
   4   0  -5 1050.49   33.30
   4   0  -5 1069.69   24.40
   4   0  -5 1037.50   24.40
  -4   0   5 1061.29   35.70
  -4   0   5 1041.10   24.00
  -4   0   5 1042.50   23.80
   2   0  -5 1885.81   49.20
   2   0  -5 1897.91   38.60
   2   0  -5 1894.61   38.60
  -2   0   5 1888.51   38.50
  -2   0   5 1894.21   38.40
  -1   0  -5  202.68   14.10
  -1   0  -5  232.28   11.70
  -1   0  -5  207.98   10.80
   1   0   5  215.58   11.30
   1   0   5  231.48   11.00
  -2   0  -5 2286.17   52.99
  -2   0  -5 2341.87   53.09
  -2   0  -5 2452.95   56.99
   2   0   5 2387.16   52.99
   2   0   5 2308.57   52.89
  -3   0  -5 2336.57   54.59
  -3   0  -5 2294.17   58.29
  -3   0  -5 2289.87   54.49
   3   0   5 2310.97   54.49
   3   0   5 2382.86   54.89
  -4   0  -5 1068.89   32.90
  -4   0  -5 1035.60   36.70
  -4   0  -5 1016.20   32.50
   4   0   5 1078.29   32.70
   4   0   5 1061.89   37.50
   4   0   5 1060.29   33.00
  -5   0  -5   16.60    7.80
  -5   0  -5   27.00    7.90
  -5   0  -5   29.00   10.80
   5   0   5   30.00    8.60
   5   0   5   43.10   11.40
   5   0   5   42.40    8.90
  -6   0  -5 3402.56   80.19
  -6   0  -5 3366.56   79.99
  -6   0  -5 3286.67   87.09
   6   0   5 3178.18   78.49
   6   0   5 3235.68   87.39
   6   0   5 3339.67   79.69
  -7   0  -5  244.08   22.00
  -7   0  -5  268.47   26.70
  -7   0  -5  248.88   22.70
  -7   0  -5  266.77   30.10
   7   0   5  248.28   22.10
   7   0   5  289.57   27.80
   7   0   5  257.77   21.80
  -8   0  -5 1180.28   57.69
  -8   0  -5 1280.27   45.30
  -8   0  -5 1217.58   43.90
  -8   0  -5 1221.18   54.29
   8   0   5 1295.77   45.00
   8   0   5 1375.76   55.39
   8   0   5 1247.18   44.80
  -9   0  -5  254.87   24.50
  -9   0  -5  292.37   25.30
  -9   0  -5  300.77   37.70
  -9   0  -5  253.97   34.70
   9   0   5  262.57   23.30
   9   0   5  339.17   32.60
   9   0   5  267.57   26.80
  11  -1  -5   18.70   10.50
  11  -1  -5   -2.30   11.80
  11  -1  -5    3.80    7.90
  11  -1  -5    6.40    6.30
 -11   1   5    8.30    6.20
  10  -1  -5  421.36   30.70
  10  -1  -5  399.16   21.60
  10  -1  -5  377.76   19.00
  10  -1  -5  405.76   32.90
 -10   1   5  383.46   18.30
 -10   1   5  349.67   29.90
   9  -1  -5    2.90   10.10
   9  -1  -5    8.50    5.30
   9  -1  -5   -0.60   11.50
   9  -1  -5    2.10    5.90
  -9   1   5   -4.20    9.60
  -9   1   5    2.70    5.00
   8  -1  -5  191.98   13.10
   8  -1  -5  215.58   12.50
   8  -1  -5  202.88   22.40
   8  -1  -5  213.38   22.80
  -8   1   5  176.38   22.20
  -8   1   5  215.78   12.00
  -8   1   5  222.28   12.60
   7  -1  -5 2066.09   60.89
   7  -1  -5 2044.90   45.50
   7  -1  -5 2081.99   46.00
   7  -1  -5 2084.09   60.89
  -7   1   5 2122.29   44.90
  -7   1   5 2074.59   44.40
  -7   1   5 2057.09   60.79
   6  -1  -5  807.42   32.00
   6  -1  -5  791.82   32.70
   6  -1  -5  768.42   20.20
   6  -1  -5  779.82   20.30
  -6   1   5  770.02   19.10
  -6   1   5  769.22   19.00
  -6   1   5  808.12   32.40
   5  -1  -5 3262.57   64.49
   5  -1  -5 3365.16   80.09
   5  -1  -5 3283.57   77.49
   5  -1  -5 3342.97   64.39
  -5   1   5 3415.46   63.09
  -5   1   5 3323.77   79.29
  -5   1   5 3334.17   62.89
   4  -1  -5  147.79   14.50
   4  -1  -5  152.38    5.80
   4  -1  -5  141.39   13.30
   4  -1  -5  145.99    5.60
  -4   1   5  149.69    4.10
  -4   1   5  153.98    4.30
   3  -1  -5  719.93   15.80
   3  -1  -5  688.23   27.10
   3  -1  -5  724.43   15.80
  -3   1   5  734.63   15.00
  -3   1   5  713.33   15.00
   2  -1  -5 1665.93   33.70
   2  -1  -5 1608.54   33.30
   2  -1  -5 1627.14   45.50
  -2   1   5 1627.94   33.00
  -2   1   5 1637.14   33.40
   1  -1  -5 4595.24   90.09
  -1   1   5 4721.93   89.49
   0  -1  -5  583.34   17.60
   0  -1  -5  584.74   17.80
   0   1   5  549.65   17.60
   0   1   5  571.04   17.10
  -1  -1  -5 1542.05   37.40
  -1  -1  -5 1511.15   39.40
  -1  -1  -5 1545.45   37.20
   1   1   5 1477.45   37.00
   1   1   5 1527.15   36.70
  -3  -1  -5  922.61   30.50
  -3  -1  -5  976.00   30.90
  -3  -1  -5 1025.40   33.70
   3   1   5  968.20   30.50
   3   1   5  943.71   30.50
  -4  -1  -5 6296.87  131.99
  -4  -1  -5 6241.38  136.19
  -4  -1  -5 6330.37  131.79
   4   1   5 6328.27  131.59
   4   1   5 6346.17  137.49
   4   1   5 6585.24  132.09
  -5  -1  -5  -12.00    6.70
  -5  -1  -5   -6.90    6.90
  -5  -1  -5   20.20   11.80
   5   1   5   14.90    8.20
   5   1   5   -7.70    6.60
   5   1   5   -7.10   10.10
  -6  -1  -5  112.89   13.80
  -6  -1  -5   94.39   16.20
  -6  -1  -5  115.09   13.90
   6   1   5  107.19   13.30
   6   1   5  125.39   17.80
   6   1   5  150.48   18.30
  -7  -1  -5  935.51   38.20
  -7  -1  -5  985.60   38.40
  -7  -1  -5  955.50   45.10
  -7  -1  -5  895.51   49.30
   7   1   5  907.71   37.00
   7   1   5  873.91   43.10
   7   1   5  931.91   37.80
  -8  -1  -5  120.89   20.30
  -8  -1  -5  146.19   18.10
  -8  -1  -5  129.49   24.70
  -8  -1  -5  105.49   15.00
   8   1   5   95.09   18.20
   8   1   5  108.19   15.30
  11  -2  -5   -7.00   10.80
  11  -2  -5   16.00    9.40
  11  -2  -5   -6.10    5.90
  11  -2  -5    4.20    4.70
 -11   2   5   -0.80    4.30
 -11   2   5   -3.90    9.10
 -11   2   5    8.60    5.60
  10  -2  -5  512.45   21.80
  10  -2  -5  509.45   30.90
  10  -2  -5  468.35   19.10
  10  -2  -5  455.55   32.80
 -10   2   5  505.25   18.00
 -10   2   5  535.15   30.70
 -10   2   5  504.65   19.10
   9  -2  -5   65.49    7.00
   9  -2  -5   76.59   13.80
   9  -2  -5   80.39   15.90
   9  -2  -5   59.69    7.60
  -9   2   5   68.79    6.60
  -9   2   5   52.99    5.70
  -9   2   5   85.19   14.00
   8  -2  -5  496.05   16.50
   8  -2  -5  494.15   17.20
   8  -2  -5  541.85   31.20
   8  -2  -5  511.95   29.20
  -8   2   5  554.24   15.20
  -8   2   5  588.24   29.40
  -8   2   5  507.75   14.50
   7  -2  -5   34.40   10.80
   7  -2  -5   33.80   10.80
   7  -2  -5   51.39    6.00
   7  -2  -5   36.70    4.20
  -7   2   5   44.30    2.80
   6  -2  -5  856.51   32.80
   6  -2  -5  851.61   32.70
   6  -2  -5  837.22   17.70
   6  -2  -5  795.92   17.60
   5  -2  -5   34.90    8.80
   5  -2  -5   20.40    8.10
   4  -2  -5 2734.13   63.49
   4  -2  -5 2775.62   67.39
   3  -2  -5  224.78    6.20
   3  -2  -5  229.58    6.60
   3  -2  -5  229.38   16.40
   2  -2  -5  155.48    7.70
   2  -2  -5  144.09    6.80
  -2   2   5  161.28    6.60
  -2   2   5  164.68    7.10
   0  -2  -5 2262.37   50.99
   0  -2  -5 2252.97   49.80
   0  -2  -5 2195.48   48.90
   0   2   5 2184.78   49.10
   0   2   5 2211.88   48.60
  -1  -2  -5 5993.10  120.09
  -1  -2  -5 6114.09  120.89
  -1  -2  -5 6106.59  122.09
   1   2   5 6033.60  119.89
   1   2   5 5857.31  120.09
  -2  -2  -5  454.45   20.30
  -2  -2  -5  475.35   20.70
  -2  -2  -5  440.76   21.20
   2   2   5  472.95   19.90
   2   2   5  473.55   19.80
  -3  -2  -5  256.77   18.20
  -3  -2  -5  267.37   17.80
  -3  -2  -5  292.97   18.30
   3   2   5  294.37   18.20
   3   2   5  277.17   17.60
  -4  -2  -5   -7.30    6.90
  -4  -2  -5    5.30    8.90
  -4  -2  -5   -7.30    7.40
   4   2   5    9.00   10.80
   4   2   5  -11.10    7.20
   4   2   5   -3.50    7.60
  -5  -2  -5 1226.68   41.10
  -5  -2  -5 1271.27   41.90
  -5  -2  -5 1229.68   45.70
   5   2   5 1156.68   40.00
   5   2   5 1217.88   40.60
   5   2   5 1182.18   45.60
  -6  -2  -5    7.80    9.10
  -6  -2  -5   28.50   10.20
  -6  -2  -5   21.20   11.50
   6   2   5   40.80   13.20
   6   2   5   32.10   10.10
   6   2   5   29.10   11.10
  -7  -2  -5   -7.50    8.10
  -7  -2  -5   -9.20   11.70
  -7  -2  -5  -22.80   12.60
  -7  -2  -5   -3.30    9.30
   7   2   5    7.00   12.00
   7   2   5   -8.30    7.20
   7   2   5   -3.50    9.60
  -8  -2  -5  416.86   29.10
  -8  -2  -5  411.66   44.40
  -8  -2  -5  418.76   28.30
  -8  -2  -5  402.76   36.30
   8   2   5  446.46   29.70
   8   2   5  423.46   28.10
   8   2   5  492.55   35.90
  10  -3  -5  203.88   12.50
  10  -3  -5  189.98   20.40
  10  -3  -5  180.18   25.00
  10  -3  -5  186.38   10.90
   9  -3  -5   45.00    5.00
   9  -3  -5   51.09   13.60
   9  -3  -5   42.60    5.40
   8  -3  -5 2094.19   59.99
   8  -3  -5 2121.59   63.59
   8  -3  -5 2134.19   41.90
   8  -3  -5 2102.89   41.50
   7  -3  -5   93.49   13.70
   7  -3  -5   66.39   11.70
   6  -3  -5 1963.30   54.29
   6  -3  -5 1986.50   54.59
   5  -3  -5 1796.42   48.50
   5  -3  -5 1885.31   51.29
   4  -3  -5   53.89    9.90
   4  -3  -5   46.50    7.40
   3  -3  -5 5930.11  109.69
   3  -3  -5 5893.51  109.39
   2  -3  -5  579.14   16.20
   2  -3  -5  552.14   15.60
  -2   3   5  542.35   15.00
  -2   3   5  568.64   14.90
   1  -3  -5 1552.14   36.00
   1  -3  -5 1561.74   36.50
  -1   3   5 1544.65   35.40
   0  -3  -5 1203.08   32.20
   0  -3  -5 1170.48   31.90
   0  -3  -5 1152.28   31.40
   0   3   5 1174.78   31.50
   0   3   5 1203.48   31.50
  -1  -3  -5 4829.12  101.49
  -1  -3  -5 4935.51  101.39
  -1  -3  -5 4875.51  101.69
   1   3   5 4792.12  100.89
   1   3   5 4913.71  101.09
  -2  -3  -5   20.10    7.90
  -2  -3  -5   20.50    7.70
   2   3   5   18.70    6.90
   2   3   5   17.80    6.70
  -3  -3  -5 2891.81   70.99
  -3  -3  -5 3061.79   71.69
  -3  -3  -5 2968.40   73.29
   3   3   5 2900.51   70.79
   3   3   5 3052.19   71.69
  -4  -3  -5 2282.17   63.99
  -4  -3  -5 2397.86   62.39
  -4  -3  -5 2346.17   61.79
   4   3   5 2283.27   61.09
   4   3   5 2335.17   61.49
  -5  -3  -5   42.20   11.40
  -5  -3  -5   30.10   10.70
  -5  -3  -5   17.00   10.60
   5   3   5   21.40    9.70
   5   3   5   13.70   10.60
   5   3   5   45.80   12.20
  -6  -3  -5 2105.09   62.29
  -6  -3  -5 2168.08   83.09
  -6  -3  -5 2113.59   66.99
  -6  -3  -5 2134.69   62.29
   6   3   5 2081.49   68.39
   6   3   5 2068.39   61.89
   6   3   5 2187.18   62.49
  -7  -3  -5   21.80   19.30
  -7  -3  -5   44.20   15.60
  -7  -3  -5   48.20   13.10
  -7  -3  -5   33.50   11.20
   7   3   5   55.79   12.50
   7   3   5   60.69   13.30
   7   3   5   64.79   16.00
  10  -4  -5  214.98   19.50
  10  -4  -5  143.39   20.00
  10  -4  -5  183.98    6.90
  10  -4  -5  184.28    6.80
   9  -4  -5   28.30   12.10
   9  -4  -5   34.30   10.00
   8  -4  -5  222.78   19.20
   8  -4  -5  216.48   21.90
   7  -4  -5  116.59   16.10
   7  -4  -5  134.39   17.50
   6  -4  -5    5.30    7.30
   6  -4  -5    7.90    7.40
   5  -4  -5  282.97   19.30
   5  -4  -5  286.77   17.00
   4  -4  -5  453.55   23.80
   4  -4  -5  499.25   19.60
   3  -4  -5 1057.59   23.40
  -3   4   5 1036.30   21.20
  -3   4   5 1024.50   21.20
   2  -4  -5 4039.20   80.89
   2  -4  -5 4092.89   81.09
  -2   4   5 4104.49   79.89
  -2   4   5 4029.20   79.79
   1  -4  -5 2123.99   48.30
   1  -4  -5 2154.78   49.00
   1  -4  -5 2153.28   48.90
  -1   4   5 2190.58   48.40
   0  -4  -5  161.48   12.90
   0  -4  -5  144.39   12.50
   0  -4  -5  169.08   11.50
   0   4   5  177.88   12.40
   0   4   5  165.88   12.40
  -1  -4  -5 1625.64   43.10
  -1  -4  -5 1552.24   42.70
  -1  -4  -5 1531.65   41.30
   1   4   5 1587.84   42.30
   1   4   5 1493.45   41.60
  -2  -4  -5 1076.29   36.00
  -2  -4  -5 1098.89   35.60
  -2  -4  -5 1128.49   35.60
   2   4   5 1028.70   34.50
   2   4   5 1112.59   35.90
  -3  -4  -5  779.42   30.90
  -3  -4  -5  764.22   30.50
  -3  -4  -5  779.42   31.50
   3   4   5  784.72   30.60
   3   4   5  766.22   30.40
  -4  -4  -5  -20.00    8.00
  -4  -4  -5    0.40    8.80
  -4  -4  -5   -1.10    9.10
   4   4   5  -14.20    8.10
   4   4   5  -13.60    7.80
  -5  -4  -5  -17.30    9.90
  -5  -4  -5   -2.70    8.90
  -5  -4  -5   -7.50    7.70
   5   4   5   -3.70    7.30
   5   4   5   -9.50    8.10
  -6  -4  -5   16.20   11.60
  -6  -4  -5   13.00   12.20
  -6  -4  -5    3.90   10.20
  -6  -4  -5   23.40   18.70
   6   4   5   24.80   12.10
   6   4   5    2.20    9.60
   6   4   5    9.40    9.30
  10  -5  -5   51.59   10.10
  10  -5  -5   59.59   13.30
   9  -5  -5   63.49   13.20
   9  -5  -5   51.19   10.20
   8  -5  -5   45.60   10.10
   8  -5  -5   69.29   12.40
   7  -5  -5    4.30    7.30
   7  -5  -5    3.60    7.30
   6  -5  -5 3161.78   76.79
   6  -5  -5 3028.40   73.39
   5  -5  -5  698.33   29.90
   5  -5  -5  683.83   25.20
   4  -5  -5 3211.58   68.99
   4  -5  -5 3143.29   59.69
   4  -5  -5 3150.58   59.69
   3  -5  -5 1242.98   32.00
   3  -5  -5 1300.07   29.80
  -3   5   5 1287.77   27.80
  -3   5   5 1308.17   27.70
   2  -5  -5  371.16   14.40
   2  -5  -5  422.26   15.90
   2  -5  -5  426.96   16.30
  -2   5   5  414.16   14.80
  -2   5   5  414.56   15.30
   1  -5  -5 1715.63   40.50
   1  -5  -5 1722.03   43.20
   1  -5  -5 1701.03   43.40
  -1   5   5 1854.91   45.40
  -1   5   5 1733.53   42.70
   0  -5  -5  462.45   18.10
   0  -5  -5  420.26   20.20
   0  -5  -5  424.16   20.50
   0   5   5  412.96   19.70
   0   5   5  414.26   19.30
  -1  -5  -5  649.93   24.10
  -1  -5  -5  643.74   26.30
  -1  -5  -5  631.34   26.20
   1   5   5  622.34   25.50
   1   5   5  709.73   26.50
  -2  -5  -5  676.33   27.50
  -2  -5  -5  712.73   29.20
  -2  -5  -5  645.34   28.90
   2   5   5  657.43   28.50
   2   5   5  690.23   28.50
  -3  -5  -5 2273.77   61.39
  -3  -5  -5 2121.89   59.49
  -3  -5  -5 2170.38   60.69
   3   5   5 2270.07   61.39
   3   5   5 2238.48   60.49
  -4  -5  -5   78.19   13.40
  -4  -5  -5   57.99   12.10
  -4  -5  -5   54.79   11.40
   4   5   5   58.39   11.60
   4   5   5   72.79   12.30
  -5  -5  -5 1649.44   74.79
  -5  -5  -5 1805.12   57.29
  -5  -5  -5 1668.83   55.59
  -5  -5  -5 1715.33   54.99
   5   5   5 1715.43   55.59
   5   5   5 1604.84   53.69
   9  -6  -5  295.97   19.80
   9  -6  -5  326.57   24.30
   8  -6  -5  721.23   30.00
   8  -6  -5  729.73   32.00
   7  -6  -5  107.39   14.90
   7  -6  -5  125.49   15.70
   6  -6  -5   13.40    8.10
   6  -6  -5    6.10    6.10
   5  -6  -5  173.88   18.40
   5  -6  -5  157.58   12.90
   4  -6  -5   -4.70    3.90
   4  -6  -5    3.70    2.70
   4  -6  -5   -2.40    2.90
   3  -6  -5  294.87   11.60
   3  -6  -5  268.87   13.10
   3  -6  -5  281.97   10.70
   3  -6  -5  307.27   13.00
  -3   6   5  268.37   11.20
  -3   6   5  281.87   11.60
   2  -6  -5  191.98   13.30
   2  -6  -5  217.28    9.20
   2  -6  -5  221.88    9.40
  -2   6   5  196.88   12.90
  -2   6   5  197.68   12.10
   1  -6  -5  265.07   15.70
   1  -6  -5  240.48   11.20
   1  -6  -5  274.37   16.20
  -1   6   5  256.27   14.60
  -1   6   5  229.98   15.10
   0  -6  -5 1388.16   41.40
   0  -6  -5 1350.16   35.70
   0  -6  -5 1504.45   41.80
   0   6   5 1434.96   40.30
   0   6   5 1464.35   41.50
  -1  -6  -5 2143.69   53.29
  -1  -6  -5 2240.88   59.09
  -1  -6  -5 2259.97   58.89
   1   6   5 2213.18   58.69
   1   6   5 2206.58   57.09
  -2  -6  -5  163.08   14.80
  -2  -6  -5  129.39   16.70
  -2  -6  -5  153.48   16.70
   2   6   5  150.58   17.40
   2   6   5  171.28   16.60
  -3  -6  -5   14.60    8.90
  -3  -6  -5   16.60    8.60
   3   6   5   12.00    7.90
   3   6   5   22.80    9.20
  -4  -6  -5  441.66   26.70
  -4  -6  -5  438.36   43.70
  -4  -6  -5  440.66   28.70
  -4  -6  -5  485.65   29.80
   4   6   5  424.56   26.70
   4   6   5  452.35   27.90
   8  -7  -5   -7.80    6.50
   8  -7  -5   -3.30    6.00
   7  -7  -5  548.55   23.50
   7  -7  -5  517.85   26.80
   6  -7  -5   -8.60    6.80
   6  -7  -5   -5.40    4.30
   5  -7  -5  209.38   10.50
   4  -7  -5 1227.28   28.50
   4  -7  -5 1168.68   28.60
  -4   7   5 1142.79   23.40
  -4   7   5 1133.69   23.30
   3  -7  -5  454.85   17.90
   3  -7  -5  474.05   18.50
  -3   7   5  479.25   16.10
  -3   7   5  507.85   17.10
   2  -7  -5 2703.63   62.49
  -2   7   5 2666.33   59.39
  -2   7   5 2683.43   60.89
   1  -7  -5  148.29   14.80
   1  -7  -5  136.19   15.20
  -1   7   5  122.39   14.50
  -1   7   5  108.39   12.90
   0  -7  -5   85.19   11.30
   0  -7  -5  134.79   16.20
   0  -7  -5  117.99    7.80
   0   7   5   91.19   11.50
   0   7   5  109.29   14.20
  -1  -7  -5  551.34   27.20
  -1  -7  -5  542.55   27.00
  -1  -7  -5  492.65   19.00
   1   7   5  563.64   25.80
   1   7   5  552.64   27.00
  -2  -7  -5  470.55   26.50
  -2  -7  -5  443.96   26.40
  -2  -7  -5  403.86   20.30
   2   7   5  466.65   26.80
   2   7   5  466.85   26.60
  -3  -7  -5    4.70   18.20
  -3  -7  -5   15.30    7.30
  -3  -7  -5    1.40    9.60
  -3  -7  -5   14.30    9.00
   3   7   5   12.00    7.80
   3   7   5   -0.20    7.80
   7  -8  -5   33.20    5.80
   7  -8  -5   35.10    9.20
   6  -8  -5  836.12   35.90
   5  -8  -5   10.00    2.90
   5  -8  -5    8.10    3.30
   4  -8  -5   54.09    6.50
   4  -8  -5   54.49    6.60
  -4   8   5   61.89    6.10
  -4   8   5   61.59    5.90
   3  -8  -5   27.50    6.50
   3  -8  -5   33.70    6.80
  -3   8   5   28.70    5.60
  -3   8   5   34.50    6.10
   2  -8  -5  120.19   14.80
   2  -8  -5  145.49   15.00
  -2   8   5  137.69   13.50
  -2   8   5  148.39   12.50
   1  -8  -5  178.28   16.80
  -1   8   5  165.88   14.70
  -1   8   5  178.28   16.20
   0  -8  -5  468.05   25.80
   0   8   5  514.65   24.70
   0   8   5  513.95   25.90
  -1  -8  -5   59.99   11.40
  -1  -8  -5   56.29   11.50
   1   8   5   55.09   10.50
   1   8   5   42.90    9.80
   4  -9  -5  124.29   11.70
   4  -9  -5  119.79   10.90
  -4   9   5  111.69    8.10
  -4   9   5  114.89    7.90
   3  -9  -5  187.48   14.50
   3  -9  -5  239.98   15.90
  -3   9   5  223.18   13.90
  -3   9   5  214.08   13.50
   0  12  -6   72.29   13.20
   0  12  -6   49.20    8.20
   0  12  -6   52.59   12.30
   0 -12   6   69.99   12.30
   0 -12   6   35.80   19.60
   0 -12   6   51.09   12.60
  -1  12  -6  898.21   27.30
  -1  12  -6  974.90   39.50
  -1  12  -6  910.21   39.30
  -1  12  -6  850.81   26.50
   1 -12   6  950.20   38.90
   1 -12   6  983.00   39.90
   1 -12   6  895.11   49.70
  -2  12  -6  112.59   14.20
  -2  12  -6  113.79   14.10
  -2  12  -6  127.59   11.20
   2 -12   6  106.99   19.30
   2 -12   6  107.19   14.10
   2 -12   6  175.08   22.00
  -3  12  -6  304.67   14.30
  -3  12  -6  356.16   18.50
  -3  12  -6  340.87   22.50
   3 -12   6  265.87   26.80
   3 -12   6  335.97   23.70
   3 -12   6  354.16   25.50
  -4  12  -6   76.59   11.80
  -4  12  -6   62.49   10.70
   4 -12   6   69.69   12.70
   4 -12   6   67.09   12.30
   4 -12   6   74.89   12.40
  -5  12  -6   80.69   11.50
  -5  12  -6   71.49   11.60
   5 -12   6   89.49   12.90
   5 -12   6   77.29   12.10
   2  11  -6  440.26   29.70
   2  11  -6  417.36   27.20
   2  11  -6  356.46   23.90
  -2 -11   6  427.66   44.00
  -2 -11   6  434.96   28.60
  -2 -11   6  396.86   28.20
   1  11  -6   89.59   13.20
   1  11  -6   51.29    9.80
   1  11  -6   75.69   12.50
  -1 -11   6   67.49   21.90
  -1 -11   6   53.19   11.30
  -1 -11   6   61.39   13.60
   0  11  -6   13.10    9.00
   0  11  -6    2.90    9.40
   0  11  -6    4.30    6.30
   0 -11   6   -7.40   14.00
   0 -11   6    1.90    9.20
   0 -11   6   12.50    9.90
  -1  11  -6    0.90    5.40
  -1  11  -6    2.40    8.00
  -1  11  -6   -9.90    7.40
  -1  11  -6    2.80    5.60
   1 -11   6   -0.70    8.00
   1 -11   6   -9.00    8.60
   1 -11   6   -8.10   12.40
  -2  11  -6  190.18   15.60
  -2  11  -6  167.68   18.00
  -2  11  -6  184.68   18.90
   2 -11   6  190.28   19.20
   2 -11   6  202.28   20.10
   2 -11   6  224.48   24.50
  -3  11  -6  698.73   29.70
  -3  11  -6  659.03   26.50
   3 -11   6  652.53   29.70
   3 -11   6  693.63   30.10
   3 -11   6  700.93   33.90
  -4  11  -6  266.27   20.40
  -4  11  -6  264.17   20.00
   4 -11   6  237.98   19.30
   4 -11   6  289.17   21.50
   4 -11   6  264.27   20.30
  -5  11  -6   12.70    7.80
  -5  11  -6    5.20    8.80
  -5  11  -6    6.70    6.80
   5 -11   6   32.80    9.40
   5 -11   6    7.10    7.40
  -6  11  -6  597.74   28.60
  -6  11  -6  607.54   28.20
  -6  11  -6  629.54   32.60
   6 -11   6  605.34   29.70
   6 -11   6  612.34   28.50
  -7  11  -6  394.86   29.70
  -7  11  -6  315.87   21.90
   7 -11   6  338.17   23.70
   7 -11   6  334.37   22.60
   4  10  -6   62.99   12.70
   4  10  -6   34.50   12.00
   4  10  -6   67.89   14.20
  -4 -10   6   60.29   14.50
  -4 -10   6   93.49   27.90
  -4 -10   6   46.80   12.00
   3  10  -6  258.27   22.50
   3  10  -6  240.28   24.00
   3  10  -6  241.18   21.70
  -3 -10   6  256.17   38.70
  -3 -10   6  258.77   24.20
  -3 -10   6  269.47   24.10
   2  10  -6  599.64   30.80
   2  10  -6  597.54   30.90
   2  10  -6  625.34   28.90
  -2 -10   6  589.64   30.20
  -2 -10   6  630.44   31.80
  -2 -10   6  666.33   47.40
   1  10  -6  189.88   17.10
   1  10  -6  199.58   21.00
   1  10  -6  172.18   21.30
  -1 -10   6  188.98   30.90
  -1 -10   6  171.28   20.10
  -1 -10   6  181.88   21.50
   0  10  -6 2625.34   69.59
   0  10  -6 2703.03   69.39
   0  10  -6 2592.34   63.19
   0 -10   6 2691.83   69.69
   0 -10   6 2702.73   70.39
   0 -10   6 2637.94   83.79
  -1  10  -6   24.20    8.70
  -1  10  -6   17.40    8.60
   1 -10   6   14.00    8.80
   1 -10   6   21.30    9.20
  -2  10  -6   14.60    8.10
  -2  10  -6    7.20    6.80
   2 -10   6    6.80    8.00
   2 -10   6   11.90    8.80
   2 -10   6  -10.50   10.30
  -3  10  -6 2198.38   57.49
  -3  10  -6 2276.37   60.79
  -3  10  -6 2310.97   60.69
   3 -10   6 2446.86   62.09
   3 -10   6 2357.16   61.39
   3 -10   6 2317.17   64.49
  -4  10  -6  111.29   13.50
  -4  10  -6  115.39   13.60
  -4  10  -6  152.68   17.10
   4 -10   6  108.39   13.10
   4 -10   6  104.79   12.80
   4 -10   6  138.09   15.60
  -5  10  -6  623.44   28.20
  -5  10  -6  651.13   30.80
  -5  10  -6  631.04   27.90
   5 -10   6  643.74   28.90
   5 -10   6  647.44   28.40
  -6  10  -6   48.00    9.60
  -6  10  -6   39.70    9.30
   6 -10   6   46.20   10.50
   6 -10   6   65.79   11.00
  -7  10  -6  318.27   22.10
  -7  10  -6  381.96   29.60
  -7  10  -6  336.37   22.40
   7 -10   6  353.46   23.70
   7 -10   6  303.17   23.00
  -8  10  -6   -3.40    7.30
  -8  10  -6   27.30   14.20
  -8  10  -6   -4.00    7.00
   8 -10   6  -12.10    7.50
   8 -10   6   -5.50    8.10
   5   9  -6  298.47   25.90
   5   9  -6  305.37   26.70
  -5  -9   6  319.57   44.00
  -5  -9   6  344.97   26.90
  -5  -9   6  304.77   24.90
   4   9  -6 1540.95   53.09
   4   9  -6 1642.74   52.79
   4   9  -6 1679.13   53.89
  -4  -9   6 1656.03   52.59
  -4  -9   6 1616.54   75.19
  -4  -9   6 1631.54   53.99
   3   9  -6  384.96   24.80
   3   9  -6  415.76   25.40
   3   9  -6  436.36   26.80
  -3  -9   6  454.75   27.50
  -3  -9   6  429.96   25.40
  -3  -9   6  400.96   39.80
   2   9  -6  169.88   17.30
   2   9  -6  180.98   18.50
   2   9  -6  159.18   27.40
   2   9  -6  153.28   18.70
  -2  -9   6  182.18   18.30
  -2  -9   6  141.49   25.70
  -2  -9   6  184.48   19.20
   1   9  -6  528.85   26.30
   1   9  -6  504.95   23.50
   1   9  -6  539.65   27.60
  -1  -9   6  488.85   37.40
  -1  -9   6  503.55   26.00
  -1  -9   6  552.34   27.30
   0   9  -6  300.27   20.60
   0   9  -6  310.67   20.60
   0  -9   6  294.17   20.50
   0  -9   6  276.57   29.50
   0  -9   6  297.47   21.60
  -1   9  -6  263.67   18.40
   1  -9   6  213.68   23.60
   1  -9   6  300.27   19.00
   1  -9   6  252.87   19.80
  -2   9  -6  315.07   33.50
  -2   9  -6  225.98   17.30
  -2   9  -6  214.28   18.60
  -2   9  -6  238.98   17.40
   2  -9   6  257.17   19.00
   2  -9   6  255.77   17.90
   2  -9   6  257.57   22.00
  -3   9  -6  335.57   20.60
  -3   9  -6  400.56   33.20
  -3   9  -6  350.66   20.80
  -3   9  -6  325.07   20.00
   3  -9   6  340.27   20.70
   3  -9   6  363.76   21.20
   3  -9   6  339.47   21.50
  -4   9  -6  283.37   19.60
  -4   9  -6  288.37   21.00
  -4   9  -6  248.18   17.90
   4  -9   6  309.77   19.30
   4  -9   6  288.67   20.10
   4  -9   6  307.37   17.40
  -5   9  -6 2225.98   58.49
  -5   9  -6 2240.48   57.69
  -5   9  -6 2203.78   61.69
   5  -9   6 2177.88   57.39
   5  -9   6 2226.58   57.99
  -6   9  -6  550.74   31.10
  -6   9  -6  570.34   27.00
  -6   9  -6  587.14   27.00
   6  -9   6  505.15   26.30
   6  -9   6  536.35   25.60
  -7   9  -6  404.76   23.10
  -7   9  -6  409.76   33.20
  -7   9  -6  374.06   22.30
   7  -9   6  382.56   23.00
   7  -9   6  373.86   21.70
  -8   9  -6  268.77   28.60
  -8   9  -6  227.48   18.70
  -8   9  -6  225.28   20.40
   8  -9   6  221.48   19.30
   8  -9   6  243.28   21.40
  -9   9  -6  144.69   22.30
  -9   9  -6  184.58   18.50
   9  -9   6  147.49   18.70
   6   8  -6  -15.30    8.50
   6   8  -6   -3.60    7.70
   6   8  -6  -10.70    9.60
  -6  -8   6   -9.60   19.60
  -6  -8   6  -10.90    9.60
  -6  -8   6   -2.90    9.00
   5   8  -6  178.78   19.90
   5   8  -6  164.98   23.40
   5   8  -6  213.08   21.70
  -5  -8   6  186.58   19.60
  -5  -8   6  180.58   21.40
  -5  -8   6  257.37   40.10
   4   8  -6  464.65   42.20
   4   8  -6  460.45   27.80
   4   8  -6  438.96   26.90
   4   8  -6  455.35   26.20
  -4  -8   6  461.45   27.40
  -4  -8   6  466.85   26.00
  -4  -8   6  410.86   40.90
   3   8  -6  123.69   24.50
   3   8  -6   75.09   12.10
   3   8  -6   87.39   12.40
   3   8  -6   78.49   12.40
  -3  -8   6   75.99   12.30
  -3  -8   6   73.39   12.10
  -3  -8   6   82.89   21.70
   2   8  -6   16.50    8.70
   2   8  -6   22.80    8.30
   2   8  -6   47.70   18.00
   2   8  -6   18.70    8.40
  -2  -8   6    8.60    8.60
  -2  -8   6   19.30   15.00
  -2  -8   6    9.30    8.00
   1   8  -6  586.84   24.90
   1   8  -6  643.84   43.70
   1   8  -6  560.44   25.70
   1   8  -6  585.44   25.90
  -1  -8   6  591.84   26.60
  -1  -8   6  577.54   25.80
  -1  -8   6  642.44   38.00
   0   8  -6 1188.98   53.19
   0   8  -6 1137.29   36.80
   0  -8   6 1169.98   46.70
   0  -8   6 1126.29   36.20
   0  -8   6 1177.38   37.10
  -1   8  -6  133.49   14.80
  -1   8  -6  141.69   14.70
  -1   8  -6  152.38   24.90
   1  -8   6  101.39   11.50
   1  -8   6  136.79   14.70
   1  -8   6  126.59   18.80
  -2   8  -6 4993.40  108.19
  -2   8  -6 5167.58  109.39
  -2   8  -6 5048.79  108.49
  -2   8  -6 4873.41  121.69
   2  -8   6 5099.29  114.39
   2  -8   6 5282.47  109.49
   2  -8   6 5373.86  109.59
  -3   8  -6  548.35   33.40
  -3   8  -6  497.15   22.70
  -3   8  -6  470.65   22.20
  -3   8  -6  482.65   24.80
   3  -8   6  492.85   22.70
   3  -8   6  498.65   23.60
   3  -8   6  501.35   23.20
  -4   8  -6 1195.98   36.20
  -4   8  -6 1181.88   39.20
  -4   8  -6 1232.98   36.90
  -4   8  -6 1135.89   40.50
   4  -8   6 1155.88   36.20
   4  -8   6 1189.88   36.30
  -5   8  -6  949.60   37.40
  -5   8  -6  911.31   32.00
  -5   8  -6  881.41   31.30
  -5   8  -6  928.91   32.10
   5  -8   6  911.21   31.50
   5  -8   6  959.60   32.10
   6  -8   6   -9.30    7.70
  -7   8  -6  573.34   34.60
  -7   8  -6  576.34   27.10
  -7   8  -6  548.65   26.60
   7  -8   6  520.95   25.50
   7  -8   6  542.25   26.10
  -8   8  -6   14.20    8.00
  -8   8  -6    3.00    7.00
  -8   8  -6   24.40   14.70
   8  -8   6   18.10    9.00
   8  -8   6   13.90    9.20
  -9   8  -6  300.77   22.50
  -9   8  -6  301.67   22.30
  -9   8  -6  337.97   35.30
   9  -8   6  282.87   22.40
   9  -8   6  298.57   23.00
   7   7  -6   84.59   13.70
   7   7  -6   81.49   15.40
   7   7  -6   87.89   17.00
  -7  -7   6  111.19   28.50
  -7  -7   6   72.39   13.30
  -7  -7   6   68.29   12.70
   6   7  -6   35.20   16.80
   6   7  -6   -0.40    9.20
   6   7  -6    9.70    8.40
   6   7  -6    7.60   11.60
  -6  -7   6   13.00    8.50
  -6  -7   6   49.10   22.80
  -6  -7   6   13.70    9.60
   5   7  -6  872.11   38.90
   5   7  -6  903.91   35.60
   5   7  -6  898.61   36.30
   5   7  -6  918.91   53.59
  -5  -7   6  897.11   37.80
  -5  -7   6  870.51   34.60
  -5  -7   6  895.21   54.49
   4   7  -6   16.20    9.20
   4   7  -6   -7.50    6.70
   4   7  -6   13.20   16.60
   4   7  -6    1.10    8.50
  -4  -7   6  -14.20   14.90
  -4  -7   6   -0.40    7.70
  -4  -7   6   -4.20    7.10
   3   7  -6   24.50    8.30
   3   7  -6   33.00    9.10
   3   7  -6   10.00    8.20
   3   7  -6   40.70   17.20
  -3  -7   6   22.50   15.10
  -3  -7   6   26.80    8.50
  -3  -7   6   20.10    8.00
   2   7  -6 5687.73  119.39
   2   7  -6 5587.84  119.09
   2   7  -6 5511.75  139.99
   2   7  -6 5516.85  119.49
  -2  -7   6 5639.44  118.99
  -2  -7   6 5635.74  137.59
  -2  -7   6 5639.14  119.39
   1   7  -6 2003.10   68.29
   1   7  -6 1990.40   51.49
  -1  -7   6 1944.01   51.49
  -1  -7   6 2003.00   64.79
  -1  -7   6 1952.60   51.49
   0   7  -6 2855.21   66.99
   0   7  -6 2840.12   66.59
   0   7  -6 2848.62   81.39
   0  -7   6 2858.11   66.89
   0  -7   6 2851.31   66.79
   0  -7   6 2866.71   77.29
  -1   7  -6 1039.00   42.90
  -1   7  -6 1078.49   32.90
  -1   7  -6 1004.30   32.00
   1  -7   6 1067.99   32.90
   1  -7   6 1032.00   38.60
   1  -7   6 1053.59   32.70
  -2   7  -6  179.08   14.10
  -2   7  -6  178.28   14.10
  -2   7  -6  190.18   19.90
   2  -7   6  197.68   14.70
   2  -7   6  185.68   14.40
  -3   7  -6  412.76   24.20
  -3   7  -6  396.16   19.00
  -3   7  -6  400.16   20.90
  -3   7  -6  391.86   19.20
   3  -7   6  423.86   19.40
   3  -7   6  387.86   19.00
   3  -7   6  377.66   18.90
  -4   7  -6  485.35   24.50
  -4   7  -6  531.95   24.60
  -4   7  -6  511.95   22.00
  -4   7  -6  510.85   22.10
   4  -7   6  518.85   22.40
   4  -7   6  503.15   22.00
  -5   7  -6   73.79   10.40
  -5   7  -6   59.69    9.20
  -5   7  -6   64.49   12.40
   5  -7   6   53.29    9.00
   5  -7   6   69.99    9.60
  -6   7  -6    0.50    6.00
  -6   7  -6   12.00   11.40
  -6   7  -6    1.30    6.50
   6  -7   6    7.80    6.60
   6  -7   6    1.40    6.30
  -7   7  -6 2402.36   72.79
  -7   7  -6 2496.15   63.59
  -7   7  -6 2539.65   64.29
   7  -7   6 2572.04   64.09
   7  -7   6 2493.25   63.49
  -8   7  -6  437.66   35.10
  -8   7  -6  395.96   22.70
  -8   7  -6  345.87   22.70
   8  -7   6  377.66   22.70
   8  -7   6  373.36   23.70
  -9   7  -6  888.51   35.70
  -9   7  -6  861.01   46.00
  -9   7  -6  890.11   36.00
   9  -7   6  856.81   34.80
   9  -7   6  880.61   35.30
   8   6  -6  403.86   28.40
   8   6  -6  350.86   32.80
   8   6  -6  438.16   26.90
  -8  -6   6  484.55   52.89
  -8  -6   6  402.46   26.80
  -8  -6   6  367.16   27.40
   7   6  -6  104.39   22.90
   7   6  -6   81.49   13.90
   7   6  -6   68.09   15.80
   7   6  -6   61.59   11.90
  -7  -6   6   58.49   11.80
  -7  -6   6  104.09   27.70
  -7  -6   6   67.19   12.90
   6   6  -6   17.20   14.90
   6   6  -6   18.90   12.00
   6   6  -6   10.00    8.50
   6   6  -6    6.40    8.20
  -6  -6   6   16.30   18.10
  -6  -6   6   12.40    9.10
  -6  -6   6   16.70    8.70
   5   6  -6 1997.50   55.19
   5   6  -6 1703.63   70.39
   5   6  -6 1843.22   58.19
   5   6  -6 1997.10   53.99
  -5  -6   6 1947.11   75.79
  -5  -6   6 1935.11   53.19
  -5  -6   6 1935.01   54.29
   4   6  -6  214.78   17.80
   4   6  -6  164.28   20.30
   4   6  -6  209.48   17.10
  -4  -6   6  185.58   17.30
  -4  -6   6  208.38   18.10
   3   6  -6  960.80   47.20
   3   6  -6 1003.50   32.70
   3   6  -6 1002.80   35.40
   3   6  -6  945.91   32.40
  -3  -6   6 1008.30   48.10
  -3  -6   6  960.80   32.70
  -3  -6   6 1005.80   32.80
   2   6  -6   42.30    8.10
   2   6  -6   33.60   13.40
   2   6  -6   42.20    7.90
  -2  -6   6   58.09    9.10
  -2  -6   6   42.90    7.80
  -2  -6   6   39.10   13.30
   1   6  -6  656.33   34.60
   1   6  -6  608.24   23.70
  -1  -6   6  650.03   23.80
  -1  -6   6  635.04   33.10
  -1  -6   6  628.14   23.40
   0   6  -6  968.20   30.50
   0   6  -6  933.71   38.60
   0   6  -6 1006.00   30.70
   0  -6   6  988.80   30.40
   0  -6   6 1013.20   30.30
   0  -6   6 1038.20   38.10
  -1   6  -6 3792.82   81.89
  -1   6  -6 3806.22   82.09
  -1   6  -6 3756.52   91.69
   1  -6   6 3785.62   88.39
   1  -6   6 3779.62   81.89
   1  -6   6 3937.41   82.69
  -2   6  -6   44.60    7.20
  -2   6  -6   53.09    8.00
  -2   6  -6   73.39   11.50
   2  -6   6   49.10    7.80
   2  -6   6   53.99    7.60
  -3   6  -6  432.36   22.70
  -3   6  -6  473.55   22.50
  -3   6  -6  453.25   19.80
  -3   6  -6  477.25   20.10
   3  -6   6  461.95   20.10
   3  -6   6  450.05   20.50
  -4   6  -6 6199.18  126.19
  -4   6  -6 6201.18  131.99
  -4   6  -6 6066.89  127.59
  -4   6  -6 6264.57  126.79
   4  -6   6 6153.98  126.29
   4  -6   6 6231.58  126.49
  -5   6  -6  615.74   29.70
  -5   6  -6  610.84   24.20
  -5   6  -6  655.23   25.00
  -5   6  -6  634.34   23.50
   5  -6   6  599.44   24.30
   5  -6   6  619.24   24.40
  -6   6  -6 1061.29   30.40
  -6   6  -6 1075.89   42.20
  -6   6  -6 1052.99   34.50
  -6   6  -6 1013.60   33.80
   6  -6   6 1027.30   33.90
   6  -6   6 1069.79   34.60
  -7   6  -6   15.40   13.20
  -7   6  -6   -4.50    6.60
  -7   6  -6    5.60    5.70
  -7   6  -6   -7.10    6.70
   7  -6   6    6.70    8.00
   7  -6   6   -2.50    7.60
  -8   6  -6   31.70   14.90
  -8   6  -6   47.70    7.60
  -8   6  -6   53.39    7.30
  -8   6  -6   47.10    9.90
  -8   6  -6   42.10    9.60
   8  -6   6   49.00   10.50
   8  -6   6   58.49   10.60
  -9   6  -6   20.40    9.40
  -9   6  -6   36.40   10.80
  -9   6  -6   47.90   16.90
   9  -6   6   25.20   10.20
   9  -6   6   29.00   10.00
   9  -6   6   31.10   11.20
   9   5  -6  394.96   25.40
   9   5  -6  428.46   29.00
   9   5  -6  349.47   34.10
  -9  -5   6  399.86   26.20
  -9  -5   6  387.26   27.50
   8   5  -6   26.80   16.30
   8   5  -6   -7.00    9.40
   8   5  -6   -9.90    7.50
   8   5  -6   -7.90   12.00
  -8  -5   6    2.60    9.90
  -8  -5   6   -2.20    8.50
  -8  -5   6   12.50   21.60
   7   5  -6  368.26   30.50
   7   5  -6  388.56   24.50
   7   5  -6  377.26   23.30
   7   5  -6  395.56   37.60
  -7  -5   6  350.36   39.50
  -7  -5   6  368.26   24.00
  -7  -5   6  374.46   23.80
   6   5  -6   82.49   15.10
   6   5  -6   82.69   11.30
   6   5  -6   86.99   11.70
   6   5  -6   99.59   21.10
  -6  -5   6   85.09   22.60
  -6  -5   6   68.09   10.20
  -6  -5   6   79.09   11.80
   5   5  -6  419.86   36.00
   5   5  -6  413.16   27.00
   5   5  -6  425.76   21.80
   5   5  -6  429.36   22.30
  -5  -5   6  468.35   22.70
  -5  -5   6  443.16   22.50
   4   5  -6  160.98   18.40
   4   5  -6  136.69   14.60
   4   5  -6  128.09   14.10
   4   5  -6  141.49   24.00
  -4  -5   6  142.09   14.90
  -4  -5   6  128.29   14.80
   3   5  -6 6332.17  131.79
   3   5  -6 6438.16  150.38
   3   5  -6 6555.84  136.69
   3   5  -6 6398.56  132.19
  -3  -5   6 6756.22  151.98
  -3  -5   6 6573.14  132.59
  -3  -5   6 6467.65  131.89
   2   5  -6   48.50    7.50
   2   5  -6   32.40   11.40
  -2  -5   6   32.50    6.60
  -2  -5   6   33.80   11.60
  -2  -5   6   42.40    7.30
   1   5  -6 2409.56   55.79
   1   5  -6 2388.06   67.39
   1   5  -6 2471.05   56.09
  -1  -5   6 2458.45   66.79
  -1  -5   6 2371.96   55.39
  -1  -5   6 2421.76   56.09
  -1   5  -6  399.06   21.90
  -1   5  -6  341.07   16.60
  -1   5  -6  352.96   16.70
   1  -5   6  361.66   17.00
   1  -5   6  319.77   16.30
   1  -5   6  393.16   20.00
  -2   5  -6 6201.88  123.29
   2  -5   6 6067.99  122.89
  -3   5  -6  787.92   25.50
  -3   5  -6  744.93   27.30
  -3   5  -6  754.42   25.10
  -3   5  -6  767.12   28.30
   3  -5   6  742.13   25.20
   3  -5   6  804.52   25.70
  -4   5  -6 1330.97   37.90
  -4   5  -6 1301.97   36.80
  -4   5  -6 1324.97   37.20
  -4   5  -6 1298.77   41.80
   4  -5   6 1350.66   37.10
   4  -5   6 1366.46   37.70
  -5   5  -6   10.40    9.50
  -5   5  -6    8.10    6.40
  -5   5  -6   10.20    6.40
  -5   5  -6   10.60    6.40
   5  -5   6   15.00    6.60
   5  -5   6   14.70    6.50
  -6   5  -6 2143.19   52.99
  -6   5  -6 2093.59   54.89
  -6   5  -6 2196.28   64.79
  -6   5  -6 2177.68   55.69
   6  -5   6 2197.38   55.49
   6  -5   6 2151.78   55.39
  -7   5  -6   -5.20   10.90
  -7   5  -6   -3.80    5.60
  -7   5  -6   -5.00    6.90
  -7   5  -6   -5.20    6.30
   7  -5   6   -5.30    6.80
   7  -5   6   -4.70    6.60
  -8   5  -6  233.38   29.60
  -8   5  -6  298.17   22.00
  -8   5  -6  257.67   16.40
  -8   5  -6  260.17   19.30
  -8   5  -6  243.58   20.10
   8  -5   6  218.48   24.50
   8  -5   6  298.47   21.90
   8  -5   6  300.97   20.80
  -9   5  -6 1227.18   54.39
  -9   5  -6 1196.08   42.50
  -9   5  -6 1281.47   44.50
  -9   5  -6 1190.48   40.40
  -9   5  -6 1183.48   36.00
   9  -5   6 1221.08   50.99
   9  -5   6 1164.98   42.50
   9  -5   6 1315.17   43.80
 -10   5  -6   45.10   11.70
 -10   5  -6   42.10   10.60
 -10   5  -6   54.39    8.90
 -10   5  -6   33.00   18.80
 -10   5  -6   65.19   13.20
  10  -5   6   44.10   11.80
  10  -5   6   45.00   11.80
  10  -5   6   83.99   16.80
   9   4  -6  -12.60   12.30
   9   4  -6   16.50    8.40
   9   4  -6   26.70   15.50
   9   4  -6    3.10    9.80
  -9  -4   6   10.20    7.70
  -9  -4   6   -4.80   20.70
  -9  -4   6   -4.60    8.00
   8   4  -6  130.19   15.10
   8   4  -6  171.68   29.60
   8   4  -6  139.89   18.20
   8   4  -6  132.99   20.00
  -8  -4   6  223.38   37.00
  -8  -4   6  171.78   19.80
  -8  -4   6  180.28   17.20
   7   4  -6 1110.09   39.00
   7   4  -6 1100.59   37.30
   7   4  -6 1120.39   54.49
   7   4  -6 1109.99   46.50
  -7  -4   6 1090.09   37.30
  -7  -4   6 1190.58   60.89
  -7  -4   6 1120.99   38.10
   6   4  -6 2318.07   67.69
   6   4  -6 2392.46   60.49
   6   4  -6 2344.87   59.49
   6   4  -6 2291.17   77.89
  -6  -4   6 2418.06   60.09
  -6  -4   6 2413.26   59.09
  -6  -4   6 2352.36   81.79
   5   4  -6   11.10   12.80
   5   4  -6   15.70    6.90
   5   4  -6   16.90    6.90
   5   4  -6   24.20   10.20
  -5  -4   6   22.80    7.80
  -5  -4   6   14.40   14.30
  -5  -4   6   17.80    6.30
   4   4  -6  107.19   12.00
   4   4  -6  108.89   12.80
   4   4  -6  106.29   15.20
   4   4  -6   93.09   16.90
  -4  -4   6  115.69   12.80
  -4  -4   6  102.79   11.80
   3   4  -6 1765.72   44.30
   3   4  -6 1768.12   43.80
   3   4  -6 1759.52   57.09
  -3  -4   6 1760.02   43.80
  -3  -4   6 1856.61   58.49
  -3  -4   6 1724.43   43.70
   2   4  -6  622.74   30.20
   2   4  -6  629.34   21.80
   2   4  -6  622.04   21.40
  -2  -4   6  635.84   21.80
  -2  -4   6  690.53   31.30
  -2  -4   6  610.74   21.00
   1   4  -6 1119.09   39.70
   1   4  -6 1134.49   30.50
   1   4  -6 1107.59   30.20
  -1  -4   6 1129.79   30.40
  -1  -4   6 1148.39   30.30
  -1  -4   6 1131.89   38.90
   0   4  -6   32.90    9.10
   0   4  -6   35.40    6.10
   0   4  -6   34.70    5.70
   0  -4   6   33.80    9.00
   0  -4   6   26.20    5.20
   0  -4   6   34.60    5.70
  -1   4  -6  846.72   25.10
  -1   4  -6  835.22   24.90
  -1   4  -6  867.31   30.60
   1  -4   6  862.71   25.40
   1  -4   6  851.61   29.50
   1  -4   6  844.52   25.10
  -2   4  -6 2486.45   56.69
  -2   4  -6 2513.15   56.79
  -2   4  -6 2549.15   61.69
  -2   4  -6 2506.55   60.59
   2  -4   6 2496.25   56.69
   2  -4   6 2656.03   57.29
  -3   4  -6 5336.57  108.99
  -3   4  -6 5339.17  112.29
  -3   4  -6 5240.18  108.69
  -3   4  -6 5452.65  114.59
   3  -4   6 5408.06  108.99
   3  -4   6 5290.57  108.79
  -4   4  -6 1093.29   38.70
  -4   4  -6 1169.58   33.60
  -4   4  -6 1204.68   34.00
  -4   4  -6 1155.28   35.00
   4  -4   6 1147.19   33.30
   4  -4   6 1140.09   33.50
  -5   4  -6   -3.20    8.10
  -5   4  -6   -5.10    4.80
  -5   4  -6    6.00    6.10
  -5   4  -6    2.90    5.40
   5  -4   6    9.90    5.90
   5  -4   6    3.20    5.70
  -6   4  -6  926.31   40.20
  -6   4  -6  952.70   32.30
  -6   4  -6  928.61   32.00
   6  -4   6  913.11   31.90
   6  -4   6  891.11   31.70
  -7   4  -6  784.32   31.30
  -7   4  -6  849.41   32.50
  -7   4  -6  798.22   39.00
   7  -4   6  817.12   31.40
   7  -4   6  835.72   31.60
   7  -4   6  783.52   37.20
  -8   4  -6  451.15   25.20
  -8   4  -6  470.35   34.70
  -8   4  -6  428.46   27.90
  -8   4  -6  442.56   26.00
   8  -4   6  447.96   25.30
   8  -4   6  430.16   25.10
   8  -4   6  401.66   30.10
  -9   4  -6   13.10    9.00
  -9   4  -6   32.00   10.90
  -9   4  -6   25.40   12.00
  -9   4  -6   14.60   15.10
   9  -4   6   17.60    9.50
   9  -4   6   31.00   10.60
   9  -4   6   45.60   13.80
  10   3  -6  608.74   30.40
  10   3  -6  616.24   40.10
  10   3  -6  592.34   32.80
 -10  -3   6  684.63   53.99
 -10  -3   6  669.33   31.90
 -10  -3   6  662.43   29.80
   9   3  -6   95.69   19.20
   9   3  -6   77.89   11.20
   9   3  -6   61.99   12.10
   9   3  -6   92.69   19.40
  -9  -3   6   70.29   11.10
  -9  -3   6   82.59   23.50
  -9  -3   6   50.79   10.90
   8   3  -6  450.45   37.10
   8   3  -6  445.36   31.90
   8   3  -6  481.45   25.50
   8   3  -6  472.05   24.10
  -8  -3   6  501.55   23.20
  -8  -3   6  440.86   41.60
  -8  -3   6  512.15   25.60
   7   3  -6  738.33   43.50
   7   3  -6  696.53   27.90
   7   3  -6  764.22   37.30
   7   3  -6  691.93   27.60
  -7  -3   6  714.93   27.50
  -7  -3   6  708.53   28.30
  -7  -3   6  702.33   46.90
   6   3  -6  193.78   16.50
   6   3  -6  221.98   21.80
   6   3  -6  205.38   16.40
   6   3  -6  235.38   26.80
  -6  -3   6  198.48   15.70
  -6  -3   6  207.48   16.60
   5   3  -6  380.16   17.70
   5   3  -6  428.06   25.00
   5   3  -6  376.66   18.70
   5   3  -6  394.96   29.00
  -5  -3   6  364.66   17.80
  -5  -3   6  399.26   30.80
  -5  -3   6  353.56   18.60
   4   3  -6 1391.66   49.00
   4   3  -6 1326.57   35.10
   4   3  -6 1345.17   41.70
   4   3  -6 1341.17   35.60
  -4  -3   6 1379.66   50.09
  -4  -3   6 1322.67   35.40
  -4  -3   6 1335.27   34.90
   3   3  -6  752.12   23.00
   3   3  -6  720.03   32.50
  -3  -3   6  747.43   33.30
  -3  -3   6  742.83   22.30
  -3  -3   6  728.53   22.50
   2   3  -6   39.20   10.00
   2   3  -6   31.20    5.70
   2   3  -6   30.60    5.20
  -2  -3   6   37.50   10.60
  -2  -3   6   34.20    5.30
  -2  -3   6   28.70    5.40
   0   3  -6 1652.93   38.60
   0   3  -6 1561.04   38.00
   0   3  -6 1717.43   47.30
   0  -3   6 1564.94   45.00
   0  -3   6 1610.44   38.30
  -2   3  -6 4679.53   93.09
  -2   3  -6 4503.55   97.09
  -2   3  -6 4597.74   92.69
  -2   3  -6 4435.76   97.69
   2  -3   6 4435.26   92.29
   2  -3   6 4475.85   92.19
  -3   3  -6   14.50    7.20
  -3   3  -6    2.00    5.00
  -3   3  -6    6.80    5.00
   3  -3   6    5.20    5.30
   3  -3   6    2.40    5.00
  -4   3  -6 6318.27  128.39
  -4   3  -6 6311.77  135.29
  -4   3  -6 6384.46  128.59
   4  -3   6 6350.46  128.49
   4  -3   6 6297.67  128.29
  -5   3  -6  425.26   20.30
  -5   3  -6  465.75   20.90
  -5   3  -6  383.36   24.80
   5  -3   6  453.55   21.00
   5  -3   6  437.26   20.30
  -6   3  -6  247.98   18.40
  -6   3  -6  235.88   18.30
  -6   3  -6  255.67   26.10
   6  -3   6  248.38   19.10
   6  -3   6  243.78   18.00
   6  -3   6  221.18   23.50
  -7   3  -6  -13.80   11.60
  -7   3  -6   10.00    8.50
  -7   3  -6    5.80    7.70
   7  -3   6   19.10    8.10
   7  -3   6    5.00    7.60
   7  -3   6   -3.60    9.30
  -8   3  -6 2310.67   70.09
  -8   3  -6 2307.87   63.09
  -8   3  -6 2371.46   74.39
  -8   3  -6 2107.19   61.49
   8  -3   6 2217.38   62.79
   8  -3   6 2207.48   71.49
   8  -3   6 2267.87   62.89
  -9   3  -6    3.20    9.80
  -9   3  -6    0.40    9.90
  -9   3  -6   14.20   11.80
  -9   3  -6   14.10   15.30
   9  -3   6   -1.90    8.90
   9  -3   6   37.90   13.00
   9  -3   6   10.40    9.50
  10   2  -6    5.50   12.50
  10   2  -6   -4.40    8.80
  10   2  -6   10.60   12.20
  10   2  -6   -2.50    7.00
 -10  -2   6  -15.30   17.30
 -10  -2   6    3.80    7.80
 -10  -2   6   10.60    7.20
   9   2  -6   30.20   10.30
   9   2  -6   30.50   14.50
   9   2  -6   66.09   16.80
   9   2  -6   29.70    8.70
  -9  -2   6   46.00    8.90
  -9  -2   6   47.90   23.50
  -9  -2   6   44.90    9.60
   8   2  -6  167.98   15.90
   8   2  -6  191.98   17.60
   8   2  -6  169.08   24.50
   8   2  -6  160.38   26.10
  -8  -2   6  175.08   15.80
  -8  -2   6  145.59   24.90
  -8  -2   6  189.58   17.10
   7   2  -6  104.29   13.10
   7   2  -6   93.49   18.00
   7   2  -6  114.29   16.50
   7   2  -6  137.69   14.20
  -7  -2   6  111.79   12.70
  -7  -2   6  114.49   14.30
   6   2  -6    2.60    8.70
   6   2  -6   -4.30    4.50
   6   2  -6   -3.70    4.60
   6   2  -6  -16.30   10.00
  -6  -2   6    2.00    4.80
  -6  -2   6   -3.90   11.70
  -6  -2   6    3.90    5.10
   5   2  -6 1805.92   58.59
   5   2  -6 1841.52   44.10
   5   2  -6 1889.01   44.40
   5   2  -6 1914.91   53.89
  -5  -2   6 1901.51   44.10
  -5  -2   6 1819.62   44.00
  -5  -2   6 1790.62   59.69
   4   2  -6 3067.19   64.39
   4   2  -6 3017.10   78.69
   4   2  -6 2975.60   63.99
   4   2  -6 3056.99   72.69
  -4  -2   6 3020.10   63.89
  -4  -2   6 3057.39   79.59
  -4  -2   6 2999.60   63.99
   3   2  -6 3769.12   75.19
   3   2  -6 3689.73   88.59
  -3  -2   6 3620.54   88.09
  -3  -2   6 3672.13   74.59
  -3  -2   6 3617.54   74.59
   2   2  -6   22.20    8.40
   2   2  -6   21.70    4.50
   2   2  -6   34.00    4.90
  -2  -2   6   27.30    8.60
  -2  -2   6   16.10    3.80
  -2  -2   6   19.40    4.10
   1   2  -6  221.78   10.50
   1   2  -6  219.98   11.00
  -1  -2   6  223.08   10.60
  -1  -2   6  229.58   11.00
   0   2  -6  436.96   22.00
   0   2  -6  408.06   15.00
   0   2  -6  427.66   15.50
   0  -2   6  429.46   15.30
   0  -2   6  407.36   15.00
  -1   2  -6   18.20    4.80
  -1   2  -6    5.40    4.60
  -1   2  -6   10.70    6.90
   1  -2   6    5.60    4.40
   1  -2   6   11.60    4.70
  -2   2  -6  157.18   10.80
  -2   2  -6  148.29   13.60
  -2   2  -6  165.98   11.00
   2  -2   6  157.08   10.80
   2  -2   6  132.39   10.50
  -3   2  -6    5.80    7.20
  -3   2  -6   13.40    5.40
  -3   2  -6   22.50    5.80
   3  -2   6   16.30    5.80
   3  -2   6   19.40    5.70
  -4   2  -6 4706.83  105.69
  -4   2  -6 4840.62   99.79
  -4   2  -6 4595.54   98.59
   4  -2   6 4525.15   98.19
   4  -2   6 4692.33   98.99
  -5   2  -6 2224.18   63.19
  -5   2  -6 2280.67   56.99
  -5   2  -6 2282.87   56.79
   5  -2   6 2224.58   56.19
   5  -2   6 2240.88   56.29
  -6   2  -6 1650.13   47.60
  -6   2  -6 1640.84   47.70
  -6   2  -6 1658.33   55.39
   6  -2   6 1667.03   55.19
   6  -2   6 1644.04   47.20
   6  -2   6 1701.13   48.00
  -7   2  -6   68.69   11.60
  -7   2  -6  106.59   14.00
  -7   2  -6   79.59   16.90
   7  -2   6   78.99   15.60
   7  -2   6   63.69   11.20
   7  -2   6   76.79   12.10
  -8   2  -6   31.10   14.90
  -8   2  -6    7.80   13.00
  -8   2  -6   28.30   10.90
  -8   2  -6   10.10    8.60
   8  -2   6   26.30   10.00
   8  -2   6   12.90    9.00
   8  -2   6   37.40   13.20
  -9   2  -6  269.87   23.40
  -9   2  -6  270.17   31.80
  -9   2  -6  293.27   25.40
  -9   2  -6  250.37   33.90
   9  -2   6  291.57   30.30
   9  -2   6  346.77   26.30
   9  -2   6  265.67   25.90
  10   1  -6   -3.80   11.40
  10   1  -6   12.00   11.80
  10   1  -6   16.40    6.80
  10   1  -6   10.80    8.70
 -10  -1   6  -11.10   14.50
 -10  -1   6    9.30    6.40
 -10  -1   6   11.60    7.50
   9   1  -6  -18.00    9.70
   9   1  -6  -14.50   10.90
   9   1  -6   -1.70    6.30
   9   1  -6    5.90    7.40
  -9  -1   6    4.90    6.40
  -9  -1   6   10.70    6.10
   8   1  -6  877.01   41.00
   8   1  -6  869.81   29.50
   8   1  -6  973.60   45.60
   8   1  -6  903.51   30.20
  -8  -1   6  890.81   29.70
  -8  -1   6  924.91   28.80
  -8  -1   6  808.12   46.10
   7   1  -6  443.36   28.20
   7   1  -6  444.36   30.90
   7   1  -6  414.06   18.80
   7   1  -6  427.36   19.50
  -7  -1   6  420.76   18.30
  -7  -1   6  409.46   31.30
  -7  -1   6  441.46   19.00
   6   1  -6 4172.18   86.19
   6   1  -6 4131.09   85.89
   6   1  -6 4372.36  100.09
   6   1  -6 4138.49  103.99
  -6  -1   6 4096.09   85.39
  -6  -1   6 4199.48  105.49
   5   1  -6  831.72   23.60
   5   1  -6  864.01   23.60
   5   1  -6  841.62   36.10
   5   1  -6  838.72   32.30
  -5  -1   6  839.92   36.70
  -5  -1   6  848.72   23.20
   4   1  -6  631.94   18.80
   4   1  -6  656.73   19.00
   4   1  -6  677.93   27.00
   4   1  -6  690.33   30.70
  -4  -1   6  652.33   29.90
  -4  -1   6  679.03   18.90
   3   1  -6  305.57   12.10
   3   1  -6  328.77   20.90
   3   1  -6  313.87   12.00
  -3  -1   6  311.27   11.90
  -3  -1   6  346.17   21.00
   2   1  -6 4650.33  103.49
   2   1  -6 4704.43   90.89
  -2  -1   6 4640.34   90.59
   1   1  -6  449.95   14.60
   1   1  -6  399.86   22.10
   1   1  -6  454.15   14.60
  -1  -1   6  452.95   14.50
  -1  -1   6  454.85   14.50
   0   1  -6 1548.45   45.30
   0   1  -6 1564.64   36.30
   0   1  -6 1596.14   36.20
   0  -1   6 1581.94   36.00
   0  -1   6 1579.54   36.40
  -2   1  -6 2653.93   62.79
  -2   1  -6 2683.23   58.39
  -2   1  -6 2560.14   57.99
   2  -1   6 2587.34   57.89
   2  -1   6 2553.04   57.89
  -3   1  -6 7222.18  144.09
  -3   1  -6 7132.89  143.89
  -3   1  -6 7490.35  150.18
   3  -1   6 7074.19  143.69
  -4   1  -6  733.33   31.00
  -4   1  -6  776.82   27.10
  -4   1  -6  730.93   26.60
   4  -1   6  760.32   27.10
   4  -1   6  774.12   26.80
  -5   1  -6  832.62   30.80
  -5   1  -6  813.82   30.70
  -5   1  -6  845.82   36.10
   5  -1   6  884.81   31.20
   5  -1   6  865.41   31.40
   5  -1   6  864.81   35.90
  -6   1  -6  990.80   35.90
  -6   1  -6  997.00   41.60
  -6   1  -6  965.60   35.30
   6  -1   6  938.41   35.00
   6  -1   6 1008.90   35.50
   6  -1   6 1003.00   42.20
  -7   1  -6  434.56   26.70
  -7   1  -6  440.86   27.70
  -7   1  -6  492.55   33.80
   7  -1   6  507.85   32.60
   7  -1   6  445.56   26.80
   7  -1   6  438.66   26.00
  -8   1  -6  264.37   22.90
  -8   1  -6  270.57   30.20
  -8   1  -6  220.98   32.00
  -8   1  -6  222.28   20.80
   8  -1   6  272.27   22.80
   8  -1   6  268.17   28.70
   8  -1   6  247.48   22.30
  -9   1  -6   39.10   12.30
  -9   1  -6   34.20   12.10
  -9   1  -6   56.69   20.60
  -9   1  -6   25.90   18.30
   9  -1   6   55.19   16.10
   9  -1   6   42.20   12.70
   9  -1   6   25.70   11.00
  10   0  -6  202.68   27.50
  10   0  -6  221.78   26.50
  10   0  -6  158.78   15.00
  10   0  -6  194.88   18.20
 -10   0   6  190.38   15.70
 -10   0   6  211.78   15.10
 -10   0   6  154.78   27.50
   9   0  -6    7.40   12.20
   9   0  -6    0.70   10.70
   9   0  -6    8.20    6.50
   9   0  -6    7.90    5.50
  -9   0   6   19.70    6.00
  -9   0   6    7.10    6.00
  -9   0   6    3.80   12.80
   8   0  -6   15.00   11.40
   8   0  -6   10.10   11.00
   8   0  -6   11.60    5.30
   8   0  -6   17.40    6.00
  -8   0   6   14.10   12.60
  -8   0   6   12.80    5.10
  -8   0   6   16.10    5.80
   7   0  -6  316.57   26.40
   7   0  -6  324.47   15.20
   7   0  -6  290.07   23.90
   7   0  -6  306.87   14.80
  -7   0   6  368.56   27.30
  -7   0   6  310.37   14.00
  -7   0   6  314.47   14.30
   6   0  -6 4377.56   89.09
   6   0  -6 4605.64  104.69
   6   0  -6 4437.86   89.09
   6   0  -6 4673.23  108.69
  -6   0   6 4388.36   88.19
  -6   0   6 4569.34  108.19
  -6   0   6 4393.96   88.29
   5   0  -6  699.93   18.60
   5   0  -6  686.63   28.60
   5   0  -6  678.43   31.30
   5   0  -6  675.83   18.50
  -5   0   6  676.13   17.80
  -5   0   6  661.93   30.70
  -5   0   6  666.13   17.90
   4   0  -6  587.44   15.90
   4   0  -6  587.94   27.00
   4   0  -6  587.14   24.40
   4   0  -6  590.24   15.80
  -4   0   6  590.14   15.20
  -4   0   6  578.64   15.30
  -4   0   6  584.94   26.90
   3   0  -6 1274.57   27.90
   3   0  -6 1250.67   27.90
   3   0  -6 1255.37   40.30
  -3   0   6 1221.88   27.30
  -3   0   6 1305.27   27.60
   2   0  -6 2393.36   60.79
   2   0  -6 2425.46   48.10
   2   0  -6 2355.86   48.00
  -2   0   6 2389.66   47.80
  -2   0   6 2160.48   49.60
   0   0  -6    2.90    3.30
   0   0  -6    9.90    3.90
   0   0   6   -1.90    3.30
   0   0   6    4.80    3.50
  -1   0  -6  623.34   23.50
  -1   0  -6  628.54   20.60
  -1   0  -6  637.54   20.80
   1   0   6  633.64   20.50
   1   0   6  656.33   20.40
  -2   0  -6  125.59   12.90
  -2   0  -6  134.59   11.30
  -2   0  -6  135.69   11.40
   2   0   6  134.99   11.00
   2   0   6  144.39   12.10
  -3   0  -6 1254.37   36.50
  -3   0  -6 1326.17   40.90
  -3   0  -6 1249.18   36.60
   3   0   6 1327.57   37.00
   3   0   6 1255.97   36.90
  -4   0  -6   41.20   10.60
  -4   0  -6   36.50    8.50
  -4   0  -6   41.10    8.70
   4   0   6   45.60    9.20
   4   0   6   45.40    8.50
  -5   0  -6  934.11   33.70
  -5   0  -6  908.21   33.00
  -5   0  -6  864.81   38.70
   5   0   6  857.71   32.20
   5   0   6  887.81   38.40
   5   0   6  974.90   33.80
  -6   0  -6 1168.88   40.30
  -6   0  -6 1146.89   40.30
  -6   0  -6 1184.18   46.50
   6   0   6 1157.08   39.90
   6   0   6 1157.78   46.50
   6   0   6 1139.09   39.70
  -7   0  -6  252.07   23.60
  -7   0  -6  228.68   22.90
  -7   0  -6  284.27   28.10
   7   0   6  252.67   21.90
   7   0   6  276.67   27.30
   7   0   6  259.37   23.10
  -8   0  -6 1077.39   41.90
  -8   0  -6 1060.59   51.19
  -8   0  -6  983.10   53.69
  -8   0  -6 1068.29   42.20
   8   0   6  997.10   40.80
   8   0   6 1079.79   42.90
   8   0   6 1028.80   48.70
  10  -1  -6   15.30   12.40
  10  -1  -6   15.00   11.90
  10  -1  -6   15.50    5.60
  10  -1  -6    5.50    6.40
 -10   1   6    4.00    5.10
 -10   1   6   18.80   12.30
 -10   1   6   16.60    5.40
   9  -1  -6  934.01   42.50
   9  -1  -6  860.51   26.20
   9  -1  -6  915.81   28.10
   9  -1  -6  924.51   43.80
  -9   1   6  902.01   26.00
  -9   1   6  959.30   42.90
  -9   1   6  927.01   25.30
   8  -1  -6  120.09   10.80
   8  -1  -6  135.59   20.50
   8  -1  -6   98.29   15.90
   8  -1  -6  114.99    9.90
  -8   1   6  115.19    9.20
  -8   1   6  127.59    9.10
  -8   1   6  124.39   18.00
   7  -1  -6   70.39    7.90
   7  -1  -6   74.79    8.20
   7  -1  -6   57.39   12.80
   7  -1  -6   52.29   12.70
  -7   1   6   61.59   13.10
  -7   1   6   66.59    6.50
  -7   1   6   63.89    6.60
   6  -1  -6 1013.20   37.40
   6  -1  -6 1015.40   23.20
   6  -1  -6  983.50   23.30
   6  -1  -6  978.70   38.50
  -6   1   6 1010.90   21.00
  -6   1   6  969.70   38.70
  -6   1   6  980.20   20.80
   5  -1  -6   91.99    5.80
   5  -1  -6   90.49   15.70
   5  -1  -6   88.19    5.50
   5  -1  -6   90.69   11.70
   4  -1  -6 2192.08   43.20
   4  -1  -6 2245.18   43.20
   4  -1  -6 2177.58   55.29
   4  -1  -6 2269.67   60.09
  -4   1   6 2157.68   41.10
   3  -1  -6 1359.46   42.30
   3  -1  -6 1320.87   28.10
   3  -1  -6 1333.37   28.30
  -3   1   6 1339.37   27.50
  -3   1   6 1349.27   27.30
   2  -1  -6 3649.23   71.09
   2  -1  -6 3651.03   85.39
   2  -1  -6 3568.14   70.49
  -2   1   6 3543.85   70.59
  -2   1   6 3678.63   70.09
   1  -1  -6   61.29    6.80
   1  -1  -6   45.00    5.20
  -1   1   6   55.69    6.70
   0  -1  -6 6559.84  126.09
   0   1   6 6323.67  125.69
  -1  -1  -6  321.17   14.80
  -1  -1  -6  335.77   17.40
  -1  -1  -6  319.87   15.70
   1   1   6  300.97   15.30
   1   1   6  333.87   14.70
  -2  -1  -6 1795.52   46.30
  -2  -1  -6 1915.11   49.70
  -2  -1  -6 1840.22   46.00
   2   1   6 1808.82   45.60
   2   1   6 1803.82   46.30
  -3  -1  -6 2311.07   61.49
  -3  -1  -6 2381.76   58.39
  -3  -1  -6 2369.26   58.09
   3   1   6 2365.46   57.99
   3   1   6 2401.56   57.89
  -4  -1  -6  743.03   32.30
  -4  -1  -6  686.33   28.90
  -4  -1  -6  709.33   29.00
   4   1   6  704.73   29.10
   4   1   6  709.43   29.60
  -5  -1  -6 3519.75   84.69
  -5  -1  -6 3455.45   89.39
  -5  -1  -6 3480.55   83.99
   5   1   6 3644.84   84.49
   5   1   6 3486.65   83.69
  -6  -1  -6  176.88   19.40
  -6  -1  -6  120.09   15.00
  -6  -1  -6  128.29   18.60
   6   1   6  157.98   20.10
   6   1   6  138.69   15.80
   6   1   6  136.49   15.20
  -7  -1  -6  243.98   22.00
  -7  -1  -6  239.18   29.20
  -7  -1  -6  275.17   23.60
   7   1   6  243.68   27.40
   7   1   6  229.58   21.00
   7   1   6  228.28   22.50
  -8  -1  -6   -3.10   18.60
  -8  -1  -6   26.30   11.10
  -8  -1  -6   17.00   15.30
  -8  -1  -6   32.30   11.20
   8   1   6   17.50   10.80
   8   1   6   28.90   11.10
   8   1   6   24.10   14.40
  10  -2  -6   49.40   14.80
  10  -2  -6   47.90    6.00
  10  -2  -6   55.59    7.20
  10  -2  -6   33.90   12.20
 -10   2   6   64.29    7.00
 -10   2   6   60.69    6.30
   9  -2  -6   -6.30    3.90
   9  -2  -6   -0.80    9.10
   9  -2  -6   -6.80    3.30
   9  -2  -6   -9.00    9.20
   8  -2  -6  425.16   29.00
   8  -2  -6  437.26   27.70
   8  -2  -6  391.36   13.10
   8  -2  -6  376.36   12.60
   7  -2  -6   31.00   11.30
   7  -2  -6   34.80    4.10
   7  -2  -6   34.20    4.10
   7  -2  -6   27.90   11.00
   6  -2  -6  287.47   20.50
   6  -2  -6  294.17   21.90
   5  -2  -6   10.90    7.90
   5  -2  -6   -2.10    6.40
   4  -2  -6 5412.86  120.09
   4  -2  -6 5495.05  114.59
   3  -2  -6 2795.72   54.29
   3  -2  -6 2818.12   71.39
   3  -2  -6 2891.01   55.09
  -3   2   6 2818.12   52.69
  -3   2   6 2784.32   52.69
   2  -2  -6 3865.11   75.59
   2  -2  -6 3827.02   76.49
  -2   2   6 3919.61   74.89
  -2   2   6 3903.01   75.69
   1  -2  -6  781.32   22.50
   1  -2  -6  802.42   21.70
  -1   2   6  769.52   21.00
   0  -2  -6   81.49   10.10
   0  -2  -6   90.39    9.90
   0  -2  -6   79.79   10.70
   0   2   6   75.69    9.70
   0   2   6   83.69    9.20
  -1  -2  -6 4096.09   87.29
  -1  -2  -6 4023.00   88.89
  -1  -2  -6 4171.88   86.79
   1   2   6 4089.49   86.79
   1   2   6 4084.49   86.09
  -2  -2  -6  126.69   13.60
  -2  -2  -6  129.89   13.20
   2   2   6  133.19   13.90
   2   2   6  134.99   14.70
  -3  -2  -6  690.23   27.60
  -3  -2  -6  707.53   27.70
  -3  -2  -6  668.73   29.20
   3   2   6  707.83   27.30
   3   2   6  659.03   27.00
  -4  -2  -6  351.46   25.40
  -4  -2  -6  391.46   22.70
  -4  -2  -6  342.27   22.00
   4   2   6  362.16   22.30
   4   2   6  380.36   22.10
  -5  -2  -6 1993.80   58.49
  -5  -2  -6 2098.89   58.39
  -5  -2  -6 1985.20   61.89
   5   2   6 2008.30   57.49
   5   2   6 2025.30   57.79
  -6  -2  -6   18.90   11.90
  -6  -2  -6   -1.00    8.60
  -6  -2  -6   -7.40    9.30
   6   2   6   -1.70    8.60
   6   2   6    6.30    8.90
  -7  -2  -6 1039.30   42.60
  -7  -2  -6 1105.59   50.29
  -7  -2  -6 1137.69   60.59
  -7  -2  -6 1111.89   43.90
   7   2   6 1115.69   50.49
   7   2   6 1188.68   45.70
   7   2   6 1057.59   42.60
  10  -3  -6  126.19    7.00
  10  -3  -6  133.59   19.30
  10  -3  -6   79.59   16.30
  10  -3  -6  109.29    7.10
   9  -3  -6   66.99   14.70
   9  -3  -6   57.39   12.60
   8  -3  -6    6.00    9.80
   8  -3  -6    9.50    8.70
   7  -3  -6 1489.55   48.80
   7  -3  -6 1488.35   48.60
   6  -3  -6 1812.62   54.19
   6  -3  -6 1833.72   52.09
   5  -3  -6 1546.55   48.20
   5  -3  -6 1581.04   44.50
   4  -3  -6  518.85   21.70
   4  -3  -6  542.45   26.60
   3  -3  -6   66.89    5.60
   3  -3  -6   64.19    5.70
  -3   3   6   60.59    3.50
  -3   3   6   60.79    3.50
   2  -3  -6  905.31   23.10
   2  -3  -6  927.11   23.90
  -2   3   6  924.51   22.30
  -2   3   6  907.61   22.70
   1  -3  -6  740.83   22.40
   1  -3  -6  746.83   23.20
  -1   3   6  789.02   22.10
   0  -3  -6  134.59   11.90
   0  -3  -6  115.39   11.90
   0  -3  -6  116.69   11.30
   0   3   6  125.19   10.90
   0   3   6  119.39   11.20
  -1  -3  -6   -9.90    4.80
   1   3   6  -13.90    5.30
  -2  -3  -6 3927.11   88.39
  -2  -3  -6 4008.60   88.99
  -2  -3  -6 3955.00   90.09
   2   3   6 4012.10   88.59
   2   3   6 3946.71   88.09
  -3  -3  -6 1014.90   35.00
  -3  -3  -6  979.00   34.80
  -3  -3  -6  948.81   35.80
   3   3   6 1000.90   35.00
   3   3   6  931.71   34.00
  -4  -3  -6 1227.98   43.60
  -4  -3  -6 1222.78   42.00
  -4  -3  -6 1159.98   41.00
   4   3   6 1241.68   41.90
   4   3   6 1193.78   41.60
  -5  -3  -6  107.89   14.40
  -5  -3  -6  103.29   16.30
  -5  -3  -6  145.59   18.90
   5   3   6  113.19   14.30
   5   3   6  152.58   19.00
  -6  -3  -6   44.00   12.10
  -6  -3  -6   55.89   15.20
  -6  -3  -6   68.79   13.90
   6   3   6   48.20   12.60
   6   3   6   39.00   12.10
  10  -4  -6   45.40   13.30
   9  -4  -6  448.26   29.50
   9  -4  -6  492.75   27.90
   8  -4  -6   66.69   12.10
   8  -4  -6   78.59   13.90
   7  -4  -6   49.60   10.80
   7  -4  -6   46.70   11.20
   6  -4  -6  114.09   17.10
   6  -4  -6   76.19   11.50
   5  -4  -6  882.91   30.80
   5  -4  -6  912.91   36.00
   4  -4  -6   40.00   11.00
   3  -4  -6 1136.89   25.70
   3  -4  -6 1120.79   26.00
  -3   4   6 1160.08   23.60
  -3   4   6 1135.59   23.60
   2  -4  -6 3395.26   68.99
   2  -4  -6 3410.46   69.39
  -2   4   6 3262.07   67.59
  -2   4   6 3348.66   67.49
   1  -4  -6 2063.89   48.40
   1  -4  -6 2018.00   48.40
   1  -4  -6 2022.20   47.70
  -1   4   6 2061.29   47.00
   0  -4  -6 3934.31   85.79
   0  -4  -6 3931.71   85.29
   0  -4  -6 3994.80   85.69
   0   4   6 4014.60   84.99
   0   4   6 3970.30   84.79
  -1  -4  -6  150.48   14.10
  -1  -4  -6  137.19   14.40
  -1  -4  -6  137.99   13.80
   1   4   6  149.59   14.10
   1   4   6  125.29   13.40
  -2  -4  -6  354.76   21.00
  -2  -4  -6  331.67   20.50
  -2  -4  -6  343.77   20.80
   2   4   6  357.96   21.40
   2   4   6  332.97   20.90
  -3  -4  -6 1445.66   45.70
  -3  -4  -6 1444.66   46.50
  -3  -4  -6 1446.56   45.80
   3   4   6 1453.35   46.20
   3   4   6 1470.15   46.10
  -4  -4  -6  317.47   23.40
  -4  -4  -6  367.16   24.70
  -4  -4  -6  321.67   24.70
   4   4   6  311.57   23.10
   4   4   6  369.76   23.70
  -5  -4  -6  177.68   22.70
  -5  -4  -6  222.98   23.30
  -5  -4  -6  201.68   24.30
   5   4   6  197.78   22.80
   5   4   6  200.48   20.70
   9  -5  -6   41.70   10.60
   9  -5  -6   46.60   12.60
   8  -5  -6  394.16   25.20
   8  -5  -6  465.95   27.60
   7  -5  -6    6.50    8.50
   7  -5  -6    1.20    7.40
   6  -5  -6   -1.20    7.40
   6  -5  -6   -9.20    6.10
   5  -5  -6 1109.09   34.40
   5  -5  -6 1140.59   41.60
   4  -5  -6  900.41   27.80
   4  -5  -6  856.21   18.30
   4  -5  -6  842.92   18.10
   3  -5  -6  606.44   17.80
   3  -5  -6  612.64   20.90
  -3   5   6  612.34   15.80
  -3   5   6  617.74   15.70
   2  -5  -6  203.18   12.60
   2  -5  -6  208.18   12.60
   2  -5  -6  198.78   11.90
  -2   5   6  195.58   11.30
  -2   5   6  192.88   11.10
   1  -5  -6   -2.60    5.60
   1  -5  -6    6.10    4.80
   1  -5  -6   -0.50    5.40
  -1   5   6    3.30    5.60
   0  -5  -6   77.09    9.60
   0  -5  -6   74.99   10.90
   0  -5  -6   75.99    9.70
   0   5   6   67.09    9.10
   0   5   6   80.99    9.60
  -1  -5  -6  274.17   20.50
  -1  -5  -6  270.57   20.40
  -1  -5  -6  252.27   17.90
   1   5   6  323.77   20.00
   1   5   6  291.57   19.90
  -2  -5  -6   80.09   11.30
  -2  -5  -6   66.09   11.60
  -2  -5  -6   82.19   12.00
   2   5   6   50.29   10.10
   2   5   6   77.89   11.10
  -3  -5  -6  -20.00    7.40
  -3  -5  -6  -18.50    7.70
  -3  -5  -6   -5.40    6.80
   3   5   6  -16.00    6.40
   3   5   6  -17.00    6.00
  -4  -5  -6  344.47   25.50
  -4  -5  -6  347.97   24.70
  -4  -5  -6  319.27   25.10
   4   5   6  326.87   24.80
   4   5   6  337.57   24.50
   9  -6  -6   87.89   13.30
   9  -6  -6   79.39   12.70
   8  -6  -6    9.40    7.70
   8  -6  -6   15.50    9.30
   7  -6  -6  671.53   28.70
   7  -6  -6  671.43   32.10
   6  -6  -6   13.90    6.70
   6  -6  -6   24.00    9.70
   5  -6  -6  214.48   14.70
   5  -6  -6  194.58   20.30
   4  -6  -6  112.69    7.10
   4  -6  -6  112.09    7.00
   4  -6  -6  125.59   11.10
   3  -6  -6 1380.26   35.20
   3  -6  -6 1479.65   35.60
   3  -6  -6 1506.65   35.20
  -3   6   6 1523.35   33.10
  -3   6   6 1540.05   33.20
   2  -6  -6   64.79    6.90
   2  -6  -6   84.99    8.50
   2  -6  -6   81.29    8.60
  -2   6   6   85.39   10.20
  -2   6   6  105.29   10.00
   1  -6  -6 1403.06   39.50
   1  -6  -6 1408.16   39.20
   1  -6  -6 1376.16   35.10
  -1   6   6 1421.56   38.70
   0  -6  -6  886.81   28.00
   0  -6  -6  947.91   32.80
   0  -6  -6  868.61   31.80
   0   6   6  926.41   31.00
   0   6   6  927.31   32.10
  -1  -6  -6   30.60    9.30
  -1  -6  -6   42.50    9.80
  -1  -6  -6   42.90    7.80
   1   6   6   40.20    9.30
   1   6   6   44.40    9.80
  -2  -6  -6 2303.97   62.29
  -2  -6  -6 2093.19   56.89
  -2  -6  -6 2161.28   61.79
   2   6   6 2206.18   61.29
   2   6   6 2177.58   60.29
  -3  -6  -6   -1.10    8.30
  -3  -6  -6  -10.10    8.00
  -3  -6  -6   -1.20    9.70
   3   6   6   10.00    8.40
   3   6   6   -1.70    8.00
   8  -7  -6   22.80    8.00
   8  -7  -6    9.50    8.80
   7  -7  -6  101.89   13.70
   7  -7  -6  122.59   17.80
   6  -7  -6  602.74   31.40
   6  -7  -6  549.35   21.60
   5  -7  -6  562.54   30.80
   5  -7  -6  487.85   17.30
   4  -7  -6   28.00    3.60
   4  -7  -6   39.90    4.80
   4  -7  -6   36.00    4.70
   3  -7  -6  207.58   13.20
   3  -7  -6  237.78   13.70
  -3   7   6  215.08   11.30
  -3   7   6  223.68   11.20
   2  -7  -6  664.53   24.90
  -2   7   6  663.03   22.70
  -2   7   6  680.23   23.80
   1  -7  -6   70.99    9.90
   1  -7  -6   64.59    9.60
   1  -7  -6   81.59    6.00
  -1   7   6   70.59    9.30
   0  -7  -6   15.30    8.10
   0  -7  -6   24.10    8.50
   0   7   6   14.20    6.70
   0   7   6   21.30    7.70
  -1  -7  -6   26.50    6.50
  -1  -7  -6   29.20    9.00
  -1  -7  -6   26.30    9.90
   1   7   6   33.20    9.10
   1   7   6   33.30    9.70
   6  -8  -6   14.60    7.80
   4  -8  -6   25.60    5.20
   4  -8  -6   18.40    4.70
   3  -8  -6    6.70    5.10
   3  -8  -6   11.00    5.50
  -3   8   6   10.10    4.30
  -3   8   6    9.90    4.50
   2  -8  -6  160.28   14.80
   2  -8  -6  169.78   14.90
  -2   8   6  145.79   13.20
  -2   8   6  163.78   13.80
   1  -8  -6  972.20   35.10
  -1   8   6 1047.90   34.70
   0  12  -7   23.10    9.00
   0  12  -7   13.30    7.40
   0  12  -7   21.30   10.40
   0 -12   7   30.10   10.00
   0 -12   7   16.90   11.00
  -1  12  -7   20.30    7.10
  -1  12  -7   26.40    7.30
  -1  12  -7   48.80   12.10
  -1  12  -7   48.20   11.80
   1 -12   7   32.00   10.50
   1 -12   7   20.80   16.40
   1 -12   7   40.60   11.50
  -2  12  -7  529.25   23.80
  -2  12  -7  550.04   30.30
  -2  12  -7  537.65   30.00
  -2  12  -7  513.95   21.70
   2 -12   7  546.45   29.60
   2 -12   7  564.54   30.20
   2 -12   7  468.85   34.80
  -3  12  -7   73.69   12.00
  -3  12  -7  115.99   16.00
  -3  12  -7   96.99   13.10
   3 -12   7   85.09   13.60
   3 -12   7   64.19   14.60
   3 -12   7   82.69   13.10
  -4  12  -7   77.59   12.20
  -4  12  -7   62.09   11.50
   4 -12   7   62.89   11.50
   4 -12   7   75.59   11.70
   4 -12   7   97.49   15.40
   2  11  -7  392.26   25.20
   2  11  -7  457.35   28.60
   2  11  -7  433.06   27.60
  -2 -11   7  434.76   27.70
  -2 -11   7  446.66   45.50
  -2 -11   7  387.36   29.70
   1  11  -7    9.20    9.30
   1  11  -7    5.70    7.70
   1  11  -7   -2.00    7.80
  -1 -11   7  -15.80   14.80
  -1 -11   7   -1.90    8.40
  -1 -11   7    7.60    9.50
   0  11  -7   51.09    9.30
   0  11  -7   42.90   11.10
   0  11  -7   37.80   10.80
   0 -11   7   30.40   17.80
   0 -11   7   50.69   12.10
   0 -11   7   53.89   11.50
  -1  11  -7  408.86   26.00
  -1  11  -7  346.07   23.80
   1 -11   7  366.16   24.10
   1 -11   7  407.46   25.20
   1 -11   7  347.97   32.30
  -2  11  -7  200.28   20.50
  -2  11  -7  191.28   16.80
   2 -11   7  192.08   24.30
   2 -11   7  164.18   20.80
   2 -11   7  214.48   20.90
  -3  11  -7   95.19   13.00
  -3  11  -7   66.69   11.00
   3 -11   7   66.89   11.90
   3 -11   7   81.29   14.30
   3 -11   7   56.69   10.80
  -4  11  -7 1683.73   51.19
  -4  11  -7 1646.04   49.80
  -4  11  -7 1696.63   50.39
   4 -11   7 1713.63   51.49
   4 -11   7 1754.02   52.09
   4 -11   7 1630.24   49.20
  -5  11  -7   64.89   11.60
  -5  11  -7   76.29   13.20
  -5  11  -7   68.29   11.10
   5 -11   7   76.29   12.40
   5 -11   7   98.39   13.50
  -6  11  -7   69.29   10.80
  -6  11  -7   72.19   11.40
  -6  11  -7   67.29   14.30
   6 -11   7   60.59   11.50
   6 -11   7   45.20   10.50
   4  10  -7    3.40   10.50
   4  10  -7   25.80   11.50
   4  10  -7   12.70   11.20
  -4 -10   7   39.50   24.40
  -4 -10   7   17.90   11.00
  -4 -10   7   11.20   10.70
   3  10  -7  103.99   15.70
   3  10  -7   97.09   14.20
   3  10  -7   83.79   13.60
  -3 -10   7   83.49   13.50
  -3 -10   7   86.29   15.90
  -3 -10   7  105.09   25.00
   2  10  -7   34.30   10.50
   2  10  -7   26.40    9.70
   2  10  -7   59.69   13.00
  -2 -10   7   37.30   10.80
  -2 -10   7   43.30   11.80
  -2 -10   7   80.79   23.70
   1  10  -7   84.39   13.60
   1  10  -7   75.49   12.80
   1  10  -7   68.29   10.70
   1  10  -7   88.99   22.10
  -1 -10   7   85.19   20.90
  -1 -10   7   78.19   12.90
  -1 -10   7   76.99   12.80
   0  10  -7 1613.74   70.29
   0  10  -7 1645.74   50.49
   0  10  -7 1650.43   50.69
   0 -10   7 1669.23   63.09
   0 -10   7 1644.04   51.29
   0 -10   7 1622.84   50.89
  -1  10  -7 1694.03   68.99
  -1  10  -7 1759.32   51.59
   1 -10   7 1792.92   52.79
   1 -10   7 1696.63   60.79
   1 -10   7 1766.92   52.29
  -2  10  -7  497.05   26.10
  -2  10  -7  481.15   38.40
  -2  10  -7  478.75   23.90
   2 -10   7  477.35   31.00
   2 -10   7  541.35   27.30
   2 -10   7  486.15   26.00
  -3  10  -7    9.90    8.20
  -3  10  -7   14.50    7.80
  -3  10  -7   -1.10    7.80
  -3  10  -7   -1.20   12.40
   3 -10   7   10.20    8.20
   3 -10   7    9.80    7.90
  -4  10  -7  159.58   18.80
  -4  10  -7  163.88   17.20
  -4  10  -7  173.78   19.20
   4 -10   7  208.28   16.80
   4 -10   7  163.78   19.10
   4 -10   7  167.08   19.10
  -5  10  -7   52.39   13.20
  -5  10  -7   43.10   10.20
  -5  10  -7   40.50   10.60
   5 -10   7   27.00    9.30
   5 -10   7   43.40    9.90
  -6  10  -7   52.49   13.10
  -6  10  -7   36.00    9.30
  -6  10  -7   22.40    9.40
   6 -10   7   26.60    9.10
   6 -10   7   35.80   10.40
  -7  10  -7   -9.30    6.70
  -7  10  -7    2.90   11.60
  -7  10  -7  -10.80    7.60
   7 -10   7  -16.40    6.70
   7 -10   7  -10.90    7.70
   5   9  -7  109.99   17.00
   5   9  -7  124.19   17.30
  -5  -9   7  125.29   29.30
   4   9  -7   22.30   11.70
   4   9  -7   18.50    9.80
   4   9  -7   19.50   11.40
  -4  -9   7   37.70    9.90
  -4  -9   7   23.70   11.10
  -4  -9   7   43.10   21.50
   3   9  -7 1979.00   58.89
   3   9  -7 2026.00   58.89
   3   9  -7 2114.09   82.69
   3   9  -7 1984.20   58.59
  -3  -9   7 2043.10   59.59
  -3  -9   7 1946.91   78.59
  -3  -9   7 1963.90   57.89
   2   9  -7  343.47   38.80
   2   9  -7  342.77   22.20
   2   9  -7  365.96   23.30
   2   9  -7  370.86   23.80
  -2  -9   7  375.96   24.30
  -2  -9   7  334.37   22.40
  -2  -9   7  280.97   33.40
   1   9  -7 1161.88   38.30
   1   9  -7 1309.67   60.99
   1   9  -7 1075.29   38.70
   1   9  -7 1205.08   40.40
  -1  -9   7 1155.18   39.80
  -1  -9   7 1137.39   39.30
  -1  -9   7 1128.99   52.69
   0   9  -7  808.52   47.20
   0   9  -7  755.92   31.00
   0  -9   7  827.42   31.80
   0  -9   7  747.33   39.80
   0  -9   7  806.42   31.70
  -1   9  -7  928.01   33.80
  -1   9  -7 1055.19   51.09
   1  -9   7  931.91   33.90
   1  -9   7  956.40   41.20
   1  -9   7  950.00   34.80
  -2   9  -7   29.80   14.50
  -2   9  -7   -5.10    7.40
  -2   9  -7   -3.30    6.50
  -2   9  -7    2.00    7.50
   2  -9   7    6.40    9.00
   2  -9   7   -3.10    6.60
   2  -9   7   -3.50    6.20
  -3   9  -7 1023.40   45.20
  -3   9  -7 1045.30   36.50
  -3   9  -7 1028.50   35.50
  -3   9  -7 1026.60   34.90
   3  -9   7 1040.40   37.00
   3  -9   7 1072.69   35.70
   3  -9   7 1089.69   35.90
  -4   9  -7  208.38   21.50
  -4   9  -7  238.88   26.10
  -4   9  -7  207.38   17.70
  -4   9  -7  197.48   16.90
   4  -9   7  227.88   18.30
   4  -9   7  181.18   17.00
   4  -9   7  209.08   16.30
  -5   9  -7   36.50   10.40
  -5   9  -7   51.89   11.90
  -5   9  -7   44.40    8.90
   5  -9   7   46.10   10.60
   5  -9   7   35.10   10.30
  -6   9  -7 2061.89   56.99
  -6   9  -7 2060.49   56.69
  -6   9  -7 2129.19   64.49
   6  -9   7 2130.79   57.69
   6  -9   7 2082.59   56.89
  -7   9  -7  393.76   23.10
  -7   9  -7  330.47   21.80
  -7   9  -7  389.66   31.30
   7  -9   7  372.76   23.90
   7  -9   7  384.56   24.70
  -8   9  -7  408.36   25.60
  -8   9  -7  446.76   35.60
  -8   9  -7  392.96   24.20
   8  -9   7  441.66   25.80
   8  -9   7  404.06   25.80
   6   8  -7   36.40   10.70
   6   8  -7   35.90   12.20
   6   8  -7   56.79   14.90
  -6  -8   7   72.89   25.40
  -6  -8   7   41.50   11.50
  -6  -8   7   41.20   12.90
   5   8  -7  113.09   14.90
   5   8  -7  164.38   20.90
   5   8  -7  132.69   18.00
  -5  -8   7  174.98   30.80
  -5  -8   7  172.58   21.40
  -5  -8   7  166.98   19.20
   4   8  -7   11.50    9.10
   4   8  -7   30.30   17.50
   4   8  -7   13.20   10.00
   4   8  -7    6.50    9.00
  -4  -8   7   -8.90   16.30
  -4  -8   7    3.90    7.90
  -4  -8   7   -0.10    9.60
   3   8  -7   49.20   11.20
   3   8  -7   44.50   10.80
   3   8  -7   39.20   10.10
   3   8  -7   57.59   19.40
  -3  -8   7   38.00    9.80
  -3  -8   7   53.09   11.30
  -3  -8   7   47.60   19.00
   2   8  -7  320.67   21.70
   2   8  -7  367.96   21.90
   2   8  -7  312.97   21.30
   2   8  -7  399.06   38.30
  -2  -8   7  337.17   22.30
  -2  -8   7  384.36   33.40
  -2  -8   7  307.07   20.70
   1   8  -7  688.33   28.60
   1   8  -7  683.13   28.40
   1   8  -7  675.43   41.70
  -1  -8   7  693.33   29.30
  -1  -8   7  710.83   39.80
  -1  -8   7  669.73   28.20
   0   8  -7  158.08   15.80
   0   8  -7  214.98   31.80
   0  -8   7  176.48   24.90
   0  -8   7  160.28   16.70
   0  -8   7  149.09   15.60
  -1   8  -7  291.97   18.90
  -1   8  -7  335.57   19.60
   1  -8   7  337.37   25.60
   1  -8   7  321.17   19.30
   1  -8   7  289.27   19.20
  -2   8  -7 1363.16   40.50
  -2   8  -7 1403.16   53.69
  -2   8  -7 1380.66   41.00
   2  -8   7 1332.37   44.90
   2  -8   7 1343.57   40.70
   2  -8   7 1359.36   41.00
  -3   8  -7 1810.62   49.80
  -3   8  -7 1864.71   58.39
  -3   8  -7 1794.92   49.70
  -3   8  -7 1778.52   51.69
   3  -8   7 1900.31   50.19
   3  -8   7 1903.31   50.79
   3  -8   7 1854.01   50.99
  -4   8  -7 1695.33   46.60
  -4   8  -7 1556.94   46.00
  -4   8  -7 1589.84   49.80
  -4   8  -7 1544.35   50.49
   4  -8   7 1614.84   45.90
   4  -8   7 1725.13   47.00
  -5   8  -7   25.40   10.30
  -5   8  -7    5.70    7.70
  -5   8  -7    7.10    7.10
  -5   8  -7   23.00    9.50
   5  -8   7   13.60    7.60
   5  -8   7   17.60    8.00
  -6   8  -7  125.79   16.20
  -6   8  -7  148.99   19.30
  -6   8  -7   87.49   11.40
   6  -8   7  105.89   12.80
   6  -8   7   95.99   12.20
  -7   8  -7   -1.40   12.50
  -7   8  -7   -7.70    6.60
   7  -8   7   -9.90    7.30
   7  -8   7  -15.30    7.10
  -8   8  -7  110.79   14.20
  -8   8  -7   80.59   12.50
  -8   8  -7  105.79   20.20
   8  -8   7   73.79   12.20
   8  -8   7   93.29   13.40
  -9   8  -7    3.50    7.70
  -9   8  -7    2.50   14.80
  -9   8  -7   -9.60    7.80
   9  -8   7   -0.70    7.50
   9  -8   7   -6.30    7.00
   7   7  -7   94.19   13.90
   7   7  -7   72.49   13.60
   7   7  -7   75.79   17.50
   7   7  -7  103.59   23.30
  -7  -7   7   83.99   13.40
  -7  -7   7   80.19   13.80
  -7  -7   7  127.29   30.50
   6   7  -7  352.46   37.90
   6   7  -7  369.96   25.60
   6   7  -7  348.57   29.90
   6   7  -7  379.36   25.70
  -6  -7   7  443.56   47.30
  -6  -7   7  371.46   25.50
  -6  -7   7  345.57   23.60
   5   7  -7  202.18   21.50
   5   7  -7  227.88   24.70
   5   7  -7  238.28   20.80
   5   7  -7  246.48   32.80
  -5  -7   7  228.98   35.90
  -5  -7   7  233.18   22.30
  -5  -7   7  227.38   20.40
   4   7  -7 2722.83   72.89
   4   7  -7 2748.63   69.19
   4   7  -7 2636.04   90.29
   4   7  -7 2658.13   69.19
  -4  -7   7 2653.23   67.89
  -4  -7   7 2738.23   69.89
  -4  -7   7 2728.23   91.09
   3   7  -7   23.30    9.20
   3   7  -7   -8.00    6.80
   3   7  -7   11.10    7.50
   3   7  -7    6.90   14.20
  -3  -7   7    2.90    7.40
  -3  -7   7   -5.20    6.70
  -3  -7   7   -4.20   13.30
   2   7  -7   13.10    7.60
   2   7  -7   15.30    7.60
   2   7  -7   20.40   14.90
  -2  -7   7    8.60   15.00
  -2  -7   7   17.70    7.20
  -2  -7   7   17.10    7.70
   1   7  -7 5267.47  112.19
   1   7  -7 5179.08  129.79
  -1  -7   7 5311.57  112.79
  -1  -7   7 5324.17  126.99
  -1  -7   7 5257.07  112.09
   0   7  -7  395.96   20.80
   0   7  -7  411.56   20.70
   0   7  -7  470.05   32.70
   0  -7   7  407.76   20.70
   0  -7   7  425.16   27.60
   0  -7   7  358.66   20.70
  -1   7  -7 3123.19   71.99
  -1   7  -7 3140.49   71.99
  -1   7  -7 3084.09   83.59
   1  -7   7 3130.39   71.69
   1  -7   7 3128.19   71.89
   1  -7   7 3083.39   78.89
  -2   7  -7  229.78   16.90
  -2   7  -7  264.57   16.60
  -2   7  -7  283.17   23.80
   2  -7   7  217.38   15.60
   2  -7   7  259.27   16.70
   2  -7   7  267.97   18.90
  -3   7  -7 1018.70   33.40
  -3   7  -7 1075.49   33.70
  -3   7  -7 1071.89   36.60
  -3   7  -7 1056.09   38.90
   3  -7   7 1080.49   34.70
   3  -7   7 1073.89   33.60
   3  -7   7 1072.79   33.60
  -4   7  -7   62.19   13.70
  -4   7  -7   31.20    9.00
  -4   7  -7   29.00    8.90
   4  -7   7   22.80    8.20
   4  -7   7   32.20    8.40
  -5   7  -7 2882.91   69.69
  -5   7  -7 2998.20   77.29
  -5   7  -7 2732.23   69.19
  -5   7  -7 2822.72   69.59
   5  -7   7 3012.10   70.39
   5  -7   7 3015.70   70.49
  -6   7  -7   35.10    8.60
  -6   7  -7   29.90    8.40
  -6   7  -7   39.40    8.50
  -6   7  -7   31.70   13.40
   6  -7   7   31.00    8.70
   6  -7   7   32.10    8.40
  -7   7  -7    8.10    5.30
  -7   7  -7   -3.30    7.10
  -7   7  -7  -10.20    5.50
  -7   7  -7    4.40   12.00
   7  -7   7    5.70    7.30
   7  -7   7   -4.30    6.50
  -8   7  -7 1179.98   50.99
  -8   7  -7 1048.90   38.90
  -8   7  -7 1083.39   38.90
   8  -7   7 1039.60   38.70
   8  -7   7 1052.89   40.00
  -9   7  -7  145.79   16.60
  -9   7  -7  200.18   19.60
  -9   7  -7  237.48   33.70
   9  -7   7  170.68   19.60
   9  -7   7  178.58   19.50
   8   6  -7  743.53   51.39
   8   6  -7  698.33   35.10
   8   6  -7  666.93   41.60
   8   6  -7  674.13   32.60
  -8  -6   7  716.83   36.50
  -8  -6   7  765.82   58.39
  -8  -6   7  649.43   31.60
   7   6  -7  230.98   21.10
   7   6  -7  312.27   37.70
   7   6  -7  265.47   28.20
   7   6  -7  290.37   23.60
  -7  -6   7  268.97   21.00
  -7  -6   7  284.87   23.30
  -7  -6   7  301.97   44.00
   6   6  -7  444.26   26.20
   6   6  -7  358.96   36.00
   6   6  -7  398.16   29.00
   6   6  -7  442.36   25.40
  -6  -6   7  428.66   43.00
  -6  -6   7  413.16   23.00
  -6  -6   7  443.36   25.60
   5   6  -7  527.55   40.50
   5   6  -7  473.55   24.60
   5   6  -7  480.75   25.30
   5   6  -7  506.05   30.10
  -5  -6   7  544.35   26.60
  -5  -6   7  481.15   24.10
  -5  -6   7  525.65   42.60
   4   6  -7   -6.70    6.60
   4   6  -7    3.10    7.60
   4   6  -7   -5.00    8.10
   4   6  -7   -1.10   12.80
  -4  -6   7    3.80    7.50
  -4  -6   7    6.90   14.10
  -4  -6   7    0.00    7.00
   3   6  -7  534.35   23.70
   3   6  -7  538.15   35.60
   3   6  -7  508.05   23.50
   3   6  -7  525.25   26.00
  -3  -6   7  572.24   24.60
  -3  -6   7  546.75   35.70
  -3  -6   7  521.15   24.00
   2   6  -7  474.55   31.80
   2   6  -7  508.65   22.30
  -2  -6   7  460.55   32.10
  -2  -6   7  491.85   22.20
  -2  -6   7  499.05   21.80
   1   6  -7  319.37   25.90
   1   6  -7  353.06   18.00
   1   6  -7  311.37   17.90
  -1  -6   7  311.67   17.10
  -1  -6   7  297.27   17.10
  -1  -6   7  310.97   24.90
   0   6  -7  529.75   31.50
   0   6  -7  541.15   22.00
   0   6  -7  538.05   21.90
   0  -6   7  562.44   29.20
   0  -6   7  563.84   22.60
   0  -6   7  591.34   22.70
  -1   6  -7 5997.90  135.29
  -1   6  -7 6090.09  125.09
  -1   6  -7 6153.38  125.19
   1  -6   7 6129.79  125.09
   1  -6   7 6210.98  125.09
   1  -6   7 6154.58  132.49
  -2   6  -7 2449.85   65.29
  -2   6  -7 2468.45   58.49
  -2   6  -7 2399.36   57.89
   2  -6   7 2393.26   61.69
   2  -6   7 2415.26   58.29
   2  -6   7 2469.95   58.39
  -3   6  -7 1619.44   47.40
  -3   6  -7 1579.64   42.90
  -3   6  -7 1606.14   43.20
  -3   6  -7 1559.94   46.80
   3  -6   7 1658.03   43.80
   3  -6   7 1645.64   43.40
  -4   6  -7 1398.46   39.60
  -4   6  -7 1442.76   45.50
  -4   6  -7 1380.26   41.90
  -4   6  -7 1337.87   39.00
   4  -6   7 1336.17   39.10
   4  -6   7 1406.56   40.00
  -5   6  -7  124.39   16.10
  -5   6  -7  150.78   21.80
  -5   6  -7  152.58   15.80
  -5   6  -7  125.99   15.10
   5  -6   7  105.29   11.80
   5  -6   7  101.19   11.80
  -6   6  -7 2242.78   58.89
  -6   6  -7 2251.37   56.79
  -6   6  -7 2268.37   58.69
  -6   6  -7 2247.98   67.09
   6  -6   7 2313.37   59.09
   6  -6   7 2290.37   58.89
  -7   6  -7   -3.00   11.60
  -7   6  -7  -16.20    6.80
  -7   6  -7   -8.40    7.40
  -7   6  -7   -1.10    5.70
   7  -6   7    7.20    8.70
   7  -6   7   -0.50    7.30
  -8   6  -7  310.17   32.50
  -8   6  -7  328.47   24.00
  -8   6  -7  248.98   17.40
  -8   6  -7  302.67   23.10
   8  -6   7  328.27   22.40
   8  -6   7  309.77   23.20
  -9   6  -7   -6.50    8.70
  -9   6  -7   -2.40   15.80
  -9   6  -7   -4.50    7.50
  -9   6  -7    1.20    5.50
  -9   6  -7   12.10    7.50
   9  -6   7   -3.80    7.10
   9  -6   7   -5.00    8.00
   8   5  -7   48.90   12.20
   8   5  -7   54.39   11.50
   8   5  -7   44.00   15.30
   8   5  -7   91.99   21.40
  -8  -5   7   50.59   10.90
  -8  -5   7   57.29   23.90
  -8  -5   7   59.69   11.90
   7   5  -7   12.20   14.70
   7   5  -7    8.20   11.20
   7   5  -7    8.50    8.10
   7   5  -7    0.00    8.90
  -7  -5   7   14.00   18.30
  -7  -5   7    4.00    7.70
   6   5  -7   17.80   11.80
   6   5  -7   33.00   17.00
   6   5  -7   -4.50    8.20
   6   5  -7   13.80    8.10
  -6  -5   7   10.10   17.50
  -6  -5   7   11.90    8.40
  -6  -5   7   19.40    8.80
   5   5  -7 1136.19   53.39
   5   5  -7 1221.68   38.20
   5   5  -7 1202.78   37.60
   5   5  -7 1234.18   44.00
  -5  -5   7 1242.48   37.80
  -5  -5   7 1180.38   38.40
  -5  -5   7 1220.08   56.39
   4   5  -7  534.15   23.00
   4   5  -7  513.45   26.40
   4   5  -7  496.05   22.30
   4   5  -7  468.55   33.10
  -4  -5   7  496.45   23.10
  -4  -5   7  554.54   23.30
  -4  -5   7  530.95   35.80
   3   5  -7   83.49    9.80
   3   5  -7   86.99   10.20
   3   5  -7  102.89   17.80
  -3  -5   7  110.79   18.50
  -3  -5   7   71.29    9.60
  -3  -5   7   99.69   12.80
   2   5  -7 7926.61  157.18
   2   5  -7 8062.99  157.58
   2   5  -7 8020.40  174.18
  -2  -5   7 7754.12  157.08
  -2  -5   7 7983.30  173.18
  -2  -5   7 7820.22  156.68
   1   5  -7  714.43   24.30
   1   5  -7  702.93   24.10
   1   5  -7  646.74   31.80
  -1  -5   7  687.03   32.00
  -1  -5   7  672.13   24.00
  -1  -5   7  691.03   23.70
   0   5  -7  661.33   30.30
   0   5  -7  655.13   23.50
   0   5  -7  660.43   23.10
   0  -5   7  643.24   22.80
   0  -5   7  663.13   23.30
   0  -5   7  636.54   28.50
  -1   5  -7 2852.01   64.49
  -1   5  -7 2844.22   72.69
  -1   5  -7 2848.42   64.59
   1  -5   7 2944.01   64.99
   1  -5   7 2932.11   71.29
   1  -5   7 2861.11   64.59
  -2   5  -7  -10.30    5.30
  -2   5  -7    0.10    5.00
   2  -5   7   -3.30    4.90
   2  -5   7   -1.40    5.70
  -3   5  -7 1087.19   33.10
  -3   5  -7 1105.59   36.70
  -3   5  -7 1097.09   37.30
  -3   5  -7 1175.78   33.80
   3  -5   7 1073.79   32.80
   3  -5   7 1099.09   33.20
  -4   5  -7  170.38   18.50
  -4   5  -7  177.68   15.60
  -4   5  -7  170.18   14.20
  -4   5  -7  184.18   14.50
   4  -5   7  167.68   14.00
   4  -5   7  164.18   14.00
  -5   5  -7  617.44   25.60
  -5   5  -7  577.44   32.30
  -5   5  -7  647.24   26.70
  -5   5  -7  639.74   27.00
   5  -5   7  629.74   25.70
   5  -5   7  667.43   26.10
  -6   5  -7  157.78   16.20
  -6   5  -7  184.88   17.20
  -6   5  -7  136.89   16.10
  -6   5  -7  166.28   22.50
   6  -5   7  154.58   16.40
   6  -5   7  175.28   17.90
  -7   5  -7 2283.97   60.79
  -7   5  -7 2221.68   58.39
  -7   5  -7 2255.37   70.79
  -7   5  -7 2311.37   60.89
   7  -5   7 2194.08   59.69
   7  -5   7 2203.38   59.99
  -8   5  -7  150.68   16.50
  -8   5  -7  172.18   20.50
  -8   5  -7  211.78   28.90
  -8   5  -7  181.58   21.40
   8  -5   7  181.38   19.30
   8  -5   7  195.28   21.20
  -9   5  -7  205.58   22.80
  -9   5  -7  165.28   22.30
  -9   5  -7  199.18   20.30
  -9   5  -7  223.28   32.30
  -9   5  -7  192.28   16.60
   9  -5   7  258.67   23.60
   9  -5   7  205.88   20.40
   9   4  -7  393.96   39.10
   9   4  -7  345.37   23.20
   9   4  -7  332.27   24.60
   9   4  -7  321.27   33.30
  -9  -4   7  351.16   23.00
  -9  -4   7  334.47   44.40
  -9  -4   7  351.36   25.20
   8   4  -7   21.80   15.70
   8   4  -7   26.90   10.00
   8   4  -7   21.20   13.60
   8   4  -7   40.60    9.60
  -8  -4   7   35.70    9.10
  -8  -4   7   40.00    9.90
  -8  -4   7   61.49   24.60
   7   4  -7   68.49   11.20
   7   4  -7   75.69   20.10
   7   4  -7   74.29   11.00
   7   4  -7   72.59   15.80
  -7  -4   7   76.09   24.00
  -7  -4   7   56.39    9.90
  -7  -4   7   52.89   10.20
   6   4  -7 2901.81   78.49
   6   4  -7 2903.61   68.99
   6   4  -7 2722.93   67.49
   6   4  -7 2770.32   87.59
  -6  -4   7 2839.62   68.69
  -6  -4   7 2900.81   67.99
  -6  -4   7 2837.22   91.99
   5   4  -7  806.72   28.80
   5   4  -7  790.02   41.20
   5   4  -7  802.12   34.70
   5   4  -7  820.72   28.70
  -5  -4   7  765.32   28.10
  -5  -4   7  855.91   46.80
  -5  -4   7  745.23   26.90
   4   4  -7 4069.29   89.29
   4   4  -7 4186.18   89.39
   4   4  -7 4265.57   97.29
   4   4  -7 4232.38  107.79
  -4  -4   7 4157.08   88.99
  -4  -4   7 4282.87  109.49
  -4  -4   7 4068.19   89.09
   3   4  -7  529.45   31.50
   3   4  -7  532.45   21.10
  -3  -4   7  576.14   21.20
  -3  -4   7  519.65   31.40
  -3  -4   7  572.44   20.70
   2   4  -7  846.82   36.40
   2   4  -7  870.01   27.10
   2   4  -7  903.01   26.80
  -2  -4   7  898.91   27.00
  -2  -4   7  908.41   37.20
  -2  -4   7  893.31   26.90
   1   4  -7 1123.49   40.20
   1   4  -7 1091.89   30.60
   1   4  -7 1077.79   30.40
  -1  -4   7 1111.09   30.40
  -1  -4   7 1142.69   30.90
  -1  -4   7 1076.89   39.10
   0   4  -7  812.82   24.40
   0   4  -7  761.32   23.90
   0   4  -7  743.73   31.20
   0  -4   7  757.02   24.40
   0  -4   7  743.43   23.90
   0  -4   7  748.53   30.40
  -1   4  -7  324.47   15.80
  -1   4  -7  316.97   20.00
  -1   4  -7  310.07   15.10
   1  -4   7  292.37   14.90
   1  -4   7  337.97   16.00
  -2   4  -7  151.38   14.60
  -2   4  -7  160.58   12.40
  -2   4  -7  152.98   12.30
  -2   4  -7  142.79   15.30
   2  -4   7  159.78   12.20
   2  -4   7  139.39   12.10
  -3   4  -7 7194.58  149.88
  -3   4  -7 7246.57  143.79
  -3   4  -7 7009.60  148.59
   3  -4   7 7305.27  143.79
   3  -4   7 7107.19  143.29
  -4   4  -7 1011.90   32.00
  -4   4  -7 1030.20   34.60
  -4   4  -7  992.40   31.60
  -4   4  -7  996.40   37.00
   4  -4   7  994.50   32.00
   4  -4   7 1000.90   31.70
  -5   4  -7 4591.64  106.99
  -5   4  -7 4510.45   98.59
  -5   4  -7 4422.56   97.99
  -5   4  -7 4395.26  100.99
   5  -4   7 4509.05   98.29
   5  -4   7 4622.14   98.79
  -6   4  -7  151.38   15.60
  -6   4  -7  155.98   16.40
  -6   4  -7  141.79   18.50
   6  -4   7  166.18   16.20
   6  -4   7  130.59   15.50
  -7   4  -7  196.28   25.30
  -7   4  -7  219.48   19.90
  -7   4  -7  195.08   18.60
   7  -4   7  204.78   20.50
   7  -4   7  196.68   18.60
  -8   4  -7  810.42   34.80
  -8   4  -7  828.02   44.90
  -8   4  -7  774.62   34.20
   8  -4   7  707.43   32.60
   8  -4   7  802.42   34.20
  -9   4  -7   30.20   17.10
  -9   4  -7   22.30   13.60
  -9   4  -7    7.50   10.20
  -9   4  -7   30.10   11.90
   9  -4   7   24.40   11.20
   9  -4   7    7.60    9.70
   9   3  -7  346.67   32.30
   9   3  -7  375.96   25.50
   9   3  -7  381.56   23.80
   9   3  -7  371.46   36.00
  -9  -3   7  355.76   41.20
  -9  -3   7  395.06   24.30
  -9  -3   7  367.66   22.30
   8   3  -7   95.19   12.50
   8   3  -7   91.09   11.60
   8   3  -7   86.89   19.70
   8   3  -7  120.59   18.80
  -8  -3   7   90.49   11.40
  -8  -3   7   88.49   11.20
  -8  -3   7  148.79   26.90
   7   3  -7  217.78   17.20
   7   3  -7  245.88   18.70
   7   3  -7  270.57   29.40
   7   3  -7  284.07   25.60
  -7  -3   7  259.97   17.50
  -7  -3   7  215.98   17.60
  -7  -3   7  215.88   34.50
   6   3  -7   -4.60   12.40
   6   3  -7    0.30    6.00
   6   3  -7   -1.40    6.10
   6   3  -7    1.30   10.00
  -6  -3   7    4.00    5.70
  -6  -3   7   -7.60   12.80
  -6  -3   7    3.90    6.30
   5   3  -7  623.04   23.30
   5   3  -7  589.74   34.60
   5   3  -7  638.14   29.80
   5   3  -7  630.04   23.20
  -5  -3   7  570.14   21.90
  -5  -3   7  625.34   22.40
  -5  -3   7  640.24   37.60
   4   3  -7  569.84   26.60
   4   3  -7  547.95   20.60
   4   3  -7  531.35   20.20
   4   3  -7  548.15   32.00
  -4  -3   7  510.15   20.30
  -4  -3   7  531.95   20.40
  -4  -3   7  524.95   32.20
   3   3  -7 5002.10  117.99
   3   3  -7 5069.79  102.59
  -3  -3   7 4939.31  102.19
  -3  -3   7 5244.58  102.59
  -3  -3   7 5110.29  118.49
   2   3  -7    6.20    4.30
   2   3  -7   22.10    5.20
   2   3  -7   11.30    8.90
  -2  -3   7    9.20    4.00
  -2  -3   7   11.70    4.80
   1   3  -7   26.50    5.30
   1   3  -7   25.70    5.30
   1   3  -7   30.20    9.70
  -1  -3   7   29.90    8.90
  -1  -3   7   24.20    5.20
  -1  -3   7   25.80    5.40
  -1   3  -7 2803.42   60.09
  -1   3  -7 2569.64   66.69
  -1   3  -7 2648.73   59.39
   1  -3   7 2717.33   59.39
   1  -3   7 2705.93   59.59
  -2   3  -7 3904.91   81.69
  -2   3  -7 3879.71   88.89
  -2   3  -7 3819.72   81.49
  -2   3  -7 3755.62   86.59
   2  -3   7 3857.81   81.39
   2  -3   7 3814.32   81.49
  -3   3  -7    4.60    5.20
  -3   3  -7   -3.30    7.10
  -3   3  -7   -9.30    7.80
  -3   3  -7   -5.00    5.00
   3  -3   7    5.40    5.60
   3  -3   7    7.50    5.70
  -4   3  -7  154.28   14.20
  -4   3  -7  150.78   13.90
  -4   3  -7  151.08   17.10
   4  -3   7  133.39   13.50
   4  -3   7  136.29   13.80
  -5   3  -7   -0.30    9.40
  -5   3  -7   10.50    7.30
  -5   3  -7    3.70    7.30
   5  -3   7   -5.90    6.40
   5  -3   7   13.40    7.30
  -6   3  -7  823.72   31.80
  -6   3  -7  872.61   32.50
  -6   3  -7  825.52   39.20
   6  -3   7  800.22   31.20
   6  -3   7  850.41   31.70
  -7   3  -7   44.10   15.70
  -7   3  -7   62.49   11.10
  -7   3  -7   61.59   11.40
   7  -3   7   70.39   11.20
   7  -3   7   45.20   10.00
  -8   3  -7   68.29   17.30
  -8   3  -7   76.99   12.90
  -8   3  -7   69.79   12.50
   8  -3   7   66.69   12.30
   8  -3   7   82.59   13.10
   8  -3   7   60.79   16.00
  -9   3  -7  628.44   42.90
  -9   3  -7  563.84   40.60
  -9   3  -7  578.84   31.70
  -9   3  -7  648.74   33.40
   9  -3   7  632.54   39.00
   9  -3   7  582.24   32.50
   9  -3   7  582.64   32.60
  10   2  -7   24.80   15.00
  10   2  -7   44.60    9.10
  10   2  -7   71.49   19.40
  10   2  -7   52.39   11.50
 -10  -2   7   39.80   22.60
 -10  -2   7   51.49    8.70
 -10  -2   7   45.00    9.90
   9   2  -7  276.37   31.90
[truncated: 211,034 more chars]
