# Supplementary material for: Synthesis, crystal structure and Hirshfeld surface analysis of 5-[2-(di­cyano­methyl­idene)hydrazin-1-yl]-2,4,6-tri­iodo­isophthalic acid ethanol monosolvate
Source: Acta Crystallogr E Crystallogr Commun. 2023 Aug 4;79(Pt 9):795–9. doi: 10.1107/S205698902300676X (PMC10483556; doi:10.1107/S205698902300676X)
Supplement: Supplementary file 2 [file e-79-00795-Isup2.hkl]

data_I                                                                          
_shelx_title ' r360_a.res in P-1'                                               
_shelx_refln_list_code          4                                               
_shelx_F_calc_maximum      131.87                                               
_exptl_crystal_F_000       628.00                                               
_reflns_d_resolution_high  0.7996                                               
                                                                                
loop_                                                                           
 _space_group_symop_operation_xyz                                               
 'x, y, z'                                                                      
 '-x, -y, -z'                                                                   
                                                                                
_cell_length_a     9.1499                                                       
_cell_length_b     9.8771                                                       
_cell_length_c    12.0440                                                       
_cell_angle_alpha 113.512                                                       
_cell_angle_beta   95.399                                                       
_cell_angle_gamma 103.462                                                       
                                                                                
_shelx_F_squared_multiplier     1.000                                           
                                                                                
loop_                                                                           
 _refln_index_h                                                                 
 _refln_index_k                                                                 
 _refln_index_l                                                                 
 _refln_F_squared_calc                                                          
 _refln_F_squared_meas                                                          
 _refln_F_squared_sigma                                                         
 _refln_observed_status                                                         
   1   0   0       1261.42       1263.51        14.16 o                         
   4   0   0        951.03        961.08        13.25 o                         
   5   0   0       3651.67       3665.92        34.44 o                         
   6   0   0       3294.55       3263.66        33.02 o                         
   7   0   0       1853.83       1894.26        24.59 o                         
   8   0   0         26.21         17.97         5.91 o                         
   9   0   0       4436.38       4623.10        48.16 o                         
  10   0   0         35.59         15.84         6.85 o                         
 -11   1   0        117.13         98.17         8.79 o                         
 -10   1   0         23.04         10.09         6.00 o                         
  -9   1   0        177.55        169.71        12.33 o                         
  -8   1   0       1010.18        942.55        17.93 o                         
  -7   1   0       3538.65       3643.88        36.44 o                         
  -6   1   0         82.62         59.89         4.87 o                         
  -5   1   0        125.50        134.80         6.71 o                         
  -2   1   0       3827.07       3345.08        65.55 o                         
  -1   1   0        368.31        367.66         7.34 o                         
   0   1   0        452.30        483.62        18.95 o                         
   1   1   0         46.39         89.06         4.04 o                         
   3   1   0       3722.69       3893.59        33.56 o                         
   4   1   0         92.76         86.34         5.69 o                         
   5   1   0      10635.52      10575.14        83.47 o                         
   6   1   0       2030.12       1924.43        24.34 o                         
   7   1   0       2891.21       2937.96        33.61 o                         
   8   1   0         16.64         14.88         5.92 o                         
   9   1   0          3.15          2.99         5.96 o                         
  10   1   0        135.51         71.70         8.69 o                         
 -11   2   0         80.70         53.83         8.79 o                         
 -10   2   0       2526.37       2527.10        32.01 o                         
  -9   2   0        407.35        400.98        13.25 o                         
  -8   2   0          7.56         -4.50         4.50 o                         
  -7   2   0       8685.42       8707.30        95.42 o                         
  -6   2   0        146.21        172.10         7.29 o                         
  -5   2   0       4519.02       4606.14        38.60 o                         
  -4   2   0       4994.38       4945.32        38.96 o                         
  -3   2   0       5781.78       6003.57       127.01 o                         
  -2   2   0       2520.81       2615.72        24.62 o                         
   1   2   0       1098.54       1128.77        11.87 o                         
   3   2   0       2982.46       3037.44        28.70 o                         
   4   2   0      12894.54      12663.81       251.41 o                         
   5   2   0       2538.40       2452.93        27.69 o                         
   6   2   0        736.11        705.68        22.16 o                         
   7   2   0        499.18        483.17        15.95 o                         
   8   2   0       1306.98       1379.75        24.02 o                         
   9   2   0        140.60        121.39         9.60 o                         
  10   2   0         15.83         26.38         7.29 o                         
 -11   3   0        125.71        103.80         7.98 o                         
 -10   3   0          9.72         18.09         5.70 o                         
  -9   3   0        607.42        621.56        14.59 o                         
  -8   3   0        126.79        103.64         6.29 o                         
  -7   3   0       1940.50       1958.39        21.83 o                         
  -6   3   0       2554.77       2656.12        25.25 o                         
  -4   3   0       2010.28       2008.66        26.89 o                         
  -3   3   0       3441.18       3391.56        28.74 o                         
  -1   3   0       2293.74       2287.48        39.07 o                         
   1   3   0         83.95         52.28         3.51 o                         
   2   3   0       1003.22       1017.98        15.69 o                         
   3   3   0        303.32        302.30         8.99 o                         
   4   3   0       9626.56       9418.87        76.11 o                         
   5   3   0        339.65        338.13        11.52 o                         
   6   3   0       1773.64       1796.55        25.61 o                         
   7   3   0       2697.06       2675.60        33.57 o                         
   8   3   0        369.86        374.27        15.57 o                         
   9   3   0       1317.50       1335.58        26.37 o                         
 -11   4   0         16.52          3.22         5.66 o                         
 -10   4   0        855.45        860.15        18.16 o                         
  -9   4   0        427.93        408.85        13.12 o                         
  -8   4   0       4408.26       4309.51        43.18 o                         
  -7   4   0        342.98        337.22         9.91 o                         
  -6   4   0        977.89        943.32        17.54 o                         
  -5   4   0       5545.19       5372.32        50.99 o                         
  -4   4   0        990.48       1018.38        11.81 o                         
  -3   4   0       2640.60       2608.63        25.78 o                         
  -1   4   0       1046.87        954.75        14.01 o                         
   0   4   0       3171.33       3316.95        33.40 o                         
   2   4   0          1.75          9.00         3.32 o                         
   3   4   0       1098.41       1062.10        16.12 o                         
   4   4   0       8437.51       8376.13        70.25 o                         
   5   4   0        474.23        479.89        14.15 o                         
   6   4   0       1548.49       1563.15        24.50 o                         
   7   4   0        597.80        587.21        17.28 o                         
   8   4   0        267.63        263.08        13.06 o                         
 -11   5   0        109.34         65.92         7.67 o                         
 -10   5   0        579.71        580.43        16.87 o                         
  -9   5   0        419.55        433.61        14.24 o                         
  -8   5   0        171.55        140.66        11.74 o                         
  -7   5   0        738.87        727.56        14.64 o                         
  -6   5   0       1590.18       1596.18        18.83 o                         
  -5   5   0       2431.46       2363.24        23.61 o                         
  -4   5   0        464.37        523.60        14.10 o                         
  -2   5   0       3625.35       3583.51        35.86 o                         
  -1   5   0       7529.83       7554.90        69.38 o                         
   0   5   0       5163.05       5003.45        48.64 o                         
   1   5   0        292.72        256.10         8.75 o                         
   2   5   0       6524.96       6556.54        55.11 o                         
   3   5   0       3199.13       3167.40        32.96 o                         
   4   5   0       1119.57       1102.74        20.04 o                         
   5   5   0         27.19         16.77         6.03 o                         
   6   5   0       3061.74       3038.52        37.05 o                         
   7   5   0         28.53         23.62         7.29 o                         
   8   5   0       1065.38       1095.45        23.91 o                         
 -11   6   0        170.72        122.71         9.95 o                         
 -10   6   0        229.50        179.43         9.67 o                         
  -9   6   0        505.37        498.93        12.90 o                         
  -8   6   0        192.99        190.97        13.07 o                         
  -7   6   0       1483.25       1554.70        19.46 o                         
  -6   6   0       7897.37       7671.61        64.33 o                         
  -5   6   0       3343.22       3428.23        26.89 o                         
  -4   6   0       2492.01       2443.90        31.93 o                         
  -3   6   0       1354.99       1302.44        17.33 o                         
  -2   6   0        657.76        646.62        12.38 o                         
  -1   6   0          0.24         -4.59         4.59 o                         
   0   6   0       3209.78       3311.18        42.71 o                         
   1   6   0         11.43         12.84         3.90 o                         
   2   6   0        438.91        427.41        12.46 o                         
   3   6   0       7441.86       7325.08        63.79 o                         
   4   6   0       3458.22       3488.48        38.27 o                         
   5   6   0       1179.04       1144.20        25.05 o                         
   6   6   0        778.95        882.79        20.53 o                         
   7   6   0         42.92         30.17         8.72 o                         
 -10   7   0        888.27       1004.87        17.75 o                         
  -9   7   0        188.88        182.91        12.04 o                         
  -8   7   0        951.29        965.11        15.47 o                         
  -7   7   0       1327.88       1342.97        17.69 o                         
  -6   7   0       1190.81       1264.42        17.86 o                         
  -5   7   0         48.61         29.63         3.56 o                         
  -4   7   0       5976.48       6004.24        64.16 o                         
  -3   7   0         20.52          5.60         3.79 o                         
  -2   7   0        177.17        196.25         9.12 o                         
  -1   7   0       9470.68       9501.88       101.66 o                         
   0   7   0       1872.80       1938.44        27.77 o                         
   1   7   0       7368.97       7362.22        94.90 o                         
   2   7   0       1316.61       1277.09        21.39 o                         
   3   7   0        199.73        153.59         9.70 o                         
   4   7   0       1590.50       1600.79        31.47 o                         
   5   7   0       1542.17       1518.52        28.35 o                         
   6   7   0          2.18         -6.98         6.98 o                         
 -10   8   0         90.89         61.59         5.26 o                         
  -9   8   0        305.78        306.32        10.37 o                         
  -8   8   0        311.39        306.97        13.03 o                         
  -7   8   0        967.36       1036.00        16.83 o                         
  -6   8   0        461.11        425.47         8.48 o                         
  -5   8   0        707.02        731.40        13.76 o                         
  -4   8   0       3508.64       3564.52        43.90 o                         
  -3   8   0       2450.51       2501.48        30.87 o                         
  -2   8   0        803.64        704.07        16.03 o                         
  -1   8   0          6.56         -0.85         5.41 o                         
   0   8   0          5.41          8.07         5.35 o                         
   1   8   0        385.15        299.93        14.97 o                         
   2   8   0       1029.00        969.76        21.33 o                         
   3   8   0        252.38        218.48        18.69 o                         
   4   8   0         80.96         61.78         9.12 o                         
   5   8   0        995.17       1106.60        25.50 o                         
  -9   9   0        382.50        422.49        12.76 o                         
  -8   9   0        474.50        524.86        14.68 o                         
  -7   9   0         11.12          0.37         4.07 o                         
  -6   9   0       1086.72       1098.51        19.42 o                         
  -5   9   0        570.44        602.17        13.66 o                         
  -4   9   0        402.57        375.34        14.15 o                         
  -3   9   0         39.69         20.80         5.79 o                         
  -2   9   0       6162.10       6107.68        64.08 o                         
  -1   9   0        783.97        706.84        18.43 o                         
   0   9   0        790.30        792.99        20.20 o                         
   1   9   0       2201.08       2491.79        50.35 o                         
   2   9   0        272.02        261.83        14.47 o                         
   3   9   0       1684.07       1704.42        33.01 o                         
  -8  10   0          0.02          5.61         3.98 o                         
  -7  10   0         82.99         79.22         7.60 o                         
  -6  10   0        869.35        802.28        19.62 o                         
  -5  10   0       1320.26       1371.99        22.17 o                         
  -4  10   0       1254.96       1331.94        23.78 o                         
  -3  10   0        102.62         80.64         7.31 o                         
  -2  10   0        411.25        426.25        15.26 o                         
  -1  10   0        871.15        902.93        21.35 o                         
   0  10   0         15.78         -5.81         5.81 o                         
   1  10   0          5.45         -6.79         6.79 o                         
   2  10   0        111.93         95.40         9.36 o                         
  -5  11   0          8.34         -1.41         4.97 o                         
  -4  11   0        165.19        120.41         9.93 o                         
  -3  11   0        515.03        514.54        16.82 o                         
  -2  11   0         34.12         22.59         6.63 o                         
  -1  11   0         41.84         14.47         7.86 o                         
   0 -11   1        331.69        317.47        16.65 o                         
   1 -11   1        892.22        839.35        21.51 o                         
   2 -11   1          6.76          1.50         5.78 o                         
   3 -11   1          7.19         -4.94         4.94 o                         
   4 -11   1          2.45         -4.89         4.89 o                         
   5 -11   1        638.04        596.58        21.35 o                         
   6 -11   1        325.50        280.69        15.71 o                         
  -2 -10   1        180.96        103.26        10.69 o                         
  -1 -10   1         85.95         48.61         8.62 o                         
   0 -10   1        406.35        429.84        20.97 o                         
   1 -10   1       1656.50       1665.94        28.79 o                         
   2 -10   1        473.55        402.38        15.51 o                         
   3 -10   1       3109.65       3301.85        75.83 o                         
   4 -10   1        160.57        118.21         7.68 o                         
   5 -10   1         28.95         13.49         5.24 o                         
   6 -10   1       2165.99       2144.99        48.34 o                         
   7 -10   1        137.40         86.47         6.77 o                         
   8 -10   1        205.95        216.90        13.00 o                         
  -4  -9   1        113.70         99.56        10.43 o                         
  -3  -9   1         27.09         20.01         6.56 o                         
  -2  -9   1       2435.82       2469.59        55.70 o                         
  -1  -9   1       3271.93       3356.06        49.57 o                         
   0  -9   1       2236.73       2174.43        32.98 o                         
   1  -9   1        434.45        454.35        18.62 o                         
   2  -9   1        995.39        987.45        19.73 o                         
   3  -9   1        725.59        684.93        16.11 o                         
   4  -9   1         77.80         79.03         6.28 o                         
   5  -9   1          3.96         -4.35         4.35 o                         
   6  -9   1         81.63         72.00         8.79 o                         
   7  -9   1       1430.58       1427.57        30.89 o                         
   8  -9   1       1429.31       1427.45        28.89 o                         
   9  -9   1        550.71        615.19        23.25 o                         
  -5  -8   1        167.08        125.37        11.18 o                         
  -4  -8   1       3922.64       3985.42        53.31 o                         
  -3  -8   1         25.89          7.31         7.04 o                         
  -2  -8   1         68.13         44.07         8.84 o                         
  -1  -8   1       2252.09       2270.91        28.78 o                         
   0  -8   1       2233.53       2153.90        30.98 o                         
   1  -8   1         44.16         -0.98         5.17 o                         
   2  -8   1       2656.57       2668.24        33.19 o                         
   3  -8   1       2726.16       2756.18        33.00 o                         
   4  -8   1       1328.46       1268.18        19.52 o                         
   5  -8   1       7323.77       7342.64        68.04 o                         
   6  -8   1         18.08         15.66         5.95 o                         
   7  -8   1        698.25        678.35        13.29 o                         
   8  -8   1        443.63        421.28        12.06 o                         
   9  -8   1          0.96         -4.94         4.94 o                         
  10  -8   1        261.59        266.88        11.50 o                         
  -6  -7   1          1.46         -1.03         7.13 o                         
  -5  -7   1         95.72         76.48         8.83 o                         
  -4  -7   1         23.43          1.15         6.89 o                         
  -3  -7   1        502.00        545.08        18.03 o                         
  -2  -7   1       2485.32       2588.33        35.55 o                         
  -1  -7   1         17.61          4.54         4.28 o                         
   0  -7   1       1377.90       1454.21        18.77 o                         
   1  -7   1      10647.35      10599.65       163.40 o                         
   2  -7   1       4740.57       4714.12        48.61 o                         
   3  -7   1        575.48        633.89        12.87 o                         
   4  -7   1        367.59        395.47        13.39 o                         
   5  -7   1        656.62        646.24        10.87 o                         
   6  -7   1        370.49        402.13        15.05 o                         
   7  -7   1        415.60        433.48        13.81 o                         
   8  -7   1        110.98         80.50         9.26 o                         
   9  -7   1        313.38        323.30        18.35 o                         
  10  -7   1        971.68        986.54        19.86 o                         
  -7  -6   1       2174.62       2233.72        35.61 o                         
  -6  -6   1        523.86        523.13        16.84 o                         
  -5  -6   1       2040.03       2109.07        29.52 o                         
  -4  -6   1       2476.09       2517.60        33.41 o                         
  -3  -6   1        170.18        145.28        12.20 o                         
  -2  -6   1      12985.95      13016.02       120.36 o                         
  -1  -6   1          2.86          6.34         4.77 o                         
   0  -6   1       4754.34       4717.35        46.96 o                         
   1  -6   1       1711.59       1731.80        22.80 o                         
   2  -6   1       7308.71       7212.38        67.14 o                         
   3  -6   1        842.02        876.58        14.52 o                         
   4  -6   1       6058.02       5882.67        61.81 o                         
   5  -6   1       1290.49       1302.73        17.36 o                         
   6  -6   1        618.33        619.83        12.94 o                         
   7  -6   1       8108.24       8346.45       145.95 o                         
   8  -6   1        551.29        562.58        13.45 o                         
   9  -6   1        829.97        844.87        16.79 o                         
  10  -6   1        190.92        196.67        12.31 o                         
  11  -6   1        251.18        255.01        12.72 o                         
  -8  -5   1          0.43         -2.13         6.85 o                         
  -7  -5   1         51.52         40.32         7.70 o                         
  -6  -5   1        962.96        959.18        20.18 o                         
  -5  -5   1        668.47        584.86        15.45 o                         
  -4  -5   1        230.83        230.88        10.61 o                         
  -3  -5   1        770.83        759.79        14.38 o                         
  -2  -5   1       2685.28       2744.53        30.50 o                         
  -1  -5   1       1040.72       1157.43        19.96 o                         
   1  -5   1        153.93        190.80         5.17 o                         
   2  -5   1        310.80        353.79        10.60 o                         
   3  -5   1       7759.38       7784.27        63.11 o                         
   4  -5   1       1647.85       1640.14        15.84 o                         
   5  -5   1       2707.40       2850.19        28.08 o                         
   6  -5   1        508.51        475.00        10.41 o                         
   7  -5   1        503.56        527.22        11.85 o                         
   8  -5   1          5.34          0.21         4.67 o                         
   9  -5   1       1201.80       1272.26        20.99 o                         
  10  -5   1          8.42         -5.01         5.01 o                         
  11  -5   1          3.42          0.06         5.72 o                         
  -9  -4   1        583.97        599.60        19.33 o                         
  -8  -4   1        328.52        305.79        14.50 o                         
  -7  -4   1         49.41         39.08         7.15 o                         
  -6  -4   1        206.24        165.16         9.00 o                         
  -5  -4   1       4957.45       4886.80        47.14 o                         
  -4  -4   1       2568.58       2586.19        28.88 o                         
  -2  -4   1        464.13        509.73        10.49 o                         
  -1  -4   1       1356.12       1497.90        30.22 o                         
   1  -4   1        409.25        416.52        11.14 o                         
   2  -4   1       5739.43       5637.37        46.26 o                         
   3  -4   1        593.54        547.55         8.93 o                         
   4  -4   1       8859.84       8855.34        88.35 o                         
   5  -4   1       3937.29       4113.12        37.68 o                         
   6  -4   1       4360.50       4188.50        39.81 o                         
   7  -4   1          0.38         -3.69         3.69 o                         
   8  -4   1          6.14         -0.14         3.48 o                         
   9  -4   1       2407.69       2447.10        27.48 o                         
  10  -4   1        168.02        110.90         7.14 o                         
  11  -4   1        510.73        546.40        14.47 o                         
  -9  -3   1        511.95        590.36        18.18 o                         
  -8  -3   1        431.83        414.36        15.52 o                         
  -7  -3   1       6078.75       6365.79        60.12 o                         
  -6  -3   1        173.84        123.05         7.79 o                         
  -5  -3   1       1490.78       1492.75        21.05 o                         
  -4  -3   1       3474.44       3460.72        34.02 o                         
  -3  -3   1        748.98        703.01        12.12 o                         
  -2  -3   1        646.79        610.62        10.11 o                         
  -1  -3   1       7084.07       6815.85       155.60 o                         
   0  -3   1       5494.56       5092.20       221.29 o                         
   3  -3   1       6034.32       6123.12       109.13 o                         
   4  -3   1       8365.14       8639.55       101.49 o                         
   5  -3   1       6569.67       6639.23        52.00 o                         
   6  -3   1          1.09         12.56         7.20 o                         
   7  -3   1       2798.61       2721.47        28.34 o                         
   8  -3   1        363.86        342.49        11.51 o                         
   9  -3   1        868.08        865.87        17.00 o                         
  10  -3   1         17.80         -7.89         7.89 o                         
  11  -3   1        976.06       1072.53        21.24 o                         
 -10  -2   1        956.85       1032.21        24.75 o                         
  -9  -2   1          0.50         -5.94         6.48 o                         
  -8  -2   1         71.15         61.06         7.95 o                         
  -7  -2   1        318.84        265.13        14.84 o                         
  -6  -2   1       2648.73       2648.26        30.35 o                         
  -5  -2   1        913.97        921.55        15.48 o                         
  -4  -2   1       1712.16       1759.21        20.60 o                         
  -3  -2   1       5792.83       5854.12        48.68 o                         
  -2  -2   1       4185.70       4145.04        34.97 o                         
   0  -2   1       3156.87       3240.23        40.90 o                         
   1  -2   1        585.54        595.85         7.77 o                         
   3  -2   1        283.00        198.01         4.77 o                         
   4  -2   1         38.71         46.48         3.32 o                         
   5  -2   1        710.04        678.55        22.06 o                         
   6  -2   1       1252.71       1219.50        16.57 o                         
   7  -2   1       2293.07       2214.49        30.17 o                         
   8  -2   1       4843.80       4829.40        46.26 o                         
   9  -2   1        612.16        598.68        15.93 o                         
  10  -2   1          2.96         10.99         5.99 o                         
  11  -2   1        158.39        124.78         9.17 o                         
 -10  -1   1        597.75        617.84        19.26 o                         
  -9  -1   1         56.63         21.74         6.91 o                         
  -8  -1   1       2566.43       2629.69        36.28 o                         
  -7  -1   1        293.46        268.30        11.23 o                         
  -6  -1   1         45.17         26.14         4.94 o                         
  -4  -1   1        342.73        311.08         9.93 o                         
  -2  -1   1       1229.83       1184.78        11.87 o                         
  -1  -1   1       2224.87       2283.12        27.77 o                         
   2  -1   1       1925.10       1916.00        18.01 o                         
   3  -1   1         70.20         63.43         3.26 o                         
   5  -1   1       3802.80       3766.64        34.61 o                         
   6  -1   1      10083.70      10091.16        80.23 o                         
   7  -1   1       1768.39       1747.59        23.22 o                         
   8  -1   1        705.75        718.13        23.04 o                         
   9  -1   1        893.42        835.95        19.11 o                         
  10  -1   1        165.52        144.76         9.34 o                         
 -11   0   1        332.20        316.61        17.61 o                         
 -10   0   1          0.17          6.44         5.94 o                         
  -9   0   1        391.54        420.50        14.71 o                         
  -8   0   1       1817.97       1859.00        25.43 o                         
  -7   0   1        401.89        412.16        12.79 o                         
  -6   0   1        173.64        138.26         7.39 o                         
  -5   0   1         37.88         57.19         4.16 o                         
  -4   0   1       4881.54       4919.71        47.07 o                         
  -1   0   1        159.17        232.28         6.27 o                         
   3   0   1       1522.56       1542.21        17.34 o                         
   4   0   1        507.78        532.17        20.90 o                         
   5   0   1        172.46        129.17         6.64 o                         
   6   0   1       1239.55       1284.93        25.58 o                         
   7   0   1       1025.42       1044.42        29.73 o                         
   8   0   1          9.34          6.62         6.10 o                         
   9   0   1        546.59        534.10        16.22 o                         
  10   0   1        800.36        819.05        20.50 o                         
 -11   1   1         72.77         57.92         7.63 o                         
 -10   1   1        393.66        402.18        15.62 o                         
  -9   1   1        139.30        126.45        10.16 o                         
  -8   1   1       2628.05       2580.21        29.73 o                         
  -7   1   1        276.43        258.24        12.21 o                         
  -6   1   1      13325.09      13047.02        92.89 o                         
  -5   1   1          0.00         -3.78         3.78 o                         
  -4   1   1        709.61        650.82         8.76 o                         
  -2   1   1        495.99        478.87         4.84 o                         
   0   1   1       1707.01       1872.38        17.32 o                         
   2   1   1        154.89        163.38         5.74 o                         
   4   1   1        644.65        634.06        11.93 o                         
   5   1   1       1207.48       1115.18        16.90 o                         
   6   1   1       7223.15       7085.10        61.80 o                         
   7   1   1        119.09         94.15         8.07 o                         
   8   1   1       3420.85       3417.27        39.27 o                         
   9   1   1        200.93        156.49         9.80 o                         
  10   1   1        257.59        230.77        12.94 o                         
 -11   2   1        560.43        538.46        16.20 o                         
 -10   2   1       1285.51       1346.81        24.44 o                         
  -9   2   1        972.35        874.02        17.11 o                         
  -8   2   1        873.72        851.22        22.74 o                         
  -7   2   1        397.16        401.38        16.54 o                         
  -6   2   1        967.64        973.18        12.78 o                         
  -5   2   1       1405.80       1427.82        15.85 o                         
  -4   2   1        207.32        228.63         7.32 o                         
  -3   2   1       1328.78       1385.02        12.24 o                         
   2   2   1       5496.49       5517.32        51.94 o                         
   3   2   1       2042.89       1925.62        21.40 o                         
   4   2   1       6090.66       6304.35        53.90 o                         
   5   2   1          5.59         -4.40         4.40 o                         
   6   2   1         17.78         12.60         5.86 o                         
   7   2   1         14.71          7.23         6.14 o                         
   8   2   1       1165.12       1140.64        22.37 o                         
   9   2   1        410.18        498.01        17.72 o                         
 -11   3   1        336.66        330.82        18.79 o                         
 -10   3   1        251.70        268.05        11.24 o                         
  -9   3   1        618.27        587.96        13.52 o                         
  -8   3   1         14.25          3.16         4.83 o                         
  -7   3   1       3776.43       3758.86        37.12 o                         
  -6   3   1       4415.79       4468.04        37.56 o                         
  -5   3   1        990.36       1012.97        11.59 o                         
  -3   3   1       3908.48       4033.78        32.84 o                         
   0   3   1          2.18         13.16         2.22 o                         
   1   3   1       3784.91       3796.71        33.88 o                         
   2   3   1       4484.56       4573.24        54.46 o                         
   3   3   1       1765.25       1666.37        20.26 o                         
   4   3   1         85.19         65.13         5.64 o                         
   5   3   1      16336.13      16309.88       126.19 o                         
   6   3   1        773.20        770.80        17.50 o                         
   7   3   1       1690.16       1678.42        26.18 o                         
   8   3   1        810.56        839.67        20.55 o                         
   9   3   1          1.06         -6.90         9.81 o                         
 -11   4   1        267.43        260.70        13.99 o                         
 -10   4   1         36.30         14.04         7.08 o                         
  -9   4   1         66.51         55.36         7.29 o                         
  -8   4   1       2452.42       2506.91        28.24 o                         
  -7   4   1       2300.23       2305.05        28.76 o                         
  -6   4   1       3589.82       3593.58        30.54 o                         
  -5   4   1        465.24        496.47        12.78 o                         
  -4   4   1         96.42         92.43         3.63 o                         
  -3   4   1       1307.63       1429.64        24.47 o                         
  -1   4   1        201.96        211.04         7.94 o                         
   0   4   1        385.81        447.75         8.50 o                         
   2   4   1       6337.66       6415.30        53.33 o                         
   3   4   1      12187.19      12286.76       111.21 o                         
   4   4   1        263.84        281.18        10.95 o                         
   5   4   1        111.99         85.71         7.11 o                         
   6   4   1       1308.15       1295.47        23.01 o                         
   7   4   1        497.18        445.94        16.60 o                         
   8   4   1          5.01         -7.34         7.34 o                         
 -11   5   1        579.36        598.05        15.30 o                         
 -10   5   1        124.63         87.04         8.77 o                         
  -9   5   1       1036.87       1067.01        21.89 o                         
  -8   5   1         61.06         50.83         4.58 o                         
  -7   5   1       1466.68       1505.11        22.30 o                         
  -6   5   1         81.88         77.61         3.66 o                         
  -5   5   1       9478.40       9521.56        70.02 o                         
  -4   5   1         45.10         38.04         3.11 o                         
  -3   5   1        371.62        381.60        10.86 o                         
  -1   5   1       3440.86       3595.11        46.47 o                         
   0   5   1       4900.99       4847.38        53.22 o                         
   1   5   1       1507.76       1461.03        17.37 o                         
   2   5   1        429.80        399.02        10.47 o                         
   3   5   1         62.52         61.46         5.58 o                         
   4   5   1       1269.26       1206.99        20.34 o                         
   5   5   1        662.73        672.33        16.94 o                         
   6   5   1        271.71        206.58        15.64 o                         
   7   5   1       2083.61       2178.59        34.24 o                         
 -10   6   1        174.85        156.52         9.08 o                         
  -9   6   1       1582.50       1631.66        21.17 o                         
  -8   6   1        648.85        649.85        14.66 o                         
  -7   6   1        831.83        854.81        12.73 o                         
  -6   6   1       1702.57       1705.14        18.43 o                         
  -5   6   1       1633.26       1620.55        18.85 o                         
  -4   6   1       4446.65       4549.04        41.99 o                         
  -3   6   1        303.55        299.66        10.46 o                         
  -2   6   1       1023.01       1038.32        16.92 o                         
  -1   6   1        754.33        771.74        15.48 o                         
   0   6   1       9917.52       9717.82       127.73 o                         
   1   6   1        515.86        480.90        12.58 o                         
   2   6   1       2043.60       2056.92        24.49 o                         
   3   6   1       2560.66       2652.47        30.79 o                         
   4   6   1       1097.55       1142.56        20.46 o                         
   5   6   1       4083.29       4137.07        45.25 o                         
   6   6   1         13.83          9.50         6.47 o                         
   7   6   1        272.50        251.57        18.26 o                         
 -10   7   1          6.72          2.66         6.91 o                         
  -9   7   1        815.61        850.30        19.17 o                         
  -8   7   1         20.10         10.05         4.14 o                         
  -7   7   1         65.42         64.62         4.83 o                         
  -6   7   1          2.78          1.01         2.62 o                         
  -5   7   1       1217.84       1290.11        21.01 o                         
  -4   7   1        753.83        698.91        13.58 o                         
  -3   7   1       7764.22       7907.16        93.11 o                         
  -2   7   1       1455.95       1541.00        22.03 o                         
  -1   7   1        281.42        255.16        10.66 o                         
   0   7   1       4034.01       4125.86        53.38 o                         
   1   7   1       1078.70       1133.47        26.10 o                         
   2   7   1        767.07        734.64        16.54 o                         
   3   7   1        495.44        473.33        14.20 o                         
   4   7   1          0.26         -4.88         6.31 o                         
   5   7   1         20.38          1.51         6.21 o                         
   6   7   1        742.63        781.07        20.62 o                         
  -9   8   1        261.79        243.24        10.94 o                         
  -8   8   1         21.31         19.20         3.40 o                         
  -7   8   1       3162.78       3221.16        47.19 o                         
  -6   8   1       1294.69       1275.60        15.96 o                         
  -5   8   1       1410.58       1437.10        19.59 o                         
  -4   8   1        611.78        611.89        13.15 o                         
  -3   8   1         19.18         -3.84         5.43 o                         
  -2   8   1       2927.65       2892.90        43.75 o                         
  -1   8   1        743.77        779.13        26.73 o                         
   0   8   1        339.01        289.68        13.76 o                         
   1   8   1        334.34        290.81        18.45 o                         
   2   8   1       4081.96       4183.50        59.89 o                         
   3   8   1        457.98        408.54        15.27 o                         
   4   8   1       1578.01       1530.73        32.85 o                         
  -8   9   1        157.92        189.05         7.48 o                         
  -7   9   1        167.26        189.27         8.17 o                         
  -6   9   1         17.21          6.75         3.69 o                         
  -5   9   1         44.10          6.41         7.08 o                         
  -4   9   1        643.35        637.57        17.98 o                         
  -3   9   1         17.47         21.26         5.12 o                         
  -2   9   1       1140.67       1043.50        20.74 o                         
  -1   9   1       3629.82       3790.18        46.54 o                         
   0   9   1       2097.39       2165.96        33.46 o                         
   1   9   1        563.27        554.95        24.01 o                         
   2   9   1        264.49        284.41        18.21 o                         
   3   9   1        103.85         80.25        11.22 o                         
  -7  10   1         21.32          6.47         3.06 o                         
  -6  10   1         96.42         63.96         5.20 o                         
  -5  10   1       2094.15       2207.57        31.44 o                         
  -4  10   1        723.11        678.03        20.15 o                         
  -3  10   1       1564.68       1639.06        26.33 o                         
  -2  10   1        307.67        354.83        17.02 o                         
  -1  10   1          1.12         -5.68         5.68 o                         
   0  10   1        630.46        626.72        19.61 o                         
   1  10   1        540.36        533.22        20.62 o                         
  -1 -11   2          2.91          3.86         8.48 o                         
   0 -11   2          0.08          5.70         6.75 o                         
   1 -11   2       1156.83       1216.91        25.37 o                         
   2 -11   2          0.39         -6.39         6.39 o                         
   3 -11   2          0.79         -7.27         7.27 o                         
   4 -11   2        223.34        194.85        11.33 o                         
   5 -11   2        199.62        190.45        17.33 o                         
   6 -11   2        414.02        385.06        17.68 o                         
   7 -11   2       1321.04       1376.77        56.91 o                         
  -3 -10   2         24.36          9.82         6.66 o                         
  -2 -10   2        345.53        205.30        15.15 o                         
  -1 -10   2        450.58        478.81        19.98 o                         
   0 -10   2        136.15         99.83         9.25 o                         
   1 -10   2        396.42        397.20        21.93 o                         
   2 -10   2       1905.52       2029.85        33.77 o                         
   3 -10   2       1862.50       1855.26        28.68 o                         
   4 -10   2       3401.03       3393.39        40.78 o                         
   5 -10   2         96.42        110.06         9.20 o                         
   6 -10   2         57.57         29.91         7.23 o                         
   7 -10   2        556.97        516.80        18.63 o                         
   8 -10   2          0.78         -4.80         6.20 o                         
  -4  -9   2        207.03        169.91        12.38 o                         
  -3  -9   2       1613.77       1759.19        30.44 o                         
  -2  -9   2        592.41        580.82        20.45 o                         
  -1  -9   2        743.17        660.58        15.88 o                         
   0  -9   2       7656.77       7784.22        80.42 o                         
   1  -9   2         77.94         68.78         7.25 o                         
   2  -9   2       1227.95       1279.78        24.60 o                         
   3  -9   2        916.80        952.66        18.51 o                         
   4  -9   2        380.22        310.69        13.11 o                         
   5  -9   2        133.19         69.90         5.51 o                         
   6  -9   2       1165.96       1194.16        30.79 o                         
   7  -9   2        343.17        387.19        13.31 o                         
   8  -9   2        250.90        260.01        15.42 o                         
   9  -9   2       1710.39       1849.21        54.41 o                         
  -6  -8   2        258.93        263.97        21.78 o                         
  -5  -8   2        395.28        392.65        19.75 o                         
  -4  -8   2       1104.01       1056.93        25.69 o                         
  -3  -8   2       1728.52       1637.29        27.32 o                         
  -2  -8   2         27.13         26.70         6.01 o                         
  -1  -8   2        215.09        173.24         8.83 o                         
   0  -8   2         43.34         23.39         7.30 o                         
   1  -8   2       2248.36       2303.72        31.05 o                         
   2  -8   2       1735.19       1674.20        38.02 o                         
   3  -8   2        997.16       1026.98        14.85 o                         
   4  -8   2       1411.38       1381.15        23.23 o                         
   5  -8   2       1285.14       1309.29        17.41 o                         
   6  -8   2       1499.40       1494.04        22.09 o                         
   7  -8   2       1175.85       1227.47        20.23 o                         
   8  -8   2        161.05        104.40         7.18 o                         
   9  -8   2         27.56         10.98         6.52 o                         
  10  -8   2         53.25         34.86         6.83 o                         
  -7  -7   2       1168.51       1197.79        29.87 o                         
  -6  -7   2        224.55        210.68        13.65 o                         
  -5  -7   2        318.51        282.29        22.90 o                         
  -4  -7   2       1028.43        999.37        23.54 o                         
  -3  -7   2       3696.40       3831.34        47.88 o                         
  -2  -7   2       1095.33       1094.88        25.24 o                         
  -1  -7   2      10667.30      10561.48        90.65 o                         
   0  -7   2        153.06        178.17         8.51 o                         
   1  -7   2        220.96        202.50         6.40 o                         
   2  -7   2      13711.09      13770.64       131.84 o                         
   3  -7   2        334.31        279.87        11.85 o                         
   4  -7   2       4629.38       4672.62        42.27 o                         
   5  -7   2        839.00        898.01        15.50 o                         
   6  -7   2       1783.17       1739.98        21.73 o                         
   7  -7   2        238.18        212.16        10.48 o                         
   8  -7   2       2012.72       2056.93        26.31 o                         
   9  -7   2         36.21         25.20         5.44 o                         
  10  -7   2          6.05          4.35         5.31 o                         
  -8  -6   2        127.16        147.99        11.14 o                         
  -7  -6   2        296.00        342.38        16.48 o                         
  -6  -6   2       2077.53       2065.05        34.22 o                         
  -5  -6   2       2278.74       2394.51        33.61 o                         
  -4  -6   2        944.82       1046.54        23.25 o                         
  -3  -6   2         47.07         58.95         7.41 o                         
  -2  -6   2       1459.56       1421.86        31.80 o                         
  -1  -6   2       2582.99       2548.34        28.62 o                         
   0  -6   2          6.68         10.70         4.36 o                         
   1  -6   2        168.73        153.64         8.76 o                         
   2  -6   2         79.87         63.40         4.66 o                         
   3  -6   2       4539.65       4655.81        41.36 o                         
   4  -6   2      10191.43       9889.42        79.77 o                         
   5  -6   2       4277.61       4300.83        40.00 o                         
   6  -6   2         73.47         80.21         6.80 o                         
   7  -6   2       1445.58       1558.37        21.26 o                         
   8  -6   2        833.75        844.10        16.51 o                         
   9  -6   2        527.14        503.02        14.64 o                         
  10  -6   2         60.49         55.03         6.66 o                         
  -8  -5   2       1791.57       1821.62        29.72 o                         
  -7  -5   2         28.00          5.87         6.47 o                         
  -6  -5   2        708.07        714.81        25.68 o                         
  -5  -5   2       3904.91       3942.67        48.99 o                         
  -4  -5   2       3219.71       3304.76        37.99 o                         
  -3  -5   2        519.29        540.34        13.39 o                         
  -2  -5   2       3958.74       3812.14        42.38 o                         
  -1  -5   2       7422.82       7305.56        63.23 o                         
   0  -5   2       1089.61       1072.60        18.12 o                         
   2  -5   2       2476.26       2599.65        25.23 o                         
   3  -5   2        933.97        927.37        12.24 o                         
   5  -5   2        120.07         92.39         5.75 o                         
   6  -5   2       2083.50       2106.84        24.55 o                         
   7  -5   2        990.49       1008.94        17.89 o                         
   8  -5   2       1899.84       1891.82        25.50 o                         
   9  -5   2        163.95        133.93         8.26 o                         
  10  -5   2       1781.90       1838.68        28.01 o                         
  11  -5   2         46.48         26.26         7.40 o                         
  -9  -4   2         69.73         72.49         8.39 o                         
  -8  -4   2        121.58        110.36         9.66 o                         
  -7  -4   2        229.15        188.14        10.13 o                         
  -6  -4   2       3030.21       3022.90        34.90 o                         
  -5  -4   2          2.41         -0.06         4.59 o                         
  -4  -4   2       1923.94       2107.44        25.03 o                         
  -2  -4   2       8946.80       9143.83       210.55 o                         
  -1  -4   2       1427.47       1375.17        16.11 o                         
   0  -4   2        600.81        654.67        12.16 o                         
   1  -4   2         64.20         49.93         3.34 o                         
   2  -4   2       1027.42       1028.18        11.50 o                         
   3  -4   2       3955.19       3778.08        30.52 o                         
   4  -4   2        551.63        556.90        13.73 o                         
   5  -4   2        664.07        629.65        11.35 o                         
   6  -4   2       7035.35       6916.09        61.01 o                         
   7  -4   2       3365.29       3377.93        40.28 o                         
   8  -4   2       1780.21       1775.09        22.10 o                         
   9  -4   2        169.42        127.44         7.33 o                         
  10  -4   2         11.66          0.41         5.35 o                         
  11  -4   2        263.27        198.35        11.46 o                         
  -9  -3   2       1046.96       1065.55        23.10 o                         
  -8  -3   2        553.85        556.63        16.80 o                         
  -7  -3   2         97.52         96.71         8.42 o                         
  -6  -3   2       9164.36       9165.36        77.15 o                         
  -5  -3   2        110.13        101.06         6.59 o                         
  -4  -3   2       2423.11       2406.14        24.89 o                         
  -3  -3   2       3846.20       3902.67        33.60 o                         
  -1  -3   2        253.78        262.28         6.89 o                         
   1  -3   2       3821.90       3870.86        36.52 o                         
   2  -3   2       1373.20       1339.93        12.78 o                         
   4  -3   2       3982.87       4139.51        37.52 o                         
   5  -3   2       9092.54       8937.45        68.87 o                         
   6  -3   2       2866.27       2881.66        28.70 o                         
   7  -3   2        734.62        714.81        14.00 o                         
   8  -3   2        465.57        461.07        13.35 o                         
   9  -3   2        546.49        518.95        15.07 o                         
  10  -3   2         80.87         75.31         7.35 o                         
  11  -3   2         20.35         14.23         6.48 o                         
 -10  -2   2        518.00        589.25        18.53 o                         
  -9  -2   2          1.75          5.33         6.29 o                         
  -8  -2   2        637.16        628.01        17.30 o                         
  -7  -2   2        369.57        384.08        14.31 o                         
  -6  -2   2       4276.46       4232.15        39.32 o                         
  -5  -2   2        350.17        345.39         9.92 o                         
  -3  -2   2       1228.67       1373.60        16.20 o                         
  -2  -2   2         30.42         75.81        14.78 o                         
   2  -2   2       1036.86       1068.82        10.83 o                         
   4  -2   2         72.10         40.34         4.69 o                         
   5  -2   2      11744.20      11477.11       117.79 o                         
   6  -2   2         12.23          4.56         3.92 o                         
   7  -2   2        250.84        209.32         9.75 o                         
   8  -2   2       3748.22       3759.52        40.44 o                         
   9  -2   2        429.66        303.72        16.21 o                         
  10  -2   2        531.44        519.38        16.48 o                         
 -10  -1   2         45.19         30.33         6.45 o                         
  -9  -1   2       1840.96       1839.07        27.14 o                         
  -8  -1   2        269.78        282.11        12.49 o                         
  -7  -1   2       6361.40       6321.27        56.71 o                         
  -6  -1   2         33.96         22.19         4.40 o                         
  -5  -1   2        143.59        111.83         5.60 o                         
  -3  -1   2        467.08        492.97         7.84 o                         
  -1  -1   2        464.21        501.05         6.59 o                         
   3  -1   2         35.28         36.59         3.35 o                         
   4  -1   2         19.19         19.27         3.74 o                         
   6  -1   2       1024.74        960.07        16.34 o                         
   7  -1   2       2496.29       2470.61        29.04 o                         
   8  -1   2          5.80          4.53         5.57 o                         
   9  -1   2        399.51        445.50        16.19 o                         
  10  -1   2          0.12         -6.24         6.24 o                         
 -11   0   2       1371.92       1503.42        26.11 o                         
 -10   0   2         51.39         25.27         6.61 o                         
  -9   0   2        438.64        444.32        14.34 o                         
  -8   0   2       1702.24       1738.06        24.60 o                         
  -7   0   2        629.30        638.25        13.40 o                         
  -6   0   2       1142.42       1116.45        15.43 o                         
  -5   0   2       5727.06       5655.89        44.42 o                         
  -4   0   2       3012.92       2874.95        24.60 o                         
  -3   0   2       1606.03       1772.88        18.81 o                         
  -1   0   2        804.35        773.49         8.55 o                         
   2   0   2       1968.42       1955.35        19.54 o                         
   4   0   2       4227.35       4270.20        40.48 o                         
   5   0   2       3932.51       3941.40        37.32 o                         
   6   0   2         10.99         -2.95         5.59 o                         
   7   0   2       9325.15       9393.51        79.41 o                         
   8   0   2        417.63        419.04        14.98 o                         
   9   0   2       1331.81       1367.49        24.39 o                         
  10   0   2        603.90        640.50        19.30 o                         
 -11   1   2          6.59         23.73         6.37 o                         
 -10   1   2        212.53        132.57         8.93 o                         
  -9   1   2         69.80         70.74         6.65 o                         
  -8   1   2        658.73        588.54        13.67 o                         
  -7   1   2       1706.84       1647.97        19.49 o                         
  -6   1   2       3108.78       3054.70        27.66 o                         
  -4   1   2        186.94        153.04         6.83 o                         
  -3   1   2        413.86        400.58         5.12 o                         
  -2   1   2        855.30        756.15        17.14 o                         
  -1   1   2       1632.67       1503.24        30.55 o                         
   0   1   2       2601.08       2471.06        25.71 o                         
   1   1   2       4915.24       5049.95       101.70 o                         
   2   1   2       5899.02       5999.45        72.39 o                         
   3   1   2       2877.75       3022.97        30.46 o                         
   4   1   2       8897.86       8560.30        73.55 o                         
   5   1   2       3084.72       3124.51        32.72 o                         
   6   1   2        787.09        799.73        22.00 o                         
   7   1   2       1413.25       1471.89        23.47 o                         
   8   1   2        438.13        388.67        16.01 o                         
   9   1   2        166.07        166.89        11.42 o                         
  10   1   2         16.15          6.60         7.54 o                         
 -11   2   2        187.98        137.66        11.01 o                         
 -10   2   2         83.08         43.33         6.12 o                         
  -9   2   2       4008.94       4139.14        42.37 o                         
  -8   2   2        526.19        489.01        11.56 o                         
  -7   2   2       3612.32       3684.03        34.86 o                         
  -6   2   2       1283.72       1295.49        14.53 o                         
  -5   2   2       2702.34       2687.11        22.45 o                         
  -4   2   2       1624.27       1552.72        14.21 o                         
  -2   2   2       1521.77       1511.06        21.04 o                         
  -1   2   2       1389.47       1474.47        39.56 o                         
   1   2   2        909.62        901.92        12.74 o                         
   3   2   2       3838.09       3810.92        37.29 o                         
   4   2   2         87.03         66.89         7.44 o                         
   5   2   2       3803.11       3892.52        39.31 o                         
   6   2   2       1016.08       1001.76        19.42 o                         
   7   2   2        840.27        832.09        19.38 o                         
   8   2   2         93.27         73.09         8.29 o                         
   9   2   2       2977.60       3116.18        40.47 o                         
 -11   3   2        171.26        145.54        11.02 o                         
 -10   3   2          1.22         -2.77         5.49 o                         
  -9   3   2        174.63        203.38        11.52 o                         
  -8   3   2       1402.79       1363.94        16.67 o                         
  -7   3   2       1986.62       1954.20        35.67 o                         
  -6   3   2       1790.97       1815.11        18.22 o                         
  -5   3   2        264.28        257.36         5.80 o                         
  -4   3   2       2041.76       1963.37        18.22 o                         
  -1   3   2       1787.77       1919.55        38.10 o                         
   0   3   2          0.04          6.01         2.36 o                         
   1   3   2          1.08          2.52         3.43 o                         
   2   3   2       5526.70       5736.65        50.94 o                         
   3   3   2       3186.51       3207.20        35.09 o                         
   4   3   2        669.86        694.89        14.86 o                         
   5   3   2       1728.12       1741.77        24.53 o                         
   6   3   2       1517.51       1531.72        24.37 o                         
   7   3   2       1949.58       1922.44        28.93 o                         
   8   3   2        354.28        371.09        15.98 o                         
 -11   4   2         67.18         39.04         6.07 o                         
 -10   4   2       1977.15       1953.54        26.64 o                         
  -9   4   2         12.24         -3.81         3.81 o                         
  -8   4   2        628.15        582.43        10.64 o                         
  -7   4   2       4427.25       4535.19        37.85 o                         
  -6   4   2         72.47         46.57         3.05 o                         
  -5   4   2       4894.43       4997.40        43.18 o                         
  -4   4   2       2127.90       2188.52        28.71 o                         
  -3   4   2       3251.17       3322.85        30.19 o                         
  -2   4   2         18.07         20.87         2.94 o                         
   0   4   2         78.30         66.05         5.61 o                         
   1   4   2       7893.74       7891.36        71.07 o                         
   3   4   2        963.82        984.51        17.10 o                         
   4   4   2       3398.92       3409.03        36.37 o                         
   5   4   2       1546.97       1554.10        24.03 o                         
   6   4   2        312.47        274.83        12.84 o                         
   7   4   2        371.94        377.63        18.99 o                         
   8   4   2        734.23        838.99        21.68 o                         
 -11   5   2          7.91         10.77         4.36 o                         
 -10   5   2          7.05          8.26         4.18 o                         
  -9   5   2        286.97        281.73         9.22 o                         
  -8   5   2        102.12         86.26         5.85 o                         
  -7   5   2         90.05         76.60         4.64 o                         
  -6   5   2        716.09        751.44        10.74 o                         
  -5   5   2      10874.51      10799.82        84.17 o                         
  -4   5   2       1687.95       1683.77        17.44 o                         
  -3   5   2       3020.54       2971.70        28.29 o                         
  -2   5   2       1525.01       1516.81        23.22 o                         
  -1   5   2       2480.03       2563.32        31.22 o                         
   0   5   2       7770.92       7888.93        71.78 o                         
   1   5   2         42.76         35.94         4.63 o                         
   2   5   2       1521.50       1548.63        21.27 o                         
   3   5   2        127.24         98.00         7.59 o                         
   4   5   2       2373.62       2383.10        30.84 o                         
   5   5   2        517.63        529.71        16.22 o                         
   6   5   2       1748.82       1791.16        28.39 o                         
   7   5   2        560.67        604.45        19.02 o                         
 -10   6   2         94.95         80.54         5.05 o                         
  -9   6   2         61.28         56.80         4.50 o                         
  -8   6   2       4495.19       4406.23        84.42 o                         
  -7   6   2        792.06        781.04        14.34 o                         
  -6   6   2       1639.71       1639.98        16.18 o                         
  -5   6   2       2453.34       2473.01        24.42 o                         
  -4   6   2         44.13         40.19         3.07 o                         
  -3   6   2       1239.00       1232.31        17.77 o                         
  -2   6   2       3315.70       3442.63        45.80 o                         
  -1   6   2        924.28        938.02        20.11 o                         
   0   6   2          6.46         -4.20         4.20 o                         
   1   6   2       9734.38       9811.24        90.66 o                         
   2   6   2       2188.96       2154.73        28.28 o                         
   3   6   2       4417.52       4322.19        43.85 o                         
   4   6   2       1503.27       1607.76        24.94 o                         
   5   6   2         17.60         14.24         6.44 o                         
   6   6   2        862.17        920.48        21.59 o                         
 -10   7   2        282.76        275.31        12.30 o                         
  -9   7   2        101.59        120.79        12.26 o                         
  -8   7   2        390.98        357.62        18.93 o                         
  -7   7   2         84.25         64.11         6.06 o                         
  -6   7   2        965.65        954.10        11.40 o                         
  -5   7   2         26.75         29.36         3.35 o                         
  -4   7   2        378.66        370.35         9.81 o                         
  -3   7   2       6998.97       6948.38        71.47 o                         
  -2   7   2       1900.72       1947.84        27.34 o                         
  -1   7   2       5196.89       5219.01        71.21 o                         
   0   7   2       1066.65        993.68        22.18 o                         
   1   7   2         97.55         82.25         7.85 o                         
   2   7   2       2936.93       3010.19        36.26 o                         
   3   7   2        421.13        352.81        12.62 o                         
   4   7   2         45.81         41.29         6.34 o                         
   5   7   2        307.98        287.37        17.35 o                         
  -9   8   2        337.57        302.13        11.25 o                         
  -8   8   2         61.82         41.57         5.62 o                         
  -7   8   2         43.20         42.95         4.12 o                         
  -6   8   2       2284.12       2299.38        22.95 o                         
  -5   8   2       1171.86       1146.52        20.10 o                         
  -4   8   2       2602.38       2592.55        32.19 o                         
  -3   8   2        194.95        235.15        11.40 o                         
  -2   8   2         23.94         42.10         5.73 o                         
  -1   8   2        176.68        128.35         8.35 o                         
   0   8   2       1366.69       1398.99        51.37 o                         
   1   8   2         93.42         64.13         8.94 o                         
   2   8   2          4.96         -2.74         6.78 o                         
   3   8   2       2487.79       2623.15        41.07 o                         
   4   8   2       1026.91       1031.86        27.20 o                         
  -8   9   2        825.11        832.72        18.58 o                         
  -7   9   2        104.41         93.17         8.10 o                         
  -6   9   2        251.23        243.34         7.78 o                         
  -5   9   2         32.68         22.99         4.13 o                         
  -4   9   2       2429.41       2401.89        31.92 o                         
  -3   9   2        358.67        324.45        14.68 o                         
  -2   9   2       1412.43       1383.89        25.28 o                         
  -1   9   2       1104.53       1213.46        23.61 o                         
   0   9   2        232.97        191.79        10.93 o                         
   1   9   2       2189.65       2155.25        40.21 o                         
   2   9   2        162.44         91.70        18.45 o                         
  -6  10   2        409.27        427.70        17.94 o                         
  -5  10   2         13.00         10.42         4.18 o                         
  -4  10   2        686.04        745.40        19.26 o                         
  -3  10   2        564.59        556.30        18.78 o                         
  -2  10   2        332.03        289.62        13.97 o                         
  -1  10   2          9.20         21.46         6.59 o                         
   0  10   2          6.19          1.14        10.06 o                         
   2 -12   3       1860.60       2014.94        36.10 o                         
   3 -12   3        248.46        200.47        19.65 o                         
   4 -12   3        146.56        120.26         8.86 o                         
  -1 -11   3       2001.13       2071.81        36.43 o                         
   0 -11   3          0.50          1.57         7.95 o                         
   1 -11   3         87.79         57.85         8.11 o                         
   2 -11   3        291.87        188.78        11.40 o                         
   3 -11   3        507.65        439.47        15.77 o                         
   4 -11   3         15.91         -1.32         6.29 o                         
   5 -11   3        754.75        821.18        34.57 o                         
   6 -11   3        580.80        638.15        18.67 o                         
   7 -11   3        275.22        253.12        15.52 o                         
  -3 -10   3        135.98        110.69         9.16 o                         
  -2 -10   3        437.74        413.58        16.52 o                         
  -1 -10   3        504.49        492.70        15.98 o                         
   0 -10   3        471.37        432.84        17.11 o                         
   1 -10   3       2661.01       2739.21        38.51 o                         
   2 -10   3          0.28          8.07         6.39 o                         
   3 -10   3        231.26        237.86        13.89 o                         
   4 -10   3       4541.13       4665.70        51.45 o                         
   5 -10   3        507.80        454.05        23.25 o                         
   6 -10   3        845.02        848.78        23.99 o                         
   7 -10   3         31.84         26.73         5.85 o                         
   8 -10   3        283.60        269.43        13.53 o                         
  -5  -9   3         50.23         42.88         8.06 o                         
  -4  -9   3       1731.33       1849.80        31.06 o                         
  -3  -9   3        864.62        873.18        21.38 o                         
  -2  -9   3       2895.95       2960.79        37.52 o                         
  -1  -9   3        565.91        602.31        15.81 o                         
   0  -9   3        578.90        578.57        17.18 o                         
   1  -9   3       3182.14       3069.64        32.71 o                         
   2  -9   3        162.01        164.57         9.52 o                         
   3  -9   3         27.69          3.29         4.84 o                         
   4  -9   3        218.68        205.27        10.13 o                         
   5  -9   3       2560.71       2544.21        28.17 o                         
   6  -9   3        775.32        714.19        16.49 o                         
   7  -9   3       1676.62       1719.06        26.24 o                         
   8  -9   3        132.28        111.60         8.76 o                         
   9  -9   3        130.22        105.93         7.96 o                         
  -6  -8   3       2507.36       2636.62        44.00 o                         
  -5  -8   3          0.08         -7.72         7.72 o                         
  -4  -8   3         39.31         13.56         6.91 o                         
  -3  -8   3       1754.58       1720.25        27.37 o                         
  -2  -8   3        544.04        487.15        15.18 o                         
  -1  -8   3        683.47        627.89        15.11 o                         
   0  -8   3       1991.38       1948.30        28.38 o                         
   1  -8   3       2650.50       2630.21        29.42 o                         
   2  -8   3       1177.91       1142.05        17.10 o                         
   3  -8   3       9021.93       8991.94        83.57 o                         
   4  -8   3          1.90         -4.65         4.65 o                         
   5  -8   3       1376.38       1380.43        21.20 o                         
   6  -8   3       3257.32       3361.28        38.65 o                         
   7  -8   3        274.73        245.28        16.55 o                         
   8  -8   3        801.98        789.18        21.70 o                         
   9  -8   3         80.17         63.80         6.57 o                         
  10  -8   3        526.93        554.07        19.02 o                         
  -7  -7   3         35.14         17.48         8.49 o                         
  -6  -7   3        183.22        115.35        11.09 o                         
  -5  -7   3        396.37        375.67        17.61 o                         
  -4  -7   3        569.56        539.14        18.85 o                         
  -3  -7   3        568.83        565.22        15.78 o                         
  -2  -7   3       3367.37       3477.75        42.27 o                         
  -1  -7   3       7370.72       7356.48        66.68 o                         
   0  -7   3       8219.78       8219.90        71.79 o                         
   1  -7   3        520.55        543.63        19.71 o                         
   2  -7   3         41.98         26.68         4.35 o                         
   3  -7   3       2660.80       2714.77        31.25 o                         
   4  -7   3        895.51        963.53        14.39 o                         
   5  -7   3         17.38         13.25         4.12 o                         
   6  -7   3        123.34         79.99         6.32 o                         
   7  -7   3       1261.20       1342.45        20.33 o                         
   8  -7   3        818.06        784.28        16.78 o                         
   9  -7   3       1851.77       1905.44        27.34 o                         
  10  -7   3        269.38        295.53        18.52 o                         
  -8  -6   3          5.56          2.07        11.02 o                         
  -7  -6   3        660.33        762.14        23.63 o                         
  -6  -6   3       1326.94       1311.66        28.06 o                         
  -5  -6   3         19.48         17.04         7.28 o                         
  -4  -6   3      12327.12      12184.02       164.95 o                         
  -3  -6   3        506.96        476.95        18.76 o                         
  -2  -6   3       1868.80       1759.46        22.77 o                         
  -1  -6   3       3523.40       3564.50        34.89 o                         
   0  -6   3       4122.24       4211.30        41.96 o                         
   1  -6   3        133.74        113.27         7.67 o                         
   2  -6   3      10337.29      10223.31        91.21 o                         
   3  -6   3       4058.24       3914.65        36.24 o                         
   4  -6   3        127.38         96.52         5.71 o                         
   5  -6   3      17389.78      17101.70       193.57 o                         
   6  -6   3        696.36        736.03        13.94 o                         
   7  -6   3       3308.36       3345.31        36.15 o                         
   8  -6   3        740.46        719.19        16.11 o                         
   9  -6   3        154.63        116.46         8.14 o                         
  10  -6   3        283.29        291.07        14.01 o                         
  -8  -5   3        208.19        207.87        13.74 o                         
  -7  -5   3       1397.09       1322.96        26.06 o                         
  -6  -5   3        235.04        216.90        12.35 o                         
  -5  -5   3          6.46         14.16         9.11 o                         
  -4  -5   3        333.37        367.21        17.19 o                         
  -3  -5   3        139.59        130.60         7.77 o                         
  -2  -5   3       6281.37       6272.61        53.76 o                         
  -1  -5   3       1624.19       1710.82        19.93 o                         
   0  -5   3         13.79         33.69         5.83 o                         
   3  -5   3       2702.91       2688.51        24.39 o                         
   4  -5   3         11.70         15.51         3.59 o                         
   5  -5   3         67.89         54.20         4.68 o                         
   6  -5   3          7.47         -3.71         3.71 o                         
   7  -5   3        477.08        488.42        17.28 o                         
   8  -5   3         37.10         33.30         5.65 o                         
   9  -5   3         21.71         16.25         5.93 o                         
  10  -5   3        658.98        683.75        18.17 o                         
  -9  -4   3         89.23         81.76         9.50 o                         
  -8  -4   3        531.63        532.51        16.69 o                         
  -7  -4   3       2518.72       2624.54        42.74 o                         
  -6  -4   3        272.11        304.75        13.06 o                         
  -5  -4   3       9951.51       9909.25        82.63 o                         
  -4  -4   3        897.21        892.47        18.53 o                         
  -3  -4   3         83.08         65.11         5.45 o                         
  -1  -4   3        809.85        804.13        12.94 o                         
   1  -4   3       5237.33       5274.57        45.51 o                         
   3  -4   3         82.17         44.79         4.20 o                         
   4  -4   3      10832.24      10430.71       104.63 o                         
   5  -4   3        476.29        455.06         8.67 o                         
   6  -4   3         94.34         84.99         6.05 o                         
   7  -4   3      10561.08      10505.57       110.70 o                         
   8  -4   3        363.52        338.41        15.14 o                         
   9  -4   3       2502.62       2563.24        36.85 o                         
  10  -4   3          1.51         -5.47         5.47 o                         
 -10  -3   3        113.06         92.49         8.85 o                         
  -9  -3   3       2050.00       2276.05        42.40 o                         
  -8  -3   3        507.40        464.21        15.66 o                         
  -7  -3   3         33.19         30.11         6.20 o                         
  -6  -3   3       1244.09       1279.83        19.48 o                         
  -5  -3   3        250.29        254.18         9.72 o                         
  -4  -3   3        753.52        719.28        13.17 o                         
  -3  -3   3       2260.28       2351.32        30.33 o                         
  -2  -3   3       3805.16       3967.09        34.50 o                         
  -1  -3   3       1143.66       1228.50        21.47 o                         
   1  -3   3       1338.12       1391.79        31.34 o                         
   3  -3   3       6193.81       6071.11        47.18 o                         
   4  -3   3       5887.85       6131.45        53.13 o                         
   5  -3   3       4517.07       4549.86        45.01 o                         
   6  -3   3         18.28         30.56         4.72 o                         
   7  -3   3       1027.95       1040.91        17.35 o                         
   8  -3   3         47.32         21.84         5.97 o                         
   9  -3   3       1967.40       2115.42        28.72 o                         
  10  -3   3        470.21        513.26        16.55 o                         
 -10  -2   3        170.42        132.65         9.38 o                         
  -9  -2   3        319.58        347.53        14.57 o                         
  -8  -2   3        977.49        882.14        19.33 o                         
  -7  -2   3         89.44         81.56         7.41 o                         
  -6  -2   3       1393.75       1348.68        18.70 o                         
  -5  -2   3       3129.54       3085.40        29.53 o                         
  -4  -2   3       3467.21       3567.18        33.37 o                         
  -2  -2   3          2.01          5.49         2.82 o                         
  -1  -2   3       3646.88       3662.98        35.64 o                         
   1  -2   3       1154.33       1165.34        13.73 o                         
   2  -2   3       4806.48       4990.86        51.36 o                         
   3  -2   3       4334.50       4279.66        38.19 o                         
   4  -2   3       3400.39       3400.31        33.14 o                         
   5  -2   3        502.44        470.58        12.73 o                         
   6  -2   3       8912.79       8634.03        70.68 o                         
   7  -2   3        204.41        175.12         8.74 o                         
   8  -2   3        132.15        124.28         8.49 o                         
   9  -2   3       2124.70       2173.50        29.89 o                         
  10  -2   3          5.86         -7.06         7.06 o                         
 -10  -1   3        355.44        416.11        15.12 o                         
  -9  -1   3        144.34        142.84         8.90 o                         
  -8  -1   3          2.81         -4.88         4.88 o                         
  -7  -1   3       8217.12       8363.24        76.17 o                         
  -6  -1   3       1952.99       1918.79        21.92 o                         
  -5  -1   3       6780.32       6805.06        52.80 o                         
  -4  -1   3        536.99        511.53         9.45 o                         
  -3  -1   3        459.89        465.34         9.29 o                         
   0  -1   3       1518.81       1482.08        16.39 o                         
   1  -1   3        586.17        607.00         8.87 o                         
   3  -1   3       6165.25       6154.69        52.68 o                         
   5  -1   3       1104.39       1101.69        17.29 o                         
   6  -1   3        193.00        135.35         7.77 o                         
   7  -1   3       3941.55       3868.11        40.43 o                         
   8  -1   3         56.72         60.88         7.14 o                         
   9  -1   3        762.81        713.05        18.49 o                         
  10  -1   3         17.05         -1.92         6.72 o                         
 -11   0   3        132.67        119.23         8.72 o                         
 -10   0   3       1394.36       1406.67        23.69 o                         
  -9   0   3        127.15        121.27         7.78 o                         
  -8   0   3        642.00        633.82        13.90 o                         
  -7   0   3        232.90        219.70         8.76 o                         
  -6   0   3       1186.44       1151.09        15.33 o                         
  -5   0   3       1998.48       2171.70        21.01 o                         
  -4   0   3       9977.17      10431.62       213.85 o                         
  -3   0   3        265.28        264.12         6.16 o                         
  -2   0   3       2360.44       2450.87        21.33 o                         
   3   0   3       1378.58       1361.16        18.04 o                         
   4   0   3        233.23        286.97         9.50 o                         
   5   0   3       3784.28       3740.16        39.13 o                         
   6   0   3          5.92         23.42         5.20 o                         
   7   0   3        168.74        121.33         8.36 o                         
   8   0   3       1779.67       1758.60        27.30 o                         
   9   0   3        413.73        411.53        16.32 o                         
  10   0   3        552.70        642.43        19.88 o                         
 -11   1   3         14.00         10.40         5.90 o                         
 -10   1   3        391.78        399.21        13.71 o                         
  -9   1   3        141.74         97.63         7.01 o                         
  -8   1   3       4662.71       4641.20        41.01 o                         
  -7   1   3         34.71         14.62         4.39 o                         
  -6   1   3        193.76        137.83         6.53 o                         
  -5   1   3      13813.35      14310.19       204.50 o                         
  -4   1   3         28.92          9.41         2.47 o                         
  -2   1   3       2263.18       2216.48        19.60 o                         
   0   1   3       1766.84       1807.86        26.08 o                         
   2   1   3       1158.80       1356.65        16.57 o                         
   3   1   3       3651.72       3640.00        35.66 o                         
   5   1   3        998.12        913.76        23.39 o                         
   6   1   3       7930.41       7776.93        68.22 o                         
   7   1   3        609.26        608.99        16.36 o                         
   8   1   3        454.08        445.79        16.21 o                         
   9   1   3        830.93        796.82        20.87 o                         
 -11   2   3        463.02        433.91        15.48 o                         
 -10   2   3        238.92        201.97        11.77 o                         
  -9   2   3         44.24         14.07         7.79 o                         
  -8   2   3       1111.57       1144.11        15.76 o                         
  -7   2   3        723.12        718.87        11.45 o                         
  -6   2   3        156.01        133.31         6.26 o                         
  -5   2   3          4.83          2.01         2.64 o                         
  -4   2   3       3232.03       3301.28        52.20 o                         
  -3   2   3       8976.43       9241.03       183.60 o                         
  -1   2   3       1211.21       1291.64        35.28 o                         
   0   2   3        267.06        286.65        10.45 o                         
   1   2   3       8028.14       7766.27       117.12 o                         
   2   2   3      11066.75      11143.93       221.33 o                         
   3   2   3       5141.01       5239.04        48.67 o                         
   4   2   3         36.47         29.29         5.06 o                         
   5   2   3        373.06        349.50        13.15 o                         
   6   2   3       1205.25       1224.31        21.50 o                         
   7   2   3       1703.10       1684.95        26.96 o                         
   8   2   3        162.78        140.51         9.43 o                         
   9   2   3         72.54         48.10         8.69 o                         
 -11   3   3        123.99         78.61         6.30 o                         
 -10   3   3         34.35         31.60         4.98 o                         
  -9   3   3        202.34        175.74         8.30 o                         
  -8   3   3       1041.33       1023.17        14.29 o                         
  -7   3   3         46.79         34.46         3.25 o                         
  -6   3   3      11881.52      11553.40       100.11 o                         
  -5   3   3       1550.08       1624.32        19.61 o                         
  -4   3   3       6013.61       6154.28        93.49 o                         
  -3   3   3      11691.54      11505.21       223.24 o                         
  -2   3   3        169.13        122.11         4.89 o                         
  -1   3   3       8510.43       8436.86       115.56 o                         
   0   3   3       5386.04       5546.71        51.31 o                         
   1   3   3       1241.86       1220.22        17.18 o                         
   2   3   3        641.72        656.38        13.18 o                         
   3   3   3      14182.88      13981.65       125.55 o                         
   4   3   3        104.78         85.59         6.85 o                         
   5   3   3       4576.81       4500.84        45.49 o                         
   6   3   3       2065.05       2124.23        29.65 o                         
   7   3   3          0.17         -5.94         5.94 o                         
   8   3   3       2032.55       2060.67        44.84 o                         
 -11   4   3        130.23         89.28         7.20 o                         
 -10   4   3        586.35        629.17        12.97 o                         
  -9   4   3        998.44        983.96        13.85 o                         
  -8   4   3       2144.61       2149.14        24.64 o                         
  -7   4   3          6.71          5.90         6.78 o                         
  -6   4   3         90.97         66.99         4.39 o                         
  -5   4   3       1071.16       1112.40        29.18 o                         
  -4   4   3        607.85        658.41         9.52 o                         
  -3   4   3        619.47        674.03         8.34 o                         
  -2   4   3        251.11        259.08         8.04 o                         
  -1   4   3       6949.35       6806.44        60.95 o                         
   0   4   3      11240.68      10952.40        96.26 o                         
   1   4   3       7852.08       8013.93       100.56 o                         
   2   4   3        877.58        892.19        15.20 o                         
   3   4   3       1404.26       1359.72        20.78 o                         
   4   4   3       3476.74       3642.44        38.88 o                         
   5   4   3         55.51         17.34         6.47 o                         
   6   4   3         84.60         57.90         7.76 o                         
   7   4   3          1.72         -5.29         6.67 o                         
 -10   5   3         80.47         78.30         5.06 o                         
  -9   5   3        312.19        314.30        16.66 o                         
  -8   5   3         12.42          5.63         3.55 o                         
  -7   5   3       2312.29       2306.38        27.54 o                         
  -6   5   3        423.88        424.47        19.66 o                         
  -5   5   3          9.93          5.13         2.38 o                         
  -4   5   3      10035.03       9854.39       108.51 o                         
  -3   5   3       3724.49       3796.13        35.07 o                         
  -2   5   3      10036.62       9914.59        84.86 o                         
  -1   5   3       1597.01       1513.22        18.67 o                         
   0   5   3        951.99        999.32        15.83 o                         
   1   5   3       1039.53       1047.76        17.73 o                         
   2   5   3       1991.86       1889.92        27.07 o                         
   3   5   3        565.65        506.68        14.24 o                         
   4   5   3       1001.01        979.27        19.31 o                         
   5   5   3       4461.69       4523.26        48.12 o                         
   6   5   3        347.74        340.22        14.85 o                         
 -10   6   3        318.01        294.60        10.81 o                         
  -9   6   3        118.37        113.08        16.49 o                         
  -8   6   3       1129.55       1225.32        32.10 o                         
  -7   6   3       1052.50       1022.74        29.48 o                         
  -6   6   3       3287.96       3274.05        35.77 o                         
  -5   6   3          5.08          0.98         4.07 o                         
  -4   6   3        237.54        226.07         8.16 o                         
  -3   6   3        381.97        367.05        11.47 o                         
  -2   6   3       1989.79       1975.43        37.87 o                         
  -1   6   3        444.18        424.06        12.48 o                         
   0   6   3       1873.19       1866.09        23.99 o                         
   1   6   3        649.53        717.68        15.44 o                         
   2   6   3       1295.71       1323.93        22.73 o                         
   3   6   3       5074.41       5260.37        55.44 o                         
   4   6   3          7.66         -2.55         5.46 o                         
   5   6   3         72.84         55.58         7.46 o                         
 -10   7   3          0.36         -0.52        14.43 o                         
  -9   7   3        324.40        357.11        33.91 o                         
  -8   7   3          1.21        -10.08        11.13 o                         
  -7   7   3        314.64        310.71        20.78 o                         
  -6   7   3         27.28         24.89         7.26 o                         
  -5   7   3       4456.10       4512.36        78.70 o                         
  -4   7   3        122.77        125.87         7.15 o                         
  -3   7   3         68.66         53.93         4.86 o                         
  -2   7   3       4028.17       4020.26        57.59 o                         
  -1   7   3       1824.04       1900.78        33.21 o                         
   0   7   3       3637.89       3609.63        56.41 o                         
   1   7   3        149.42        133.89         8.77 o                         
   2   7   3        204.97        150.63        13.03 o                         
   3   7   3        192.65        144.04        10.44 o                         
   4   7   3        950.00        984.58        22.71 o                         
  -9   8   3        557.15        613.72        36.86 o                         
  -8   8   3        509.30        488.57        55.99 o                         
  -7   8   3        682.35        695.82        27.21 o                         
  -6   8   3        124.36        125.39         8.86 o                         
  -5   8   3         88.63         68.98         4.00 o                         
  -4   8   3       2665.17       2722.07        32.80 o                         
  -3   8   3         75.43         44.61         5.65 o                         
  -2   8   3        186.83        147.92        13.68 o                         
  -1   8   3        203.39        148.64        10.80 o                         
   0   8   3       2984.56       3127.21        64.46 o                         
   1   8   3        633.46        605.63        18.56 o                         
   2   8   3       1707.76       1766.21        40.15 o                         
   3   8   3        293.20        303.55        22.27 o                         
  -7   9   3         55.45         55.45         3.99 o                         
  -6   9   3        149.72        136.62         9.32 o                         
  -5   9   3          0.38          0.14         3.86 o                         
  -4   9   3         21.11          6.51         4.53 o                         
  -3   9   3       2009.39       2178.28        29.69 o                         
  -2   9   3        946.66        939.83        19.65 o                         
  -1   9   3        390.97        357.82        14.85 o                         
   0   9   3        710.08        786.37        21.59 o                         
   1   9   3        249.64        176.33        12.61 o                         
  -5  10   3        932.44        990.67        29.85 o                         
  -4  10   3         22.33         19.51         4.70 o                         
  -3  10   3          0.08         -4.93         4.93 o                         
  -2  10   3        970.76       1079.30        30.63 o                         
   1 -12   4        284.67        331.42        17.22 o                         
   2 -12   4        121.84         91.84         9.86 o                         
   3 -12   4       1412.30       1378.14        29.74 o                         
   4 -12   4        121.19         82.68         8.21 o                         
   5 -12   4        228.67        177.55        16.19 o                         
  -2 -11   4         15.48         19.40         8.11 o                         
  -1 -11   4        710.98        715.36        18.08 o                         
   0 -11   4        127.23         78.38         9.22 o                         
   1 -11   4        116.78        103.95         9.20 o                         
   2 -11   4        142.65         97.25         9.24 o                         
   3 -11   4        128.78         97.36         8.29 o                         
   4 -11   4        396.44        384.98        16.64 o                         
   5 -11   4       1740.69       1744.53        52.04 o                         
   6 -11   4        175.05        132.34        10.93 o                         
   7 -11   4          0.17          7.06         8.33 o                         
  -4 -10   4        674.63        627.49        20.56 o                         
  -3 -10   4         98.05         80.88         8.94 o                         
  -2 -10   4         28.83         21.14         8.85 o                         
  -1 -10   4        502.88        469.22        18.85 o                         
   0 -10   4       1725.73       1729.97        25.81 o                         
   1 -10   4       1487.90       1370.49        19.67 o                         
   2 -10   4       5436.19       5449.98        61.86 o                         
   3 -10   4         12.12         18.50         5.24 o                         
   4 -10   4         13.20          7.82         6.05 o                         
   5 -10   4       1583.56       1489.82        23.33 o                         
   6 -10   4        103.22         50.19         7.81 o                         
   7 -10   4        343.93        345.20        14.08 o                         
   8 -10   4          9.95         -5.37         5.37 o                         
  -5  -9   4        449.46        535.75        19.78 o                         
  -4  -9   4        174.17        158.94        10.62 o                         
  -3  -9   4        651.73        608.48        24.78 o                         
  -2  -9   4       7074.38       7009.76        69.13 o                         
  -1  -9   4        648.59        635.69        16.26 o                         
   0  -9   4        744.28        801.57        31.93 o                         
   1  -9   4       2170.70       2234.76        30.69 o                         
   2  -9   4          9.47         -5.13         5.13 o                         
   3  -9   4          0.87         -3.19         8.69 o                         
   4  -9   4        809.40        834.07        15.36 o                         
   5  -9   4        420.33        433.55        11.24 o                         
   6  -9   4        428.49        387.98        14.20 o                         
   7  -9   4       3238.69       3436.13        41.75 o                         
   8  -9   4        383.84        378.91        14.71 o                         
   9  -9   4        480.30        536.48        17.25 o                         
  -6  -8   4        180.56        148.21        11.29 o                         
  -5  -8   4       1688.62       1654.73        29.84 o                         
  -4  -8   4         11.13          5.58         6.50 o                         
  -3  -8   4        557.66        519.27        18.51 o                         
  -2  -8   4        630.03        548.06        15.68 o                         
  -1  -8   4        564.72        553.95        14.86 o                         
   0  -8   4        673.18        607.20        15.50 o                         
   1  -8   4       1240.26       1278.62        21.94 o                         
   2  -8   4       2230.56       2236.28        28.89 o                         
   3  -8   4       1274.36       1279.81        18.66 o                         
   4  -8   4       7101.19       7038.19        73.92 o                         
   5  -8   4       1535.97       1644.61        24.39 o                         
   6  -8   4        369.97        368.86        12.81 o                         
   7  -8   4        185.50        124.98         8.75 o                         
   8  -8   4          9.48         -8.67         8.67 o                         
   9  -8   4         89.65         76.09         7.45 o                         
  -7  -7   4         44.65         33.03         8.91 o                         
  -6  -7   4        434.65        430.01        17.14 o                         
  -5  -7   4        711.54        707.17        19.48 o                         
  -4  -7   4        426.71        455.46        15.66 o                         
  -3  -7   4       4978.24       5255.65        53.93 o                         
  -2  -7   4        316.41        339.24        11.90 o                         
  -1  -7   4        108.37         98.39         6.29 o                         
   0  -7   4      13702.07      13472.98       125.12 o                         
   1  -7   4       1924.15       1908.98        27.54 o                         
   2  -7   4       8204.32       8012.52        94.94 o                         
   3  -7   4       1836.15       1815.37        35.17 o                         
   4  -7   4        673.98        665.68        12.11 o                         
   5  -7   4        140.92         73.92         7.80 o                         
   6  -7   4       1880.12       1862.24        28.83 o                         
   7  -7   4         85.47         84.63         7.12 o                         
   8  -7   4          7.93          5.71         5.41 o                         
   9  -7   4       3134.74       3322.52        39.66 o                         
  10  -7   4        432.57        457.97        17.18 o                         
  -8  -6   4        866.52        770.47        26.51 o                         
  -7  -6   4        679.65        752.59        32.49 o                         
  -6  -6   4       1437.37       1424.62        29.07 o                         
  -5  -6   4         32.67         35.57         7.47 o                         
  -4  -6   4       1078.12       1098.97        25.36 o                         
  -3  -6   4       3233.65       3208.76        34.92 o                         
  -2  -6   4          5.34          2.93         5.77 o                         
  -1  -6   4        629.46        673.53        12.77 o                         
   0  -6   4        156.67        157.84         8.51 o                         
   1  -6   4       3143.53       3240.09        33.55 o                         
   2  -6   4       4608.32       4551.46        45.22 o                         
   3  -6   4       5350.00       5225.76        43.58 o                         
   4  -6   4          4.98         20.29         3.86 o                         
   5  -6   4       1448.17       1533.75        21.94 o                         
   6  -6   4       3337.22       3340.21        38.43 o                         
   7  -6   4       1778.29       1928.53        26.01 o                         
   8  -6   4        162.68        141.17         8.43 o                         
   9  -6   4         14.09         -2.07         5.26 o                         
  10  -6   4        142.01        124.64         9.30 o                         
  -9  -5   4        116.15         83.20        16.58 o                         
  -8  -5   4        424.44        441.47        22.04 o                         
  -7  -5   4       1654.43       1651.58        32.01 o                         
  -6  -5   4        386.00        393.88        17.23 o                         
  -5  -5   4        626.74        671.39        17.81 o                         
  -4  -5   4       1287.26       1190.79        19.21 o                         
  -3  -5   4       2739.42       2628.26        29.10 o                         
  -2  -5   4        861.91        888.28        14.74 o                         
   0  -5   4        817.28        891.14        14.46 o                         
   1  -5   4        876.49        813.74        14.45 o                         
   3  -5   4         16.37         19.81         3.34 o                         
   4  -5   4       6931.40       6900.36        59.13 o                         
   5  -5   4        729.88        661.37        11.23 o                         
   6  -5   4       1893.35       1844.50        18.79 o                         
   7  -5   4         69.85         62.92         5.25 o                         
   8  -5   4       2968.13       2911.08        50.38 o                         
   9  -5   4          4.35         -5.57         5.57 o                         
  10  -5   4        162.50        136.05         9.45 o                         
  -9  -4   4         83.00         61.32         9.75 o                         
  -8  -4   4        174.18        209.25        18.16 o                         
  -7  -4   4          2.05         28.75         7.14 o                         
  -6  -4   4        818.47        857.96        22.60 o                         
  -5  -4   4       6583.81       6571.15        74.17 o                         
  -4  -4   4       7483.28       7565.43        83.19 o                         
  -3  -4   4       2605.12       2654.94        27.79 o                         
  -2  -4   4        608.55        654.66        11.64 o                         
  -1  -4   4       2448.27       2673.60        28.11 o                         
   0  -4   4          2.36          1.75         2.88 o                         
   1  -4   4         28.29         25.51         3.12 o                         
   2  -4   4         95.28         51.93         4.03 o                         
   3  -4   4       1514.48       1490.29        18.09 o                         
   4  -4   4      11252.02      11017.74       307.62 o                         
   5  -4   4       7046.33       7042.77        57.03 o                         
   6  -4   4       3226.63       3203.97        34.86 o                         
   7  -4   4         82.74         72.99         6.68 o                         
   8  -4   4         38.07         44.81         6.27 o                         
   9  -4   4        843.59        820.70        18.09 o                         
  10  -4   4        190.06        148.26        10.11 o                         
 -10  -3   4        224.97        219.58        20.06 o                         
  -9  -3   4        220.38        207.15        11.78 o                         
  -8  -3   4       3506.29       3504.05        40.75 o                         
  -7  -3   4        232.32        211.34        14.00 o                         
  -6  -3   4       2033.93       1992.85        25.86 o                         
  -5  -3   4       3253.30       3200.04        36.46 o                         
  -4  -3   4       3591.52       3740.82        39.14 o                         
  -3  -3   4        858.32        913.17        13.61 o                         
  -1  -3   4       3606.96       3567.67        33.33 o                         
   0  -3   4          4.64          0.21         2.39 o                         
   3  -3   4       8605.70       8599.21        99.07 o                         
   4  -3   4       8206.85       8264.55        70.01 o                         
   5  -3   4        658.60        667.08        14.32 o                         
   6  -3   4       2864.51       2812.98        32.29 o                         
   7  -3   4       1307.58       1264.75        20.00 o                         
   8  -3   4        155.40        145.18         8.57 o                         
   9  -3   4         28.49         12.01         6.34 o                         
  10  -3   4       1860.98       1973.63        29.76 o                         
 -10  -2   4         67.56         72.43        10.90 o                         
  -9  -2   4          0.11          5.80         6.60 o                         
  -8  -2   4        294.69        324.20        13.59 o                         
  -7  -2   4        164.52        128.87         7.89 o                         
  -6  -2   4       4213.49       4229.23        40.99 o                         
  -5  -2   4        655.49        635.17        13.57 o                         
  -4  -2   4        604.69        644.17        12.51 o                         
  -2  -2   4       6896.73       7074.52       110.83 o                         
   0  -2   4       1744.29       1862.11        22.95 o                         
   1  -2   4        256.94        296.87         7.93 o                         
   2  -2   4        694.01        858.47        14.43 o                         
   3  -2   4       3483.87       3437.67        32.98 o                         
   4  -2   4         12.11          3.01         3.67 o                         
   5  -2   4        103.11         86.48         6.79 o                         
   6  -2   4       8926.48       8836.37        78.54 o                         
   7  -2   4       2897.62       2847.73        32.84 o                         
   8  -2   4       1955.08       1942.36        27.49 o                         
   9  -2   4          0.78         -6.14         6.14 o                         
  10  -2   4        168.28        140.13        12.61 o                         
 -10  -1   4          4.44         -0.71         6.17 o                         
  -9  -1   4       1978.07       1973.96        27.46 o                         
  -8  -1   4         46.23         24.81         5.81 o                         
  -7  -1   4          0.19          2.77         4.54 o                         
  -6  -1   4       5591.60       5519.11        48.58 o                         
  -5  -1   4        258.56        282.95         9.23 o                         
  -4  -1   4      10297.95      10486.99       123.85 o                         
  -3  -1   4       4798.44       4918.85        39.82 o                         
  -2  -1   4       3953.52       3864.00        33.75 o                         
  -1  -1   4        738.02        768.53        15.24 o                         
   1  -1   4        694.19        690.40        11.39 o                         
   2  -1   4        451.35        464.41        13.44 o                         
   4  -1   4       4398.41       4480.11        42.84 o                         
   5  -1   4      10475.63      10266.97        88.09 o                         
   6  -1   4        363.63        340.92        12.17 o                         
   7  -1   4       1349.13       1321.57        21.98 o                         
   8  -1   4        116.05         66.78         7.77 o                         
   9  -1   4        893.63       1002.02        21.89 o                         
  10  -1   4         32.04         35.74         7.98 o                         
 -11   0   4         93.78         81.27         7.97 o                         
 -10   0   4        267.47        304.22        23.92 o                         
  -9   0   4          0.14         -0.53         5.05 o                         
  -8   0   4        824.13        844.30        19.78 o                         
  -7   0   4        343.20        348.30        10.54 o                         
  -6   0   4        718.13        763.09        13.87 o                         
  -5   0   4        162.16        158.82         7.07 o                         
  -3   0   4       6162.53       6431.73        59.31 o                         
  -2   0   4        375.44        302.04         7.14 o                         
   2   0   4       2600.95       2881.82        54.97 o                         
   3   0   4       2767.40       2778.13        29.13 o                         
   4   0   4        552.67        527.36        12.45 o                         
   5   0   4       6561.10       6567.62        61.33 o                         
   6   0   4         35.01         11.04         7.37 o                         
   7   0   4       1342.00       1353.99        22.70 o                         
   8   0   4       1254.01       1211.20        23.31 o                         
   9   0   4        155.37        126.59        10.09 o                         
 -11   1   4          0.69          4.85         6.14 o                         
 -10   1   4        178.89        130.71         9.35 o                         
  -9   1   4       1361.06       1324.41        28.38 o                         
  -8   1   4        566.86        580.89        14.73 o                         
  -7   1   4       6411.79       6336.32        57.78 o                         
  -6   1   4        610.97        572.62        12.21 o                         
  -5   1   4       2112.84       2147.41        19.94 o                         
  -4   1   4       3284.83       3161.97        25.87 o                         
  -3   1   4        366.11        405.33         5.46 o                         
  -2   1   4       1391.12       1379.48        17.46 o                         
  -1   1   4       3213.24       3188.61        37.48 o                         
   0   1   4       6488.62       6605.87        65.19 o                         
   1   1   4       1950.42       1942.36        22.30 o                         
   3   1   4       2390.77       2390.66        27.00 o                         
   4   1   4       1090.12        979.36        17.10 o                         
   5   1   4       4116.57       4112.49        43.77 o                         
   6   1   4        799.56        796.99        18.55 o                         
   7   1   4       2480.44       2443.97        32.66 o                         
   8   1   4         25.56         43.25         7.58 o                         
   9   1   4        107.70        104.91         9.94 o                         
 -11   2   4       1027.44       1119.50        25.68 o                         
 -10   2   4        418.71        384.94        13.06 o                         
  -9   2   4        944.51        933.19        16.72 o                         
  -8   2   4        499.21        521.43        11.76 o                         
  -7   2   4        385.76        410.28         9.47 o                         
  -6   2   4        873.45        875.38        14.90 o                         
  -5   2   4       4525.78       4612.99        70.79 o                         
  -4   2   4       1213.05       1171.46        29.65 o                         
  -3   2   4         80.10         76.51        13.56 o                         
  -1   2   4       7347.58       7338.43       100.49 o                         
   1   2   4       2055.89       1891.57        22.84 o                         
   2   2   4          1.19         -4.22         4.22 o                         
   3   2   4       5522.47       5583.56        52.23 o                         
   4   2   4       2158.60       2128.52        27.36 o                         
   5   2   4        687.17        691.75        17.07 o                         
   6   2   4        673.52        646.32        17.36 o                         
   7   2   4       4108.57       4242.57        46.96 o                         
   8   2   4         35.98         31.87         8.16 o                         
 -11   3   4         17.19         12.32         5.04 o                         
 -10   3   4        196.43        136.16         9.55 o                         
  -9   3   4         47.32         42.79         5.34 o                         
  -8   3   4       1450.94       1403.25        18.36 o                         
  -7   3   4        274.41        257.54         8.04 o                         
  -6   3   4        779.79        807.93        28.17 o                         
  -5   3   4       9610.00       9805.49       145.13 o                         
  -4   3   4       5025.25       5196.63        83.29 o                         
  -3   3   4       3835.00       3772.18        54.50 o                         
  -2   3   4        706.36        648.67         9.57 o                         
  -1   3   4        507.28        525.80        12.24 o                         
   0   3   4         83.29         63.28         4.93 o                         
   1   3   4       1277.91       1307.15        18.92 o                         
   2   3   4          0.03         -4.04         4.04 o                         
   3   3   4         83.00         79.60         8.20 o                         
   4   3   4       4756.09       4648.80        48.28 o                         
   5   3   4       2393.16       2489.83        33.20 o                         
   6   3   4       1188.21       1145.15        22.31 o                         
   7   3   4         64.03         62.43         8.49 o                         
   8   3   4        145.74        121.22        10.08 o                         
 -11   4   4          0.84         -1.25         3.63 o                         
 -10   4   4        274.55        227.57        10.72 o                         
  -9   4   4       1374.20       1399.03        21.96 o                         
  -8   4   4        305.11        269.85         7.85 o                         
  -7   4   4       3164.14       3294.68        65.21 o                         
  -6   4   4        410.60        429.81        21.46 o                         
  -5   4   4        675.83        664.19        23.77 o                         
  -4   4   4         75.45         55.81         8.87 o                         
  -3   4   4      10439.10      10260.14        96.27 o                         
  -2   4   4         26.31         13.72         3.34 o                         
  -1   4   4       2821.90       2873.14        33.32 o                         
   1   4   4       2517.29       2496.69        30.06 o                         
   2   4   4       8708.70       8805.42        83.77 o                         
   3   4   4        371.14        356.13        13.89 o                         
   4   4   4       1046.08       1027.21        20.09 o                         
   5   4   4       1139.89       1093.03        21.48 o                         
   6   4   4        982.28        958.76        24.91 o                         
   7   4   4        120.63        100.37         9.47 o                         
 -10   5   4          9.91          9.86         3.10 o                         
  -9   5   4         45.02         20.36         9.90 o                         
  -8   5   4        344.07        334.55        21.93 o                         
  -7   5   4        716.36        755.38        28.25 o                         
  -6   5   4       1663.93       1698.11        43.56 o                         
  -5   5   4        810.77        836.63        26.36 o                         
  -4   5   4         19.26         21.38         3.11 o                         
  -3   5   4       3740.11       3704.85        34.46 o                         
  -2   5   4       3576.29       3658.15        35.58 o                         
  -1   5   4        119.11         90.24         5.94 o                         
   0   5   4        495.96        524.37        12.17 o                         
   1   5   4          9.66          4.94         5.00 o                         
   2   5   4        524.51        527.69        14.76 o                         
   3   5   4        912.46        899.46        20.48 o                         
   4   5   4        723.00        723.75        19.61 o                         
   5   5   4        168.82        144.29         9.33 o                         
   6   5   4        198.76        186.29        11.05 o                         
 -10   6   4       1564.74       1643.34        71.12 o                         
  -9   6   4        131.27        102.99        12.10 o                         
  -8   6   4        819.35        819.44        29.17 o                         
  -7   6   4        979.91       1012.89        31.39 o                         
  -6   6   4         17.92         -0.94         7.81 o                         
  -5   6   4       1699.26       1740.16        39.01 o                         
  -4   6   4        360.50        363.39         6.04 o                         
  -3   6   4        750.89        736.47         9.57 o                         
  -2   6   4        537.78        543.90        15.31 o                         
  -1   6   4       5780.12       5856.09        58.66 o                         
   0   6   4        784.79        757.02        17.66 o                         
   1   6   4       4086.75       4125.44        45.88 o                         
   2   6   4       3509.03       3640.00        43.87 o                         
   3   6   4        153.27        120.08        11.46 o                         
   4   6   4       2613.66       2689.09        37.50 o                         
   5   6   4         48.40         27.56         8.18 o                         
  -9   7   4         30.25         34.25        14.78 o                         
  -8   7   4        102.88         69.99        10.68 o                         
  -7   7   4         46.25         29.60         8.66 o                         
  -6   7   4         35.68         34.97         7.97 o                         
  -5   7   4       2320.97       2275.25        29.03 o                         
  -4   7   4       1521.72       1560.24        19.47 o                         
  -3   7   4       3140.96       3228.47        37.52 o                         
  -2   7   4          2.23         -0.40         5.11 o                         
  -1   7   4        181.05        162.04        11.53 o                         
   0   7   4       2205.66       2217.15        34.35 o                         
   1   7   4          0.00         -5.17         5.17 o                         
   2   7   4         16.89         14.57         5.79 o                         
   3   7   4        344.31        319.20        14.88 o                         
   4   7   4        556.42        564.46        18.37 o                         
  -8   8   4       1232.11       1240.01        36.17 o                         
  -7   8   4        342.18        328.29        24.52 o                         
  -6   8   4       1760.95       1844.83        66.42 o                         
  -5   8   4        238.01        264.28        18.77 o                         
  -4   8   4          0.76          0.32         3.28 o                         
  -3   8   4        345.99        318.42        11.71 o                         
  -2   8   4        812.89        822.68        26.42 o                         
  -1   8   4          0.14         -5.41         5.41 o                         
   0   8   4        217.41        217.05        30.60 o                         
   1   8   4       2025.66       2262.76        36.17 o                         
   2   8   4        447.75        439.68        17.97 o                         
  -6   9   4        304.43        248.19         8.17 o                         
  -5   9   4        144.34        131.17        11.13 o                         
  -4   9   4        470.99        488.31        14.72 o                         
  -3   9   4        977.41       1044.82        32.45 o                         
  -2   9   4        510.62        481.46        31.48 o                         
  -1   9   4       1856.69       1837.16        34.79 o                         
   0   9   4          3.57         -4.13         6.72 o                         
   1 -12   5        717.84        722.39        31.73 o                         
   2 -12   5         43.21         60.66         8.53 o                         
   3 -12   5        155.55        124.46         9.50 o                         
   4 -12   5        365.36        325.00        15.23 o                         
   5 -12   5         33.50         22.02         5.35 o                         
  -2 -11   5          9.24         15.64         7.03 o                         
  -1 -11   5        316.39        353.57        14.62 o                         
   0 -11   5       1118.19       1077.24        21.32 o                         
   1 -11   5        151.01        107.90         6.86 o                         
   2 -11   5         25.75         -3.82         4.62 o                         
   3 -11   5        905.73        953.73        18.38 o                         
   4 -11   5        652.71        728.70        25.37 o                         
   5 -11   5        484.17        497.47        15.04 o                         
   6 -11   5       2586.87       2691.36        38.77 o                         
   7 -11   5        220.62        262.27        15.58 o                         
  -4 -10   5        137.54        125.37        10.09 o                         
  -3 -10   5          8.67         -1.97         6.78 o                         
  -2 -10   5        163.29        131.17        11.63 o                         
  -1 -10   5        899.41        931.81        20.42 o                         
   0 -10   5         96.64         92.27         7.68 o                         
   1 -10   5        324.06        320.21        18.30 o                         
   2 -10   5       3374.99       3398.95        50.87 o                         
   3 -10   5       1860.25       1802.53        27.79 o                         
   4 -10   5       1364.44       1405.80        22.01 o                         
   5 -10   5         62.92         67.36         6.26 o                         
   6 -10   5          0.13         -3.91         7.16 o                         
   7 -10   5         13.16         -6.88         6.88 o                         
   8 -10   5         84.36         43.73         7.72 o                         
  -5  -9   5        416.10        385.65        17.81 o                         
  -4  -9   5       2600.02       2629.99        46.07 o                         
  -3  -9   5        539.24        569.51        17.76 o                         
  -2  -9   5        326.81        329.50        14.08 o                         
  -1  -9   5       4737.88       4845.02        51.02 o                         
   0  -9   5         62.25         56.80         6.32 o                         
   1  -9   5       1093.79       1086.41        27.32 o                         
   2  -9   5        858.62        810.62        17.64 o                         
   3  -9   5       1963.65       1913.40        32.94 o                         
   4  -9   5        177.59        155.70         8.74 o                         
   5  -9   5       2079.80       2092.21        29.77 o                         
   6  -9   5        394.36        442.55        15.08 o                         
   7  -9   5        114.65        127.85        12.04 o                         
   8  -9   5       1963.97       2108.12        32.38 o                         
   9  -9   5        283.59        295.00        14.99 o                         
  -6  -8   5         73.78         67.11         9.04 o                         
  -5  -8   5       1116.08       1178.25        24.97 o                         
  -4  -8   5          0.82         -6.10         6.10 o                         
  -3  -8   5        709.36        682.65        17.51 o                         
  -2  -8   5        818.44        730.04        16.93 o                         
  -1  -8   5        989.82        971.44        28.40 o                         
   0  -8   5       1884.48       1876.32        26.87 o                         
   1  -8   5       5324.75       5290.28        58.38 o                         
   2  -8   5        438.34        451.57        11.69 o                         
   3  -8   5        647.71        675.55        13.43 o                         
   4  -8   5       4121.49       4162.81        41.29 o                         
   5  -8   5        761.09        762.69        17.27 o                         
   6  -8   5       2445.24       2508.54        33.19 o                         
   7  -8   5          0.30         -5.13         5.13 o                         
   8  -8   5        564.20        559.97        18.16 o                         
   9  -8   5          0.12         -8.42         8.42 o                         
  -7  -7   5         58.88         43.86         8.90 o                         
  -6  -7   5         17.45          6.74        12.34 o                         
  -5  -7   5        452.87        444.97        15.89 o                         
  -4  -7   5       2677.68       2776.27        34.35 o                         
  -3  -7   5       1277.87       1284.58        34.85 o                         
  -2  -7   5       9735.46      10002.67        83.09 o                         
  -1  -7   5        234.59        256.87         9.95 o                         
   0  -7   5        160.47        110.01         7.98 o                         
   1  -7   5       9134.79       9161.68       105.97 o                         
   2  -7   5        664.77        667.75        12.76 o                         
   3  -7   5        295.09        306.45         9.24 o                         
   4  -7   5        413.11        365.65        10.79 o                         
   5  -7   5       2237.15       2278.55        40.92 o                         
   6  -7   5        328.54        364.65        13.19 o                         
   7  -7   5       5247.93       5290.99        57.47 o                         
   8  -7   5        145.60        110.69         9.61 o                         
   9  -7   5          5.91         13.44         6.16 o                         
  10  -7   5        532.03        583.18        17.70 o                         
  -8  -6   5        301.59        353.17        19.25 o                         
  -7  -6   5        112.70        102.45        11.67 o                         
  -6  -6   5       5267.29       5360.96        55.18 o                         
  -5  -6   5        263.86        203.58        12.15 o                         
  -4  -6   5       1629.33       1606.69        23.99 o                         
  -3  -6   5       2184.56       2159.61        26.94 o                         
  -2  -6   5        381.01        408.48        11.39 o                         
  -1  -6   5       1684.82       1722.65        29.53 o                         
   0  -6   5       3720.41       3630.04        37.66 o                         
   1  -6   5       2633.21       2663.77        29.36 o                         
   2  -6   5        410.49        410.71         9.84 o                         
   4  -6   5       2745.79       2769.07        29.81 o                         
   5  -6   5       4830.28       4794.01        45.33 o                         
   6  -6   5       3464.47       3473.12        43.54 o                         
   7  -6   5         11.59          8.24         5.22 o                         
   8  -6   5       1217.46       1218.40        22.44 o                         
   9  -6   5         54.22         62.29         7.44 o                         
  10  -6   5        413.71        467.68        17.64 o                         
  -9  -5   5        854.87        820.26        25.44 o                         
  -8  -5   5         37.77         28.06         9.94 o                         
  -7  -5   5         47.36         46.00         7.95 o                         
  -6  -5   5         49.25         26.71         6.36 o                         
  -5  -5   5        118.67         98.73         7.56 o                         
  -4  -5   5        440.58        457.68        13.11 o                         
  -3  -5   5       5242.28       5392.69        49.02 o                         
  -2  -5   5       2402.23       2492.54        29.23 o                         
  -1  -5   5       4006.21       3960.44        39.69 o                         
   1  -5   5       3651.90       3663.72        35.91 o                         
   2  -5   5       2049.12       2044.54        21.42 o                         
   3  -5   5        742.80        757.73        15.96 o                         
   4  -5   5        125.82         97.92         6.73 o                         
   5  -5   5         84.52         90.00         5.83 o                         
   6  -5   5        376.95        322.21        11.25 o                         
   7  -5   5        909.04        936.10        14.91 o                         
   8  -5   5        655.64        637.83        14.66 o                         
   9  -5   5       2171.30       2168.77        34.67 o                         
  10  -5   5        506.28        506.83        13.19 o                         
  -9  -4   5        750.82        820.27        24.17 o                         
  -8  -4   5         27.78         27.41         7.52 o                         
  -7  -4   5       3740.88       3810.14        46.67 o                         
  -6  -4   5        137.22        105.93         8.29 o                         
  -5  -4   5         82.49         53.26         5.76 o                         
  -4  -4   5      15922.67      15513.44       160.42 o                         
  -3  -4   5       1071.92       1038.96        15.54 o                         
  -2  -4   5       5890.63       5873.06        59.26 o                         
  -1  -4   5       3695.33       3592.87        35.43 o                         
   0  -4   5       6465.74       6447.90        56.09 o                         
   1  -4   5       1192.70       1349.84        17.03 o                         
   2  -4   5       9018.86       8686.27        88.04 o                         
   3  -4   5       2367.97       2305.24        32.06 o                         
   4  -4   5       1160.10       1186.67        16.73 o                         
   5  -4   5      14727.49      14545.82       118.97 o                         
   6  -4   5        420.84        388.36        12.35 o                         
   7  -4   5       6837.62       6773.32        64.70 o                         
   8  -4   5         76.20         63.39         6.72 o                         
   9  -4   5        403.71        382.05        15.19 o                         
  10  -4   5        312.72        298.00        14.71 o                         
 -10  -3   5        283.00        243.41        17.02 o                         
  -9  -3   5          4.28         13.64         6.76 o                         
  -8  -3   5        107.84        112.46         9.45 o                         
  -7  -3   5       1025.30       1029.62        21.55 o                         
  -6  -3   5        689.18        708.93        17.08 o                         
  -5  -3   5        105.96         88.03         7.73 o                         
  -4  -3   5        412.58        466.68        10.68 o                         
  -3  -3   5       1298.18       1377.45        17.18 o                         
  -2  -3   5       8689.88       8495.41       154.98 o                         
   0  -3   5       2904.42       3102.95        29.88 o                         
   1  -3   5       7724.90       7773.12       155.26 o                         
   3  -3   5       3168.69       3072.84        30.71 o                         
   4  -3   5       1800.77       1731.53        23.45 o                         
   5  -3   5        323.19        331.88        13.49 o                         
   6  -3   5        242.78        224.16        10.38 o                         
   7  -3   5        439.47        502.86        15.36 o                         
   8  -3   5        808.88        814.63        18.40 o                         
   9  -3   5         10.94          8.31         6.30 o                         
  10  -3   5        354.83        397.18        17.24 o                         
 -10  -2   5        171.99        111.12        13.78 o                         
  -9  -2   5        347.91        378.18        16.38 o                         
  -8  -2   5        798.09        762.47        18.97 o                         
  -7  -2   5       3233.47       3276.69        38.87 o                         
  -6  -2   5        230.50        213.17         9.33 o                         
  -5  -2   5      13471.35      13344.83       102.55 o                         
  -4  -2   5          3.53          4.84         3.39 o                         
  -3  -2   5       7289.33       7372.04        62.80 o                         
  -1  -2   5        326.41        336.47         7.40 o                         
   1  -2   5       5361.91       5438.31        50.89 o                         
   2  -2   5       8388.86       8669.37       180.64 o                         
   3  -2   5        214.43        182.19         8.26 o                         
   5  -2   5          2.65         -4.98         4.98 o                         
   6  -2   5        855.39        801.60        16.93 o                         
   7  -2   5       4799.46       4893.04        51.74 o                         
   8  -2   5          1.21         -9.43         9.43 o                         
   9  -2   5       2422.00       2585.17        34.95 o                         
  10  -2   5         45.22         44.06        11.70 o                         
 -10  -1   5          5.40         -1.65         6.15 o                         
  -9  -1   5       2560.22       2743.17        38.94 o                         
  -8  -1   5        995.51        880.08        18.78 o                         
  -7  -1   5        744.37        769.71        16.35 o                         
  -6  -1   5         13.79         23.49         4.10 o                         
  -5  -1   5        722.27        785.91        12.36 o                         
  -4  -1   5       4853.65       5053.80        42.31 o                         
  -3  -1   5       1603.16       1630.40        34.50 o                         
  -2  -1   5       1320.16       1336.09        15.03 o                         
  -1  -1   5         25.97         21.95         2.56 o                         
   3  -1   5        375.15        324.95         9.70 o                         
   4  -1   5       1330.51       1303.16        19.20 o                         
   5  -1   5       3554.52       3632.85        39.14 o                         
   6  -1   5         26.89          2.11         6.85 o                         
   7  -1   5        481.54        481.62        15.85 o                         
   8  -1   5         37.25          4.22         6.69 o                         
   9  -1   5        903.66       1052.84        22.84 o                         
 -10   0   5        477.74        479.57        18.39 o                         
  -9   0   5        303.47        291.85        12.66 o                         
  -8   0   5        255.05        224.36        10.97 o                         
  -7   0   5         76.07         64.72         5.64 o                         
  -6   0   5       6646.33       6788.94        55.67 o                         
  -5   0   5       1921.90       1931.36        19.62 o                         
  -4   0   5       1650.85       1833.74        18.04 o                         
  -2   0   5       3285.87       3291.07        31.19 o                         
   1   0   5        415.72        381.73         9.92 o                         
   2   0   5       4087.16       4093.14        44.78 o                         
   3   0   5       4038.88       4040.83        43.00 o                         
   4   0   5       1802.11       1832.92        24.16 o                         
   5   0   5         69.62         55.29         6.35 o                         
   6   0   5       5645.02       5746.37        58.14 o                         
   7   0   5        515.57        449.66        15.90 o                         
   8   0   5       2111.78       2194.73        35.27 o                         
   9   0   5        453.04        486.65        18.39 o                         
 -11   1   5         15.59         12.27         6.02 o                         
 -10   1   5        650.28        674.73        16.58 o                         
  -9   1   5          8.77          4.71         4.78 o                         
  -8   1   5        379.70        365.11         9.81 o                         
  -7   1   5       3470.01       3613.00        33.04 o                         
  -6   1   5       1324.19       1353.86        15.10 o                         
  -5   1   5       5720.15       5798.72        45.39 o                         
  -4   1   5        243.19        261.69         4.04 o                         
  -3   1   5       1256.74       1253.18        12.87 o                         
  -2   1   5       2854.77       2841.18        27.22 o                         
  -1   1   5       8015.18       8102.48       110.40 o                         
   0   1   5        942.87        995.36        15.23 o                         
   1   1   5       2698.98       2644.97        29.16 o                         
   3   1   5       1813.83       1679.83        24.22 o                         
   4   1   5      11142.22      11054.76        94.74 o                         
   5   1   5         18.98         -2.62         8.53 o                         
   6   1   5        211.82        203.85        10.78 o                         
   7   1   5       1644.17       1617.08        26.72 o                         
   8   1   5        250.15        204.29        12.66 o                         
 -11   2   5          2.15          2.89         4.89 o                         
 -10   2   5        843.85        867.76        14.85 o                         
  -9   2   5        127.94        112.99         6.98 o                         
  -8   2   5        870.74        907.51        19.91 o                         
  -7   2   5         79.53         74.95         5.89 o                         
  -6   2   5       1447.87       1435.56        24.64 o                         
  -5   2   5         54.31         49.31        12.61 o                         
  -4   2   5       4843.96       4788.24        80.35 o                         
  -3   2   5        372.87        395.09         7.57 o                         
  -2   2   5        226.10        272.54         6.62 o                         
   0   2   5       3766.89       3861.92        38.46 o                         
   1   2   5      10532.49      10470.21        93.78 o                         
   2   2   5        843.27        807.26        15.83 o                         
   3   2   5        505.75        483.98        14.01 o                         
   4   2   5         13.64         -5.58         5.58 o                         
   5   2   5       2072.84       2112.26        30.03 o                         
   6   2   5         71.37         44.91         7.56 o                         
   7   2   5          0.26         -6.25         6.25 o                         
   8   2   5        709.75        750.16        20.98 o                         
 -10   3   5        347.15        334.98        12.67 o                         
  -9   3   5        122.11         77.35         6.16 o                         
  -8   3   5       3719.06       3677.46        42.48 o                         
  -7   3   5        161.60        139.31        23.56 o                         
  -6   3   5       3327.02       3433.92        66.93 o                         
  -5   3   5       3128.14       3198.40        77.28 o                         
  -4   3   5        118.87         85.90        10.31 o                         
  -3   3   5      10130.60      10279.33       134.68 o                         
  -2   3   5        975.11        974.45        13.39 o                         
  -1   3   5       2631.35       2699.80        36.10 o                         
   0   3   5       2030.29       2053.45        24.65 o                         
   1   3   5       8534.78       8467.29        78.78 o                         
   2   3   5         78.70         33.39         6.30 o                         
   3   3   5       5303.20       5174.69        57.26 o                         
   4   3   5       3843.22       4051.17        48.31 o                         
   5   3   5         93.49         50.12         8.55 o                         
   6   3   5       3646.11       3688.59        43.28 o                         
   7   3   5        104.56         86.05         9.09 o                         
 -10   4   5        343.14        320.73        18.13 o                         
  -9   4   5         75.97         55.26        13.40 o                         
  -8   4   5        397.36        382.68        25.10 o                         
  -7   4   5        234.94        218.01        20.60 o                         
  -6   4   5          6.37         11.46         9.04 o                         
  -5   4   5        480.71        495.76        22.18 o                         
  -4   4   5        810.66        837.79        39.73 o                         
  -3   4   5       1894.73       1805.69        21.95 o                         
  -2   4   5       6970.84       7071.01        69.91 o                         
  -1   4   5       3622.08       3748.64        42.29 o                         
   0   4   5        291.19        286.45         9.57 o                         
   1   4   5       2685.33       2709.57        33.81 o                         
   2   4   5       1850.62       1894.11        27.61 o                         
   3   4   5       1353.25       1347.17        23.93 o                         
   4   4   5          9.12         -6.47         6.47 o                         
   5   4   5          4.23         -6.40         6.40 o                         
   6   4   5         38.78         20.91         7.36 o                         
 -10   5   5        100.63         95.26        13.99 o                         
  -9   5   5        140.71         98.11        14.03 o                         
  -8   5   5        151.91         99.97        20.60 o                         
  -7   5   5         12.93          6.87         8.98 o                         
  -6   5   5       5401.50       5378.92       115.96 o                         
  -5   5   5       1176.76       1199.63        33.50 o                         
  -4   5   5       5442.38       5502.89        62.60 o                         
  -3   5   5       2252.67       2238.69        25.36 o                         
  -2   5   5        706.68        711.73        13.70 o                         
  -1   5   5       2948.85       3032.83        37.45 o                         
   0   5   5        777.93        745.90        15.17 o                         
   1   5   5       1164.73       1134.02        20.68 o                         
   2   5   5       1232.85       1177.24        22.16 o                         
   3   5   5       3921.91       3851.90        47.77 o                         
   4   5   5        146.12        112.65         9.41 o                         
   5   5   5       2862.14       2950.45        40.89 o                         
  -9   6   5        545.58        537.12        26.69 o                         
  -8   6   5       1293.37       1261.02        38.06 o                         
  -7   6   5        197.56        202.87        18.79 o                         
  -6   6   5         26.94         16.06         8.47 o                         
  -5   6   5        307.90        283.96        18.37 o                         
  -4   6   5          3.71         -1.19         4.15 o                         
  -3   6   5        442.28        493.75         8.94 o                         
  -2   6   5        392.09        364.50        10.82 o                         
  -1   6   5        459.51        437.69        12.78 o                         
   0   6   5       2465.68       2478.36        41.75 o                         
   1   6   5       3784.19       3843.76        44.54 o                         
   2   6   5        305.86        270.25        12.73 o                         
   3   6   5         28.14         28.36         7.48 o                         
   4   6   5        770.70        778.46        20.85 o                         
  -8   7   5          0.78         -7.67         7.67 o                         
  -7   7   5        906.45        931.36        30.72 o                         
  -6   7   5          0.39         -6.32         6.32 o                         
  -5   7   5        400.40        364.07        18.26 o                         
  -4   7   5       1963.04       2022.65        29.99 o                         
  -3   7   5        848.51        835.44        15.22 o                         
  -2   7   5       4649.77       4666.74        61.12 o                         
  -1   7   5        260.50        224.32        13.48 o                         
   0   7   5        230.60        190.59        13.34 o                         
   1   7   5        943.17        929.32        19.84 o                         
   2   7   5        755.33        775.99        19.33 o                         
   3   7   5         45.53         14.68         6.23 o                         
  -7   8   5         64.84         58.70         8.53 o                         
  -6   8   5       1356.53       1453.83        62.42 o                         
  -5   8   5         17.63         15.96         3.79 o                         
  -4   8   5        130.67        101.85         5.44 o                         
  -3   8   5         96.46         54.35         5.39 o                         
  -2   8   5        310.89        242.77        12.03 o                         
  -1   8   5        278.12        302.03        15.89 o                         
   0   8   5        899.99        869.83        25.55 o                         
   1   8   5        105.90         93.25         9.33 o                         
  -4   9   5        221.23        202.32         8.02 o                         
  -3   9   5        377.59        376.98        15.46 o                         
   0 -12   6        135.50         99.09         8.76 o                         
   1 -12   6       1630.48       1588.82        27.13 o                         
   2 -12   6        282.04        213.51        13.96 o                         
   3 -12   6        550.90        570.03        20.86 o                         
   4 -12   6        163.42        122.06         9.26 o                         
   5 -12   6        168.35        138.77        10.42 o                         
  -2 -11   6        749.86        710.80        20.45 o                         
  -1 -11   6        136.19        116.42         8.93 o                         
   0 -11   6         29.47          8.96         6.31 o                         
   1 -11   6         20.10         -3.97         4.72 o                         
   2 -11   6        369.86        333.09        13.40 o                         
   3 -11   6       1180.41       1181.48        23.10 o                         
   4 -11   6        435.85        459.50        15.76 o                         
   5 -11   6          7.22         22.07         6.81 o                         
   6 -11   6        930.06       1060.31        22.86 o                         
   7 -11   6        583.08        594.04        22.52 o                         
  -4 -10   6        152.92        101.54        11.22 o                         
  -3 -10   6        467.66        441.34        17.45 o                         
  -2 -10   6       1088.00       1067.19        22.77 o                         
  -1 -10   6        397.79        320.73        14.92 o                         
   0 -10   6       4535.25       4621.97        49.89 o                         
   1 -10   6         19.66         33.40         7.66 o                         
   2 -10   6         13.81         11.60         6.36 o                         
   3 -10   6       4106.92       4028.71        43.48 o                         
   4 -10   6        278.88        209.66        11.93 o                         
   5 -10   6       1076.68       1111.13        22.39 o                         
   6 -10   6        135.35         88.03         8.72 o                         
   7 -10   6        652.34        584.76        19.83 o                         
   8 -10   6          9.04         -4.03         7.88 o                         
  -5  -9   6        530.64        546.44        21.73 o                         
  -4  -9   6       2725.27       2834.11        39.48 o                         
  -3  -9   6        734.43        734.37        19.35 o                         
  -2  -9   6        258.46        297.84        13.08 o                         
  -1  -9   6        903.42        907.36        19.31 o                         
   0  -9   6        556.38        518.75        17.06 o                         
   1  -9   6        444.02        461.30        25.26 o                         
   2  -9   6        447.13        428.13        16.24 o                         
   3  -9   6        611.73        602.76        14.29 o                         
   4  -9   6        541.27        502.32        13.56 o                         
   5  -9   6       3852.33       3851.89        45.56 o                         
   6  -9   6       1034.08        957.42        21.17 o                         
   7  -9   6        567.55        672.17        18.53 o                         
   8  -9   6        371.37        406.84        16.32 o                         
   9  -9   6        243.35        283.10        22.63 o                         
  -6  -8   6          0.75         -6.70         6.70 o                         
  -5  -8   6        314.11        332.88        18.46 o                         
  -4  -8   6        894.31        790.00        19.32 o                         
  -3  -8   6        163.46        142.08         9.03 o                         
  -2  -8   6         44.29         31.41         6.20 o                         
  -1  -8   6       1037.30       1025.93        18.59 o                         
   0  -8   6       1930.61       2009.23        31.54 o                         
   1  -8   6        261.37        224.14        10.82 o                         
   2  -8   6       8989.50       8921.74        95.33 o                         
   3  -8   6        892.50        861.42        15.82 o                         
   4  -8   6       2123.90       2059.00        26.58 o                         
   5  -8   6       1517.00       1604.50        23.11 o                         
   6  -8   6         14.25        -13.39        13.39 o                         
   7  -8   6        948.43        956.98        21.38 o                         
   8  -8   6         43.52         23.11         6.83 o                         
   9  -8   6        469.19        522.51        18.67 o                         
  -7  -7   6        152.46        140.09        10.77 o                         
  -6  -7   6         27.49         24.41         8.40 o                         
  -5  -7   6       1454.50       1550.42        26.13 o                         
  -4  -7   6          0.72         -0.07         5.76 o                         
  -3  -7   6         30.37         42.38         6.20 o                         
  -2  -7   6       9903.29       9747.44        81.48 o                         
  -1  -7   6       3433.68       3432.85        43.69 o                         
   0  -7   6       4902.29       4960.75        49.90 o                         
   1  -7   6       1862.30       1821.10        24.65 o                         
   2  -7   6        371.66        323.09        11.71 o                         
   3  -7   6        676.76        692.17        13.07 o                         
   4  -7   6        915.86        888.06        16.22 o                         
   5  -7   6        127.33        112.01         7.72 o                         
   6  -7   6         11.50          6.63         5.31 o                         
   7  -7   6       4269.75       4358.01        50.84 o                         
   8  -7   6        678.87        662.76        20.50 o                         
   9  -7   6       1440.49       1524.25        28.75 o                         
  -8  -6   6        679.63        701.39        26.71 o                         
  -7  -6   6        159.91        126.40        10.88 o                         
  -6  -6   6         12.29         23.01         6.64 o                         
  -5  -6   6       3355.45       3345.94        49.90 o                         
  -4  -6   6        380.69        347.16        14.45 o                         
  -3  -6   6       1685.72       1710.68        23.59 o                         
  -2  -6   6         98.17         78.35         6.53 o                         
  -1  -6   6       1045.54       1101.08        20.61 o                         
   0  -6   6       1727.02       1726.93        23.10 o                         
   1  -6   6       6669.46       6629.46        60.00 o                         
   2  -6   6         94.79         93.00         6.30 o                         
   3  -6   6        794.67        798.09        14.80 o                         
   4  -6   6      10715.36      10757.72        90.51 o                         
   5  -6   6       1052.61       1083.62        17.72 o                         
   6  -6   6       1850.55       1824.52        24.43 o                         
   7  -6   6          5.30          1.97         5.42 o                         
   8  -6   6        114.99         85.52         6.16 o                         
   9  -6   6         52.88         52.89         7.70 o                         
  -9  -5   6        619.36        688.34        21.77 o                         
  -8  -5   6          6.43         -1.33         6.91 o                         
  -7  -5   6        589.50        653.63        17.90 o                         
  -6  -5   6        152.97        141.24         8.64 o                         
  -5  -5   6        715.72        759.12        17.24 o                         
  -4  -5   6        251.32        240.75        11.35 o                         
  -3  -5   6      11309.63      11297.66        90.37 o                         
  -2  -5   6         62.62         69.57         6.37 o                         
  -1  -5   6       4180.48       4208.10        41.84 o                         
   1  -5   6        684.23        622.47        18.15 o                         
   2  -5   6      10817.05      10668.18       151.34 o                         
   3  -5   6       1369.43       1334.92        18.53 o                         
   4  -5   6       2287.47       2312.97        26.96 o                         
   5  -5   6         36.31         20.06         4.81 o                         
   6  -5   6       3631.27       3752.93        39.90 o                         
   7  -5   6          8.65         -4.80         4.80 o                         
   8  -5   6        467.55        467.13        18.21 o                         
   9  -5   6       2039.14       2122.08        26.70 o                         
  10  -5   6         99.02         91.82         8.21 o                         
  -9  -4   6         30.27          9.07         7.86 o                         
  -8  -4   6        304.39        275.44        18.83 o                         
  -7  -4   6       1823.04       1936.25        28.01 o                         
  -6  -4   6       4136.24       4119.96        42.78 o                         
  -5  -4   6         46.52         31.10         5.39 o                         
  -4  -4   6        190.10        185.84         9.41 o                         
  -3  -4   6       2922.88       3072.28        33.62 o                         
  -2  -4   6       1048.28       1097.26        16.75 o                         
  -1  -4   6       1815.53       1963.36        23.16 o                         
   0  -4   6         45.80         57.20         4.49 o                         
   1  -4   6       1435.81       1478.66        18.80 o                         
   2  -4   6       4545.40       4409.08        41.30 o                         
   3  -4   6       9242.54       9291.34        78.31 o                         
   4  -4   6       2022.94       2007.95        24.52 o                         
   5  -4   6         10.94          3.90         4.11 o                         
   6  -4   6       1585.42       1603.62        25.83 o                         
   7  -4   6       1434.46       1415.34        23.74 o                         
   8  -4   6        783.58        763.78        17.91 o                         
   9  -4   6         80.06         43.73         7.26 o                         
 -10  -3   6       1052.42       1107.74        25.80 o                         
  -9  -3   6        186.36        126.61         9.43 o                         
  -8  -3   6        846.31        836.65        18.40 o                         
  -7  -3   6       1201.04       1239.25        20.98 o                         
  -6  -3   6        369.92        359.54        12.76 o                         
  -5  -3   6        638.99        660.73        13.77 o                         
  -4  -3   6       2513.97       2335.31        25.61 o                         
  -3  -3   6       1421.00       1285.58        19.78 o                         
  -2  -3   6         64.08         56.24         4.39 o                         
   0  -3   6       2571.47       2814.85        43.96 o                         
   2  -3   6       7871.04       7866.85        66.79 o                         
   3  -3   6         32.13          9.81         4.16 o                         
   4  -3   6      11026.62      11011.77       100.88 o                         
   5  -3   6        798.17        760.71        19.29 o                         
   6  -3   6        462.33        422.00        14.18 o                         
   7  -3   6         37.61          8.41         6.17 o                         
   8  -3   6       3879.50       3916.15        48.02 o                         
   9  -3   6         36.97         16.88         7.00 o                         
 -10  -2   6          7.31          3.57         5.95 o                         
  -9  -2   6        103.74         72.64         7.37 o                         
  -8  -2   6        299.95        306.01        12.50 o                         
  -7  -2   6        216.01        199.94        10.28 o                         
  -6  -2   6          0.77         -3.41         3.80 o                         
  -5  -2   6       3235.86       3229.65        31.91 o                         
  -4  -2   6       5233.76       5261.11        45.15 o                         
  -3  -2   6       6443.15       6393.00        61.76 o                         
  -2  -2   6         61.97         41.15         3.79 o                         
  -1  -2   6        345.57        388.81         9.36 o                         
   0  -2   6        731.03        730.66        12.49 o                         
   1  -2   6         25.22         18.37         3.81 o                         
   2  -2   6        293.87        266.15         8.71 o                         
   3  -2   6         31.40         28.35         4.59 o                         
   4  -2   6       8123.14       8124.54        77.87 o                         
   5  -2   6       3930.67       3915.37        44.88 o                         
   6  -2   6       2916.64       2886.60        35.36 o                         
   7  -2   6        177.29        137.99         9.30 o                         
   8  -2   6         28.55         36.34         7.24 o                         
   9  -2   6        498.02        502.25        18.07 o                         
 -10  -1   6         16.96         14.41         5.59 o                         
  -9  -1   6          6.12         -0.30         7.22 o                         
  -8  -1   6       1475.45       1558.35        25.61 o                         
  -7  -1   6        735.07        743.84        14.42 o                         
  -6  -1   6       7237.03       7265.98        66.22 o                         
  -5  -1   6       1483.65       1470.60        19.54 o                         
  -4  -1   6       1183.33       1150.53        15.91 o                         
  -3  -1   6        532.18        548.69        10.91 o                         
  -2  -1   6       8488.86       8113.77        94.82 o                         
  -1  -1   6        799.86        779.58        12.02 o                         
   0  -1   6       2677.71       2740.85        29.24 o                         
   2  -1   6       4426.37       4532.82        45.80 o                         
   3  -1   6      12757.03      12567.42       129.64 o                         
   4  -1   6       1290.63       1315.51        21.45 o                         
   5  -1   6       1533.32       1480.08        23.03 o                         
   6  -1   6       1720.44       1708.57        26.43 o                         
   7  -1   6        840.12        793.42        20.22 o                         
   8  -1   6        429.65        440.23        16.26 o                         
   9  -1   6         99.85         67.73         9.03 o                         
 -10   0   6        301.28        333.86        13.71 o                         
  -9   0   6         24.60         15.65         4.75 o                         
  -8   0   6         15.39         24.31         4.43 o                         
  -7   0   6        543.91        549.67        11.36 o                         
  -6   0   6       7720.08       7781.57        73.60 o                         
  -5   0   6       1181.14       1180.17        14.01 o                         
  -4   0   6       1003.44       1019.99        12.00 o                         
  -3   0   6       2288.36       2195.66        22.75 o                         
  -2   0   6       4164.79       4081.72        62.85 o                         
   0   0   6          1.49          6.38         3.44 o                         
   1   0   6       1064.90       1107.18        16.39 o                         
   2   0   6        229.00        235.59         9.09 o                         
   3   0   6       2217.92       2228.57        30.59 o                         
   4   0   6         80.57         73.38         7.01 o                         
   5   0   6       1557.43       1578.83        26.81 o                         
   6   0   6       1987.86       2013.45        29.74 o                         
   7   0   6        480.96        447.80        17.16 o                         
   8   0   6       1807.43       1818.84        29.71 o                         
 -10   1   6         18.35         20.84         4.50 o                         
  -9   1   6       1570.28       1583.27        20.24 o                         
  -8   1   6        215.10        207.99         7.62 o                         
  -7   1   6        135.02        115.73         5.62 o                         
  -6   1   6       1757.38       1731.20        17.10 o                         
  -5   1   6        165.36        156.70         6.39 o                         
  -4   1   6       3836.59       3831.86        36.51 o                         
  -3   1   6       2269.58       2327.11        22.95 o                         
  -2   1   6       6211.72       6288.83        56.70 o                         
  -1   1   6         87.96         92.57         7.68 o                         
   0   1   6      11713.21      11203.89       205.32 o                         
   1   1   6        557.91        560.56        12.05 o                         
   2   1   6       3274.05       3184.26        36.32 o                         
   3   1   6       4093.19       4116.39        45.66 o                         
   4   1   6       1305.21       1233.95        23.10 o                         
   5   1   6       6151.14       6120.24        66.23 o                         
   6   1   6        305.63        247.37        12.42 o                         
   7   1   6        434.57        423.81        16.88 o                         
   8   1   6         53.98         38.19         8.22 o                         
 -10   2   6         84.94         97.34         6.50 o                         
  -9   2   6          0.73         -4.08         4.08 o                         
  -8   2   6        684.80        682.82        23.77 o                         
  -7   2   6         55.90         58.97         4.73 o                         
  -6   2   6        462.31        505.35        26.02 o                         
  -5   2   6          5.48          6.47        11.30 o                         
  -4   2   6       9318.24       9487.10       144.15 o                         
  -3   2   6       4841.06       4905.64        43.67 o                         
  -2   2   6       6714.07       6745.58        65.78 o                         
  -1   2   6       1387.38       1363.89        21.79 o                         
   0   2   6        184.40        143.56         7.69 o                         
   1   2   6       6849.56       7118.82        67.77 o                         
   2   2   6        291.37        227.92        12.01 o                         
   3   2   6       1206.99       1195.33        21.56 o                         
   4   2   6        604.00        637.89        17.73 o                         
   5   2   6       3476.22       3519.07        45.68 o                         
   6   2   6         27.86          3.85         7.20 o                         
   7   2   6       1840.00       1922.05        30.93 o                         
 -10   3   6        252.22        203.98        17.79 o                         
  -9   3   6        157.12        107.49        16.63 o                         
  -8   3   6         20.22         13.66        11.31 o                         
  -7   3   6       2467.61       2588.95        59.88 o                         
  -6   3   6       3073.98       3170.92        65.30 o                         
  -5   3   6       2614.19       2721.81        56.85 o                         
  -4   3   6        953.51        919.00        29.24 o                         
  -3   3   6        146.26        108.02         3.66 o                         
  -2   3   6       1593.52       1592.96        19.98 o                         
  -1   3   6       1268.41       1321.59        25.18 o                         
   0   3   6        213.61        213.10         8.88 o                         
   1   3   6          2.31         -6.19         6.19 o                         
   2   3   6       7032.89       6903.19        69.07 o                         
   3   3   6       1673.99       1696.69        27.14 o                         
   4   3   6       2178.46       2102.49        32.65 o                         
   5   3   6        222.93        214.44        16.89 o                         
   6   3   6        120.63         90.30        10.13 o                         
 -10   4   6        184.35         78.94        23.13 o                         
  -9   4   6        858.19        822.08        38.68 o                         
  -8   4   6        166.17        125.72        15.87 o                         
  -7   4   6        117.56         83.89        13.52 o                         
  -6   4   6        162.23        159.09        32.95 o                         
  -5   4   6       1546.54       1557.66        40.69 o                         
  -4   4   6        115.62         69.55        19.13 o                         
  -3   4   6       1965.48       1981.19        21.43 o                         
  -2   4   6       5827.69       5831.77        59.42 o                         
  -1   4   6       3575.69       3550.10        41.61 o                         
   0   4   6       6812.65       6902.10        66.34 o                         
   1   4   6        257.25        244.19        10.85 o                         
   2   4   6        629.57        598.69        16.26 o                         
   3   4   6       2490.53       2524.92        35.81 o                         
   4   4   6        628.88        589.19        21.75 o                         
   5   4   6        377.80        349.27        17.62 o                         
  -9   5   6        106.98         76.27        14.10 o                         
  -8   5   6        780.18        747.31        62.41 o                         
  -7   5   6         18.32          6.38         9.70 o                         
  -6   5   6          0.85         -8.18         8.18 o                         
  -5   5   6       1877.59       1951.07        46.10 o                         
  -4   5   6       1496.86       1493.54        24.69 o                         
  -3   5   6       1044.85       1065.28        14.96 o                         
  -2   5   6        315.50        346.57         9.21 o                         
  -1   5   6         17.58          3.02         4.62 o                         
   0   5   6        189.79        131.02         7.57 o                         
   1   5   6        548.44        492.68        17.68 o                         
   2   5   6        153.32        125.81         8.94 o                         
   3   5   6          3.07         -5.27         5.27 o                         
   4   5   6        538.98        583.50        19.37 o                         
  -9   6   6        150.57        145.47        15.97 o                         
  -8   6   6         50.31         21.15        10.31 o                         
  -7   6   6       1112.15       1167.56        37.20 o                         
  -6   6   6         30.05         31.34         9.59 o                         
  -5   6   6        360.11        361.78        20.70 o                         
  -4   6   6        217.19        199.64         7.91 o                         
  -3   6   6       2627.51       2591.39        38.22 o                         
  -2   6   6        167.27        144.67         8.07 o                         
  -1   6   6       2372.52       2436.11        33.03 o                         
   0   6   6       1538.73       1583.40        24.10 o                         
   1   6   6        102.38         70.95         7.08 o                         
   2   6   6       3652.72       3802.62        46.98 o                         
   3   6   6          2.33         -1.59         6.55 o                         
  -8   7   6         46.91         28.63        11.56 o                         
  -7   7   6        235.31        192.14        18.88 o                         
  -6   7   6        879.55        986.92        46.42 o                         
  -5   7   6        903.90        882.91        64.93 o                         
  -4   7   6         77.55         59.28         5.66 o                         
  -3   7   6        376.88        384.29        10.61 o                         
  -2   7   6       1133.98       1163.74        23.84 o                         
  -1   7   6        149.05        130.85         7.08 o                         
   0   7   6         25.64         32.12         6.66 o                         
   1   7   6         77.56         51.18         6.62 o                         
  -6   8   6          4.71         25.39        13.56 o                         
  -4   8   6         53.93         38.65         6.26 o                         
  -3   8   6         30.75         16.42         4.16 o                         
  -2   8   6        266.55        277.68        12.28 o                         
  -1   8   6       1671.08       1759.47        65.81 o                         
   0 -12   7         19.32         35.74         7.21 o                         
   1 -12   7         51.54         58.63         7.28 o                         
   2 -12   7        938.14        923.82        18.17 o                         
   3 -12   7        200.26        152.62        10.74 o                         
   4 -12   7        158.72        129.76         9.52 o                         
  -2 -11   7        778.26        736.71        20.74 o                         
  -1 -11   7         15.71          2.59         6.36 o                         
   0 -11   7        109.77         81.16         8.12 o                         
   1 -11   7        663.64        657.61        23.36 o                         
   2 -11   7        326.82        336.78        15.73 o                         
   3 -11   7        171.98        127.99        10.40 o                         
   4 -11   7       2857.79       2933.08        35.96 o                         
   5 -11   7        163.89        134.04         9.53 o                         
   6 -11   7        145.58        110.91         8.94 o                         
  -4 -10   7         33.91         27.98         8.36 o                         
  -3 -10   7        175.47        160.07        10.90 o                         
  -2 -10   7        100.73         76.52        11.30 o                         
  -1 -10   7        162.15        135.00         9.08 o                         
   0 -10   7       2873.54       2854.70        38.87 o                         
   1 -10   7       3048.35       3043.04        43.73 o                         
   2 -10   7        850.56        861.55        19.74 o                         
   3 -10   7          7.88         13.06         5.96 o                         
   4 -10   7        303.98        305.51        12.98 o                         
   5 -10   7        103.67         71.91         8.11 o                         
   6 -10   7         83.30         60.08         7.77 o                         
   7 -10   7          4.21         -5.92         5.92 o                         
  -5  -9   7        297.81        206.25        19.48 o                         
  -4  -9   7         62.23         46.61         8.12 o                         
  -3  -9   7       3417.08       3485.59        41.49 o                         
  -2  -9   7        621.50        611.60        16.67 o                         
  -1  -9   7       2011.37       2014.60        34.32 o                         
   0  -9   7       1351.85       1375.55        27.14 o                         
   1  -9   7       1645.83       1658.84        29.21 o                         
   2  -9   7         22.02          1.52         5.48 o                         
   3  -9   7       1842.62       1822.84        24.24 o                         
   4  -9   7        323.34        362.03        12.13 o                         
   5  -9   7        119.79         75.21         8.00 o                         
   6  -9   7       3451.41       3636.67        45.37 o                         
   7  -9   7        594.82        648.29        18.98 o                         
   8  -9   7        703.62        723.57        20.74 o                         
  -6  -8   7        132.26         77.43         9.28 o                         
  -5  -8   7        273.13        261.06        17.22 o                         
  -4  -8   7         26.40         12.91         6.65 o                         
  -3  -8   7        103.22         79.91         7.77 o                         
  -2  -8   7        567.45        589.29        21.54 o                         
  -1  -8   7       1125.57       1192.30        22.28 o                         
   0  -8   7        250.67        284.69        15.26 o                         
   1  -8   7        512.01        545.81        17.21 o                         
   2  -8   7       2424.42       2368.08        30.52 o                         
   3  -8   7       3208.97       3206.69        33.81 o                         
   4  -8   7       2752.56       2827.06        47.47 o                         
   5  -8   7         37.34         25.30         5.79 o                         
   6  -8   7        255.26        189.01        16.36 o                         
   7  -8   7          1.28         -6.67         6.67 o                         
   8  -8   7        165.52        159.71        11.07 o                         
   9  -8   7          0.92         -4.62         6.30 o                         
  -7  -7   7        186.76        150.86        10.47 o                         
  -6  -7   7        623.25        639.48        18.71 o                         
  -5  -7   7        409.36        396.95        15.72 o                         
  -4  -7   7       4558.88       4694.44        48.77 o                         
  -3  -7   7         13.03          5.57         5.98 o                         
  -2  -7   7         24.06         27.06         6.16 o                         
  -1  -7   7       9132.83       9164.11        91.77 o                         
   0  -7   7        696.12        704.84        19.33 o                         
   1  -7   7       5308.66       5420.66        52.96 o                         
   2  -7   7        450.07        437.31        16.18 o                         
   3  -7   7       1840.27       1850.87        22.86 o                         
   4  -7   7         85.41         60.50         8.93 o                         
   5  -7   7       5270.63       5060.88        76.22 o                         
   6  -7   7         60.46         58.52         6.37 o                         
   7  -7   7          5.13         -0.60         4.68 o                         
   8  -7   7       1743.69       1867.26        34.06 o                         
   9  -7   7        310.89        312.68        21.29 o                         
  -8  -6   7       1064.35       1202.89        25.22 o                         
  -7  -6   7        500.40        475.69        16.87 o                         
  -6  -6   7        752.07        737.78        18.41 o                         
  -5  -6   7        873.28        870.61        18.73 o                         
  -4  -6   7          4.26         -0.66         5.37 o                         
  -3  -6   7        921.55        928.97        17.36 o                         
  -2  -6   7        915.49        856.37        19.32 o                         
  -1  -6   7        542.00        553.29        13.68 o                         
   0  -6   7        933.86        967.59        17.19 o                         
   1  -6   7      10622.23      10651.78        90.75 o                         
   2  -6   7       4157.44       4230.59        42.48 o                         
   3  -6   7       2745.77       2804.56        31.57 o                         
   4  -6   7       2309.98       2402.43        28.87 o                         
   5  -6   7        188.75        213.85        13.13 o                         
   6  -6   7       3813.53       3946.80        42.35 o                         
   7  -6   7          7.13         -5.24         5.24 o                         
   8  -6   7        547.03        523.08        16.46 o                         
   9  -6   7          7.78         -1.61         4.99 o                         
  -8  -5   7        122.86         98.44         8.92 o                         
  -7  -5   7          5.63         11.73         7.08 o                         
  -6  -5   7         30.48         22.55         6.52 o                         
  -5  -5   7       2119.48       2103.20        27.66 o                         
  -4  -5   7        842.62        898.35        16.77 o                         
  -3  -5   7        190.02        153.77         9.28 o                         
  -2  -5   7      14035.91      13778.83       115.07 o                         
  -1  -5   7       1186.69       1198.61        18.43 o                         
   0  -5   7       1139.00       1136.82        17.59 o                         
   1  -5   7       4880.62       5008.45        47.45 o                         
   2  -5   7          9.08         -4.52         4.52 o                         
   3  -5   7       1938.11       1925.17        24.38 o                         
   4  -5   7        339.38        299.90        10.59 o                         
   5  -5   7       1107.61       1102.00        19.15 o                         
   6  -5   7        304.89        283.26        12.34 o                         
   7  -5   7       3836.76       3902.63        43.58 o                         
   8  -5   7        352.80        310.62        14.52 o                         
   9  -5   7        360.50        359.05        14.13 o                         
  -9  -4   7        565.41        602.56        18.29 o                         
  -8  -4   7         34.90         60.89         7.47 o                         
  -7  -4   7        144.48        114.35         8.26 o                         
  -6  -4   7       4799.47       4942.84        48.82 o                         
  -5  -4   7       1326.77       1377.02        20.87 o                         
  -4  -4   7       7379.50       7252.97        62.34 o                         
  -3  -4   7        954.04        961.87        20.90 o                         
  -2  -4   7       1493.88       1545.34        20.80 o                         
  -1  -4   7       1870.41       1920.91        23.33 o                         
   0  -4   7       1444.36       1328.28        18.36 o                         
   1  -4   7        600.06        549.91        12.52 o                         
   2  -4   7        287.63        264.37         9.21 o                         
   3  -4   7      12685.06      12477.17       113.37 o                         
   4  -4   7       1735.43       1746.04        23.41 o                         
   5  -4   7       7895.48       7839.25        71.08 o                         
   6  -4   7        267.74        261.20        12.71 o                         
   7  -4   7        369.13        352.89        15.71 o                         
   8  -4   7       1420.39       1358.26        30.89 o                         
   9  -4   7         42.82         33.07         8.28 o                         
  -9  -3   7        656.25        651.30        18.00 o                         
  -8  -3   7        190.12        169.06        11.05 o                         
  -7  -3   7        426.88        422.76        17.01 o                         
  -6  -3   7          4.43          0.58         4.76 o                         
  -5  -3   7       1082.56       1069.89        17.01 o                         
  -4  -3   7        845.51        932.07        15.26 o                         
  -3  -3   7       8771.24       8827.86        83.96 o                         
  -2  -3   7         11.94         21.77         3.80 o                         
  -1  -3   7         62.89         45.70         4.27 o                         
   1  -3   7       4591.14       4687.22        54.36 o                         
   2  -3   7       6739.70       6676.47        59.23 o                         
   3  -3   7          0.20          0.87         4.55 o                         
   4  -3   7        284.09        252.13        11.16 o                         
   5  -3   7          0.66          7.30         5.73 o                         
   6  -3   7       1436.79       1452.44        25.61 o                         
   7  -3   7        106.44        102.83         8.94 o                         
   8  -3   7        147.67        125.62         9.71 o                         
   9  -3   7        983.35       1047.27        23.26 o                         
 -10  -2   7         98.03         83.22         7.62 o                         
  -9  -2   7        495.57        449.08        15.89 o                         
  -8  -2   7         15.11         -1.22         5.23 o                         
  -7  -2   7       2915.19       2877.21        36.14 o                         
  -6  -2   7         25.02         18.86         4.45 o                         
  -5  -2   7        784.97        778.50        13.54 o                         
  -4  -2   7       8248.93       8271.70        71.49 o                         
  -3  -2   7        461.68        437.04         9.92 o                         
  -2  -2   7       7887.15       7894.57        67.27 o                         
  -1  -2   7        969.51        907.02        14.28 o                         
   0  -2   7       4067.16       4047.59        41.36 o                         
   1  -2   7        555.62        564.48        12.04 o                         
   2  -2   7      13175.92      13000.65       181.28 o                         
   3  -2   7        320.28        271.42        11.27 o                         
   4  -2   7       1627.43       1567.23        24.19 o                         
   5  -2   7       5175.12       5267.95        57.67 o                         
   6  -2   7         70.72         25.16         7.25 o                         
   7  -2   7       5228.64       5257.31        90.66 o                         
   8  -2   7        177.12        130.19        11.94 o                         
   9  -2   7        488.82        465.95        17.80 o                         
 -10  -1   7        332.31        302.81        17.68 o                         
  -9  -1   7        278.14        256.12        12.93 o                         
  -8  -1   7        209.97        158.71         9.30 o                         
  -7  -1   7       1193.42       1202.53        18.52 o                         
  -6  -1   7       2068.42       2198.94        24.59 o                         
  -5  -1   7        274.72        258.70         8.58 o                         
  -4  -1   7        152.16        160.84        11.18 o                         
  -3  -1   7        857.22        908.17        14.54 o                         
  -2  -1   7       4218.93       4140.58        40.84 o                         
   0  -1   7       2638.97       2743.07        30.44 o                         
   1  -1   7        225.77        206.35         9.00 o                         
   2  -1   7       3203.11       3196.30        36.00 o                         
   3  -1   7       3810.77       3867.98        43.05 o                         
   4  -1   7       1905.08       1771.97        26.85 o                         
   5  -1   7        504.85        524.81        22.77 o                         
   6  -1   7          3.04         -6.95         6.95 o                         
   7  -1   7        327.86        409.66        17.81 o                         
   8  -1   7        218.28        197.54        12.41 o                         
 -10   0   7         50.60         42.67         6.02 o                         
  -9   0   7         31.77         30.83         5.88 o                         
  -8   0   7       2264.40       2194.95        35.43 o                         
  -7   0   7       1430.59       1411.38        17.66 o                         
  -6   0   7         38.03         26.60         3.56 o                         
  -5   0   7       8399.06       8363.21        65.56 o                         
  -4   0   7       1837.87       1860.03        23.30 o                         
  -3   0   7       8841.86       8893.90        78.55 o                         
  -2   0   7       6172.81       6264.42        65.14 o                         
  -1   0   7         14.92          7.42         4.44 o                         
   0   0   7       5211.29       5151.18        54.94 o                         
   1   0   7       2217.21       2266.10        27.31 o                         
   2   0   7       2930.95       2936.80        34.38 o                         
   3   0   7        489.43        451.13        13.64 o                         
   4   0   7       9185.93       9121.33        89.06 o                         
   5   0   7         86.14         61.02         8.20 o                         
   6   0   7       3610.19       3563.51        48.06 o                         
   7   0   7        929.10        974.94        24.30 o                         
   8   0   7          3.58         -7.54         7.54 o                         
 -10   1   7          3.55         -3.57         3.57 o                         
  -9   1   7        890.31        985.34        14.13 o                         
  -8   1   7        725.11        717.82        12.68 o                         
  -7   1   7       1025.74       1041.05        26.27 o                         
  -6   1   7        109.91        121.92         6.60 o                         
  -5   1   7         23.63         28.21         7.04 o                         
  -4   1   7        843.93        859.17        14.56 o                         
  -3   1   7        170.88        194.67         5.86 o                         
  -2   1   7        312.67        332.44         8.03 o                         
  -1   1   7        721.89        771.38        13.66 o                         
   0   1   7       3923.45       3859.87        43.91 o                         
   1   1   7       3619.38       3573.15        39.29 o                         
   2   1   7       8254.37       8336.31        79.74 o                         
   3   1   7        175.95         96.27         7.65 o                         
   4   1   7        122.56         86.36         8.01 o                         
   5   1   7       1778.57       1727.82        29.89 o                         
   6   1   7          1.78          2.70         6.71 o                         
   7   1   7        302.50        259.09        14.51 o                         
 -10   2   7        692.64        683.62        24.02 o                         
  -9   2   7          1.35          1.89         4.64 o                         
  -8   2   7        605.86        598.14        32.76 o                         
  -7   2   7         67.61         51.06        14.01 o                         
  -6   2   7       3405.16       3572.21        77.63 o                         
  -5   2   7        207.88        181.44        19.71 o                         
  -4   2   7        241.59        246.84        10.52 o                         
  -3   2   7       7852.83       7811.32        68.89 o                         
  -2   2   7       1536.17       1598.68        20.36 o                         
  -1   2   7      12308.54      12493.34       139.76 o                         
   0   2   7        450.94        473.76        11.70 o                         
   1   2   7        310.09        282.96        11.33 o                         
   2   2   7       1639.25       1661.77        25.52 o                         
   3   2   7       1694.72       1666.22        27.00 o                         
   4   2   7        863.48        795.77        20.10 o                         
   5   2   7        361.01        308.14        15.78 o                         
   6   2   7       1710.85       1740.68        32.29 o                         
 -10   3   7        313.82        343.09        29.87 o                         
  -9   3   7         52.84         12.51        12.76 o                         
  -8   3   7       1089.19       1109.30        41.25 o                         
  -7   3   7        632.83        695.46        32.39 o                         
  -6   3   7        801.55        851.42        33.57 o                         
  -5   3   7       2899.02       3065.65        64.10 o                         
  -4   3   7         51.67         51.99        17.91 o                         
  -3   3   7        757.56        782.17        10.48 o                         
  -2   3   7        752.69        786.52        13.53 o                         
  -1   3   7       3230.26       3290.93        39.56 o                         
   0   3   7         12.35         -6.78         6.78 o                         
   1   3   7       3011.35       3072.66        44.33 o                         
   2   3   7       1637.85       1675.93        26.42 o                         
   3   3   7        206.09        164.90        12.51 o                         
   4   3   7       4117.25       4183.11        62.52 o                         
   5   3   7         36.94         -3.61         7.04 o                         
   6   3   7        484.36        477.74        20.00 o                         
  -9   4   7         73.65         44.10        14.40 o                         
  -8   4   7        403.05        386.01        27.23 o                         
  -7   4   7         19.14          4.22        10.02 o                         
  -6   4   7        654.80        654.07        29.40 o                         
  -5   4   7          3.77         13.55        11.30 o                         
  -4   4   7       4059.36       4120.18        77.17 o                         
  -3   4   7        938.33        963.29        14.28 o                         
  -2   4   7        284.84        264.71         9.08 o                         
  -1   4   7       3703.11       3730.15        44.32 o                         
   0   4   7        417.24        371.25        12.18 o                         
   1   4   7       3175.21       3247.47        39.30 o                         
   2   4   7         65.05         48.03        10.12 o                         
   3   4   7        201.17        162.09        10.22 o                         
   4   4   7         79.23         29.37         7.59 o                         
   5   4   7        801.66        862.03        24.48 o                         
  -9   5   7          6.21         -7.49        10.10 o                         
  -8   5   7       1223.79       1171.60        41.25 o                         
  -7   5   7        189.83        160.54        17.30 o                         
  -6   5   7       1946.44       1969.10        49.80 o                         
  -5   5   7        456.94        453.72        24.18 o                         
  -4   5   7         50.70         50.73         3.32 o                         
  -3   5   7       2353.94       2424.56        34.81 o                         
  -2   5   7          9.30          2.07         3.52 o                         
  -1   5   7       1035.94       1021.07        19.66 o                         
   0   5   7        787.07        802.32        17.10 o                         
   1   5   7       2789.30       2870.83        38.76 o                         
   2   5   7         59.76         22.70         7.61 o                         
   3   5   7       2301.65       2302.57        43.73 o                         
  -8   6   7         49.94         30.81        11.09 o                         
  -7   6   7         30.10         17.51        10.83 o                         
  -6   6   7        103.84         95.98        13.38 o                         
  -5   6   7        145.26        156.25        16.58 o                         
  -4   6   7          0.34         -0.47         2.98 o                         
  -3   6   7          1.66         -0.87         2.81 o                         
  -2   6   7       1390.32       1415.33        19.74 o                         
  -1   6   7       1641.75       1569.95        25.68 o                         
   0   6   7       1173.59       1172.94        21.01 o                         
   1   6   7         50.17         60.68         7.10 o                         
   2   6   7        420.13        389.99        16.08 o                         
  -6   7   7        915.76        928.91        36.77 o                         
  -5   7   7        214.44        141.69        17.56 o                         
  -4   7   7       2312.56       2283.62        41.48 o                         
  -3   7   7        148.61        120.08         9.80 o                         
  -2   7   7        135.62        125.40        11.24 o                         
  -1   7   7       1119.98       1118.05        34.58 o                         
   0   7   7        155.06        111.09         7.89 o                         
   1 -12   8        848.98        913.15        18.78 o                         
   2 -12   8        204.93        184.31        10.99 o                         
   3 -12   8         20.97          1.70         7.01 o                         
   4 -12   8         71.87         47.01         9.41 o                         
  -2 -11   8         40.53         20.44         7.68 o                         
  -1 -11   8        167.37        108.79        10.09 o                         
   0 -11   8         85.06         58.16         7.46 o                         
   1 -11   8         18.61          4.04         6.69 o                         
   2 -11   8        518.28        535.54        17.27 o                         
   3 -11   8        194.18        224.80        18.01 o                         
   4 -11   8        740.98        818.13        18.94 o                         
   5 -11   8       1278.05       1243.97        25.74 o                         
   6 -11   8        547.22        577.91        19.41 o                         
  -4 -10   8        561.54        575.82        19.82 o                         
  -3 -10   8         34.61         18.57         7.73 o                         
  -2 -10   8       2675.62       2742.79        36.67 o                         
  -1 -10   8          0.10         10.03         6.01 o                         
   0 -10   8          2.14         14.67         7.01 o                         
   1 -10   8       3745.44       3818.41        50.80 o                         
   2 -10   8        739.75        705.66        17.32 o                         
   3 -10   8       2752.11       2818.20        33.53 o                         
   4 -10   8         37.29         18.05         6.26 o                         
   5 -10   8        569.37        535.40        16.43 o                         
   6 -10   8         38.24          6.99         9.09 o                         
   7 -10   8       1142.38       1262.31        26.64 o                         
  -5  -9   8        734.75        782.16        27.25 o                         
  -4  -9   8        274.69        339.36        15.42 o                         
  -3  -9   8        275.91        246.67        15.89 o                         
  -2  -9   8       1151.84       1110.30        21.68 o                         
  -1  -9   8          2.47         -3.55         9.78 o                         
   0  -9   8         34.83         19.77         7.09 o                         
   1  -9   8         76.60         60.62         7.18 o                         
   2  -9   8        462.86        454.30        16.76 o                         
   3  -9   8       1517.89       1562.95        24.60 o                         
   4  -9   8       1471.65       1405.84        23.80 o                         
   5  -9   8        234.13        272.81        12.98 o                         
   6  -9   8        385.68        477.23        15.28 o                         
   7  -9   8        742.61        789.01        21.63 o                         
   8  -9   8        672.95        725.75        21.41 o                         
  -6  -8   8        580.99        580.94        19.42 o                         
  -5  -8   8          1.20          4.84         6.80 o                         
  -4  -8   8        389.52        351.74        14.91 o                         
  -3  -8   8        656.35        668.72        17.50 o                         
  -2  -8   8       1814.91       1895.52        29.34 o                         
  -1  -8   8         77.30         67.53        11.08 o                         
   0  -8   8       7028.28       7116.56        68.66 o                         
   1  -8   8        709.53        670.67        16.63 o                         
   2  -8   8       1046.10       1061.17        19.86 o                         
   3  -8   8       3529.56       3562.02        36.99 o                         
   4  -8   8         32.27         30.30         6.29 o                         
   5  -8   8       3064.37       3056.51        36.78 o                         
   6  -8   8         77.27         38.71         7.40 o                         
   7  -8   8        994.37       1035.64        20.45 o                         
   8  -8   8         27.81         -3.57         7.09 o                         
  -7  -7   8        236.87        274.67        16.23 o                         
  -6  -7   8          4.16          2.86         6.42 o                         
  -5  -7   8        158.86        140.94         9.57 o                         
  -4  -7   8       3423.33       3482.99        40.14 o                         
  -3  -7   8       4200.38       4198.25        44.05 o                         
  -2  -7   8       3843.69       3898.47        49.06 o                         
  -1  -7   8          5.65         13.98         5.65 o                         
   0  -7   8         92.98         79.72         7.82 o                         
   1  -7   8       1035.33       1016.49        18.85 o                         
   2  -7   8        272.85        279.89        11.35 o                         
   3  -7   8        116.64         95.57         7.33 o                         
   4  -7   8          0.84         -5.09         5.09 o                         
   5  -7   8       3904.11       3973.31        43.25 o                         
   6  -7   8       1632.87       1556.03        24.74 o                         
   7  -7   8       1624.63       1698.99        28.73 o                         
   8  -7   8         32.26         39.55         6.73 o                         
  -8  -6   8          0.94          6.31         6.86 o                         
  -7  -6   8       1567.20       1574.93        27.34 o                         
  -6  -6   8          9.79         -3.59         6.03 o                         
  -5  -6   8       1227.43       1211.71        21.92 o                         
  -4  -6   8        323.13        313.24        12.51 o                         
  -3  -6   8        448.16        461.73        14.34 o                         
  -2  -6   8         27.35         31.75         6.71 o                         
  -1  -6   8       5068.27       5178.85        51.65 o                         
   0  -6   8        572.08        587.16        14.08 o                         
   1  -6   8          0.16         -4.46         4.46 o                         
   2  -6   8      10174.22      10024.36       110.81 o                         
   3  -6   8        883.78        937.14        17.59 o                         
   4  -6   8       6131.31       6205.64        59.26 o                         
   5  -6   8        671.56        692.91        16.55 o                         
   6  -6   8        259.30        165.16         9.69 o                         
   7  -6   8        675.69        652.08        17.97 o                         
   8  -6   8        205.52        162.19        10.07 o                         
   9  -6   8        419.35        487.84        18.16 o                         
  -8  -5   8         31.93         49.23         7.41 o                         
  -7  -5   8        111.23        107.35         8.38 o                         
  -6  -5   8         63.99         40.04         6.86 o                         
  -5  -5   8       1981.22       2037.06        27.62 o                         
  -4  -5   8         35.37         27.06         5.57 o                         
  -3  -5   8        136.33        121.14         8.27 o                         
  -2  -5   8       9901.69       9734.18        85.39 o                         
  -1  -5   8       2506.64       2520.11        30.04 o                         
   0  -5   8       7386.93       7143.06        64.85 o                         
   1  -5   8          1.45          5.80         4.30 o                         
   2  -5   8       1921.79       1922.54        26.71 o                         
   3  -5   8        486.54        425.09        17.23 o                         
   4  -5   8       2247.66       2296.70        29.05 o                         
   5  -5   8        175.57        136.40         8.51 o                         
   6  -5   8        333.29        299.64        13.24 o                         
   7  -5   8       2252.36       2330.13        32.37 o                         
   8  -5   8        322.55        338.28        14.48 o                         
   9  -5   8       1556.13       1624.91        26.89 o                         
  -9  -4   8        270.39        333.10        16.61 o                         
  -8  -4   8       1619.32       1680.68        26.87 o                         
  -7  -4   8          7.75          3.59         5.57 o                         
  -6  -4   8        430.64        416.53        13.42 o                         
  -5  -4   8       3131.77       3168.46        34.67 o                         
  -4  -4   8        353.79        345.62        11.93 o                         
  -3  -4   8       2683.00       2779.16        36.27 o                         
  -2  -4   8         73.27         76.56         5.71 o                         
  -1  -4   8       1192.02       1202.33        18.23 o                         
   0  -4   8        779.63        747.62        14.13 o                         
   1  -4   8      10099.47      10073.88        93.20 o                         
   2  -4   8         25.47         24.69         4.59 o                         
   3  -4   8        245.55        228.35        10.09 o                         
   4  -4   8       5024.96       5194.01        51.39 o                         
   5  -4   8        701.62        674.66        16.30 o                         
   6  -4   8       4786.03       4636.89        49.63 o                         
   7  -4   8         30.79         -2.24         7.04 o                         
   8  -4   8        299.68        211.36        16.15 o                         
  -9  -3   8        236.04        246.42        12.10 o                         
  -8  -3   8         71.99         57.66         9.31 o                         
  -7  -3   8        421.64        470.53        14.72 o                         
  -6  -3   8        769.79        813.29        16.20 o                         
  -5  -3   8        437.98        439.52        13.51 o                         
  -4  -3   8        131.87        107.42         6.35 o                         
  -3  -3   8       8970.11       8935.11        77.52 o                         
  -2  -3   8        734.50        768.19        15.47 o                         
  -1  -3   8       9731.05       9472.12        80.60 o                         
   0  -3   8       6926.46       6833.61        65.73 o                         
   1  -3   8        286.24        239.47         9.91 o                         
   2  -3   8      12396.30      12321.08       102.60 o                         
   3  -3   8        835.54        835.55        15.96 o                         
   4  -3   8        924.79        872.11        18.84 o                         
   5  -3   8        133.18        106.67         8.22 o                         
   6  -3   8       4243.81       4402.38        52.96 o                         
   7  -3   8          5.84         -6.38         6.38 o                         
   8  -3   8       1436.27       1440.97        30.08 o                         
  -9  -2   8         20.83          8.27         5.31 o                         
  -8  -2   8        355.78        340.62        12.33 o                         
  -7  -2   8       1094.79       1183.70        18.90 o                         
  -6  -2   8       3355.04       3390.94        34.63 o                         
  -5  -2   8        836.81        787.63        13.82 o                         
  -4  -2   8       1366.23       1393.37        21.32 o                         
  -3  -2   8        819.72        855.75        14.11 o                         
  -2  -2   8       1177.83       1208.40        17.86 o                         
  -1  -2   8        924.78       1005.81        16.35 o                         
   0  -2   8         46.35         31.44         4.39 o                         
   1  -2   8        349.21        345.38        10.91 o                         
   2  -2   8       1768.66       1659.39        22.31 o                         
   3  -2   8       5993.19       6061.02        61.88 o                         
   4  -2   8       1335.97       1300.28        28.01 o                         
   5  -2   8        742.73        684.19        18.23 o                         
   6  -2   8        692.10        680.31        19.90 o                         
   7  -2   8        384.01        362.04        20.01 o                         
   8  -2   8        390.73        409.17        19.00 o                         
 -10  -1   8        515.56        583.45        15.00 o                         
  -9  -1   8        411.25        372.23        12.26 o                         
  -8  -1   8       3143.56       3148.90        33.61 o                         
  -7  -1   8        298.24        321.29        15.04 o                         
  -6  -1   8        401.11        411.20        10.22 o                         
  -5  -1   8        337.89        338.20        10.89 o                         
  -4  -1   8       3182.95       3110.25        35.16 o                         
  -3  -1   8        540.07        483.94        11.84 o                         
  -2  -1   8       1210.78       1222.08        17.20 o                         
  -1  -1   8      13756.62      13633.06       195.25 o                         
   0  -1   8        942.83        966.59        16.46 o                         
   2  -1   8        888.25        847.69        16.63 o                         
   3  -1   8       1077.02       1061.06        19.90 o                         
   4  -1   8       4495.25       4597.23        52.21 o                         
   5  -1   8        517.48        502.52        17.57 o                         
   6  -1   8       1057.30       1036.83        23.86 o                         
   7  -1   8        255.58        167.39        11.98 o                         
   8  -1   8       1328.67       1331.67        29.59 o                         
 -10   0   8         22.36          3.08         4.84 o                         
  -9   0   8         63.95         35.03         4.42 o                         
  -8   0   8        380.42        400.49        10.25 o                         
  -7   0   8        183.37        178.10         7.00 o                         
  -6   0   8        373.31        346.29         8.13 o                         
  -5   0   8        908.60        893.97        12.40 o                         
  -4   0   8       4526.92       4592.08        49.82 o                         
  -3   0   8       4596.98       4626.11        44.73 o                         
  -2   0   8        359.63        360.95        10.46 o                         
  -1   0   8        424.67        417.96        10.34 o                         
   0   0   8         41.26         24.28         4.50 o                         
   1   0   8         80.99         65.31         5.82 o                         
   2   0   8        174.93        181.45         9.37 o                         
   3   0   8        379.43        401.22        14.25 o                         
   4   0   8        492.48        521.36        16.68 o                         
   5   0   8        806.22        739.89        20.55 o                         
   6   0   8       1815.40       1900.55        33.02 o                         
   7   0   8        444.19        329.36        18.38 o                         
 -10   1   8          5.92         -1.59         5.74 o                         
  -9   1   8        106.18         86.80         6.41 o                         
  -8   1   8        718.13        744.03        15.28 o                         
  -7   1   8        205.89        194.01         8.14 o                         
  -6   1   8       3557.84       3649.65        52.32 o                         
  -5   1   8        225.99        222.49         7.78 o                         
  -4   1   8       2769.89       2840.57        27.95 o                         
  -3   1   8        419.71        440.94         9.10 o                         
  -2   1   8       4686.44       4617.03        58.45 o                         
  -1   1   8          2.09         -3.67         3.67 o                         
   0   1   8       2713.03       2754.02        35.01 o                         
   1   1   8       6946.45       6980.78        68.26 o                         
   2   1   8        542.94        421.42        18.55 o                         
   3   1   8       8704.51       8719.53        86.19 o                         
   4   1   8        355.61        269.05        15.01 o                         
   5   1   8        963.15        941.54        25.04 o                         
   6   1   8        539.83        464.15        19.68 o                         
 -10   2   8         85.37         84.85        28.77 o                         
  -9   2   8          2.19         -5.78        12.40 o                         
  -8   2   8         45.24          8.88        21.56 o                         
  -7   2   8         81.40         80.04        15.54 o                         
  -6   2   8       1659.42       1652.60        48.30 o                         
  -5   2   8        527.99        550.60        27.94 o                         
  -4   2   8       3028.15       3039.43        39.98 o                         
  -3   2   8        178.11        150.43         6.80 o                         
  -2   2   8        530.74        578.89        13.21 o                         
  -1   2   8       5640.77       5628.18        69.51 o                         
   0   2   8        173.57        140.92         7.65 o                         
   1   2   8        940.99        954.51        18.22 o                         
   2   2   8         50.82         46.87         6.70 o                         
   3   2   8       1577.05       1581.96        27.21 o                         
   4   2   8        101.17         75.00         9.69 o                         
   5   2   8       1302.79       1491.40        34.01 o                         
   6   2   8        221.86        196.92        12.71 o                         
  -9   3   8        772.41        783.32        38.24 o                         
  -8   3   8        609.43        562.23        32.51 o                         
  -7   3   8        684.57        696.50        33.09 o                         
  -6   3   8        490.07        466.93        29.73 o                         
  -5   3   8          0.91         -5.16        16.00 o                         
  -4   3   8       2152.35       2213.95        30.17 o                         
  -3   3   8        637.74        630.98        10.21 o                         
  -2   3   8        674.19        692.46        13.35 o                         
  -1   3   8        437.54        447.05        18.80 o                         
   0   3   8       3969.10       4034.43        44.08 o                         
   1   3   8        439.80        404.55        13.99 o                         
   2   3   8       3107.34       3118.53        39.84 o                         
   3   3   8        607.38        625.67        18.70 o                         
   4   3   8         48.13         24.91         7.36 o                         
   5   3   8       2092.21       2178.55        37.09 o                         
  -9   4   8         31.07          3.24        12.76 o                         
  -8   4   8         92.31         78.36        16.03 o                         
  -7   4   8         75.22         47.55        13.36 o                         
  -6   4   8          0.97          5.89        10.26 o                         
  -5   4   8        484.97        526.00        27.09 o                         
  -4   4   8       3124.55       3131.98        57.73 o                         
  -3   4   8       1393.61       1399.90        17.55 o                         
  -2   4   8       2666.72       2683.97        29.74 o                         
  -1   4   8         69.23         31.80         5.71 o                         
   0   4   8        223.02        218.60        11.62 o                         
   1   4   8       2749.23       2771.42        36.45 o                         
   2   4   8         21.28          8.06         5.96 o                         
   3   4   8        475.13        452.48        17.24 o                         
   4   4   8        431.15        465.43        21.44 o                         
  -8   5   8         10.44         -5.10        10.87 o                         
  -7   5   8        694.52        709.96        32.97 o                         
  -6   5   8        769.35        790.32        49.89 o                         
  -5   5   8       1120.35       1175.03        38.14 o                         
  -4   5   8        131.27        125.79         5.64 o                         
  -3   5   8        137.57        137.87         6.52 o                         
  -2   5   8        748.89        715.66        13.78 o                         
  -1   5   8        655.96        673.48        17.13 o                         
   0   5   8         27.10         24.45         5.58 o                         
   1   5   8         56.71         28.73         6.42 o                         
   2   5   8        644.99        644.90        19.10 o                         
  -7   6   8        221.67        127.09        15.30 o                         
  -6   6   8        131.80        112.53        14.33 o                         
  -5   6   8        307.30        294.81        21.76 o                         
  -4   6   8         10.71         16.19         3.23 o                         
  -3   6   8       1367.78       1331.35        33.84 o                         
  -2   6   8        477.55        462.49        15.76 o                         
  -1   6   8         99.12         75.82         6.71 o                         
   0   6   8       2635.91       2602.47       102.68 o                         
   2 -12   9        114.13         76.50         8.85 o                         
  -2 -11   9        386.76        351.74        16.78 o                         
  -1 -11   9        110.46         68.35         8.40 o                         
   0 -11   9        228.93        211.67        12.88 o                         
   1 -11   9        126.87        107.40        10.58 o                         
   2 -11   9       2472.56       2560.92        33.31 o                         
   3 -11   9         83.66         70.54         7.39 o                         
   4 -11   9        240.09        283.16        14.57 o                         
   5 -11   9        777.14        796.53        22.02 o                         
  -4 -10   9         73.31         70.60        10.17 o                         
  -3 -10   9        168.86        133.95        10.01 o                         
  -2 -10   9       1144.95       1168.50        23.66 o                         
  -1 -10   9       2586.68       2660.33        38.62 o                         
   0 -10   9        959.91       1014.23        26.30 o                         
   1 -10   9        134.45        124.14         9.48 o                         
   2 -10   9        713.27        781.54        18.46 o                         
   3 -10   9        295.25        245.81        13.11 o                         
   4 -10   9        256.93        203.39        14.91 o                         
   5 -10   9          7.75         -7.77         7.77 o                         
   6 -10   9        323.04        265.82        15.40 o                         
  -5  -9   9       1624.25       1704.43        43.50 o                         
  -4  -9   9        264.28        234.18        15.34 o                         
  -3  -9   9        289.34        298.20        14.60 o                         
  -2  -9   9        702.65        697.33        18.07 o                         
  -1  -9   9        223.63        175.80        11.94 o                         
   0  -9   9        348.50        302.96        14.51 o                         
   1  -9   9        575.14        564.77        16.70 o                         
   2  -9   9        497.32        505.28        14.82 o                         
   3  -9   9          8.51         -5.36         5.36 o                         
   4  -9   9       4380.26       4483.39        49.18 o                         
   5  -9   9        513.10        497.46        16.63 o                         
   6  -9   9       1583.62       1618.01        26.51 o                         
   7  -9   9        114.42        113.17        10.42 o                         
  -6  -8   9         54.11         60.87         8.62 o                         
  -5  -8   9          3.77         -6.40         6.40 o                         
  -4  -8   9        190.02        140.16         9.43 o                         
  -3  -8   9         15.73         26.76        10.21 o                         
  -2  -8   9         35.04         43.89         7.41 o                         
  -1  -8   9        179.45        166.10        11.36 o                         
   0  -8   9       2758.09       2775.21        35.77 o                         
   1  -8   9       3745.13       3806.01        43.31 o                         
   2  -8   9       2034.39       2034.72        28.99 o                         
   3  -8   9        816.40        777.33        21.44 o                         
   4  -8   9         53.10         41.05         6.62 o                         
   5  -8   9         49.22         22.21        10.27 o                         
   6  -8   9         55.17         60.91         7.40 o                         
   7  -8   9          2.29         -9.28         9.28 o                         
   8  -8   9         18.93          9.35         7.81 o                         
  -7  -7   9         82.85         71.44         8.72 o                         
  -6  -7   9       1501.74       1569.30        27.56 o                         
  -5  -7   9         14.04         22.25         6.53 o                         
  -4  -7   9        399.76        412.15        14.67 o                         
  -3  -7   9       3655.13       3713.69        44.06 o                         
  -2  -7   9        815.08        807.58        21.22 o                         
  -1  -7   9       3364.18       3385.92        39.75 o                         
   0  -7   9        583.84        519.97        15.30 o                         
   1  -7   9       1290.69       1283.37        21.70 o                         
   2  -7   9        165.62        129.62         8.72 o                         
   3  -7   9       3664.86       3555.51        40.24 o                         
   4  -7   9         32.83         63.68         6.76 o                         
   5  -7   9          3.06          1.39         5.66 o                         
   6  -7   9       3299.54       3428.17        41.11 o                         
   7  -7   9        447.71        449.78        15.94 o                         
   8  -7   9       1620.56       1600.95        27.74 o                         
  -7  -6   9         87.41         91.84         8.85 o                         
  -6  -6   9        134.39        107.41         8.65 o                         
  -5  -6   9        560.84        598.01        16.58 o                         
  -4  -6   9          5.11         22.19         5.93 o                         
  -3  -6   9         49.60         32.83         6.92 o                         
  -2  -6   9        178.61        145.34         8.31 o                         
  -1  -6   9       3311.67       3327.56        38.01 o                         
   0  -6   9       1226.98       1199.35        20.58 o                         
   1  -6   9       2279.75       2305.04        29.39 o                         
   2  -6   9       1673.38       1626.09        25.82 o                         
   3  -6   9       1750.18       1841.68        26.08 o                         
   4  -6   9       3087.36       3178.98        37.39 o                         
   5  -6   9        147.80        105.85         8.15 o                         
   6  -6   9        433.90        380.43        15.15 o                         
   7  -6   9         15.70         -3.01         6.09 o                         
   8  -6   9        219.82        266.94        22.03 o                         
  -8  -5   9        218.28        152.99         9.87 o                         
  -7  -5   9        281.58        250.45        14.15 o                         
  -6  -5   9        478.79        503.32        15.58 o                         
  -5  -5   9        594.20        581.27        15.73 o                         
  -4  -5   9       6652.46       6617.61        64.64 o                         
  -3  -5   9        404.77        418.64        15.30 o                         
  -2  -5   9       1561.92       1536.75        22.81 o                         
  -1  -5   9       2448.41       2462.61        30.23 o                         
   0  -5   9         28.29         -1.52         4.96 o                         
   1  -5   9       5744.07       5877.48        60.73 o                         
   2  -5   9        603.24        527.18        15.20 o                         
   3  -5   9       1261.65       1238.17        20.86 o                         
   4  -5   9         23.79         -2.33         5.41 o                         
   5  -5   9       3565.56       3654.53        42.02 o                         
   6  -5   9        125.84        102.61         8.73 o                         
   7  -5   9        417.14        423.85        15.64 o                         
   8  -5   9        968.44       1072.16        23.66 o                         
  -8  -4   9        798.78        873.49        19.93 o                         
  -7  -4   9        975.19        960.25        20.53 o                         
  -6  -4   9       1678.67       1658.76        24.38 o                         
  -5  -4   9        283.38        277.49        11.99 o                         
  -4  -4   9        282.47        239.53        12.42 o                         
  -3  -4   9       1267.06       1241.95        19.77 o                         
  -2  -4   9         67.89         57.87         5.73 o                         
  -1  -4   9        244.20        204.18        13.22 o                         
   0  -4   9          0.44         -4.45         4.45 o                         
   1  -4   9       7483.57       7479.63        73.30 o                         
   2  -4   9       1389.10       1440.51        21.63 o                         
   3  -4   9       7372.23       7238.89        67.13 o                         
   4  -4   9         43.17         67.49        10.59 o                         
   5  -4   9         36.49         29.85         6.67 o                         
   6  -4   9       2806.39       2802.38        36.67 o                         
   7  -4   9          0.02         -4.79         5.92 o                         
   8  -4   9        546.65        561.65        21.69 o                         
  -9  -3   9        307.27        330.28        14.65 o                         
  -8  -3   9         90.83         59.21         6.64 o                         
  -7  -3   9         80.34         70.11         6.51 o                         
  -6  -3   9         71.83         48.67         7.01 o                         
  -5  -3   9       1239.80       1220.52        18.80 o                         
  -4  -3   9         17.16         19.17         7.34 o                         
  -3  -3   9         62.22         43.75         5.12 o                         
  -2  -3   9      11377.93      11212.31        94.96 o                         
  -1  -3   9       2201.12       2120.18        39.38 o                         
   0  -3   9       6413.12       6531.55        64.51 o                         
   1  -3   9        194.85        161.46        14.40 o                         
   2  -3   9         19.15          1.89         4.87 o                         
   3  -3   9        894.96        907.43        18.18 o                         
   4  -3   9       1203.74       1245.08        21.45 o                         
   5  -3   9        285.72        339.53        15.41 o                         
   6  -3   9          0.02         -6.17         6.17 o                         
   7  -3   9       1344.97       1405.10        28.88 o                         
   8  -3   9        379.85        391.34        25.09 o                         
  -9  -2   9        333.73        360.16        14.88 o                         
  -8  -2   9         10.05          6.10         6.18 o                         
  -7  -2   9        112.58         79.34         6.90 o                         
  -6  -2   9       1002.59        972.50        18.30 o                         
  -5  -2   9        657.99        677.47        14.95 o                         
  -4  -2   9       6247.92       6269.62        64.06 o                         
  -3  -2   9        248.02        230.87         9.46 o                         
  -2  -2   9       1426.99       1440.55        20.72 o                         
  -1  -2   9        969.70        932.88        16.55 o                         
   0  -2   9       2929.34       2791.55        49.38 o                         
   1  -2   9        369.91        329.16        11.81 o                         
   2  -2   9        297.98        294.04        10.92 o                         
   3  -2   9       5182.64       5151.80        55.76 o                         
   4  -2   9        453.10        447.20        15.33 o                         
   5  -2   9       5973.26       6053.98        66.86 o                         
   6  -2   9         91.27         62.39         8.61 o                         
   7  -2   9        792.52        798.91        23.47 o                         
  -9  -1   9        377.03        384.82        11.85 o                         
  -8  -1   9        392.56        419.45        11.67 o                         
  -7  -1   9        284.49        298.31        10.03 o                         
  -6  -1   9          5.83          6.92         3.58 o                         
  -5  -1   9        566.48        561.92        11.38 o                         
  -4  -1   9        139.41        166.67         8.14 o                         
  -3  -1   9       4041.06       4025.83        47.14 o                         
  -2  -1   9        246.86        248.36        12.33 o                         
  -1  -1   9        293.71        327.80        11.36 o                         
   0  -1   9       4175.15       4236.25        45.46 o                         
   1  -1   9       3281.51       3314.90        35.80 o                         
   2  -1   9       3970.07       3914.20        44.41 o                         
   3  -1   9        300.10        252.24        12.50 o                         
   4  -1   9        236.66        168.78         9.99 o                         
   5  -1   9         30.62         17.22         7.55 o                         
   6  -1   9        367.90        344.91        16.87 o                         
   7  -1   9         21.33         28.46         8.27 o                         
  -9   0   9        286.39        289.51         8.33 o                         
  -8   0   9          3.77          2.05         2.91 o                         
  -7   0   9       2333.45       2352.78        24.66 o                         
  -6   0   9        804.83        809.03        13.60 o                         
  -5   0   9       1507.60       1546.30        17.94 o                         
  -4   0   9       1842.23       1862.59        22.02 o                         
  -3   0   9         26.97         10.36         3.63 o                         
  -2   0   9       4398.98       4404.24        50.75 o                         
  -1   0   9        617.51        623.23        13.36 o                         
   0   0   9       1549.67       1531.33        22.76 o                         
   1   0   9        771.01        769.63        16.15 o                         
   2   0   9       3832.79       3896.41        45.04 o                         
   3   0   9         18.91         -4.23         5.56 o                         
   4   0   9       3444.50       3490.06        44.98 o                         
   5   0   9       1180.43       1200.38        25.89 o                         
   6   0   9          2.54        -16.00        16.00 o                         
  -9   1   9        364.00        327.78         9.40 o                         
  -8   1   9        135.42        124.78        10.54 o                         
  -7   1   9         72.70         64.40         4.90 o                         
  -6   1   9        240.41        249.20         7.71 o                         
  -5   1   9        181.09        182.69        10.26 o                         
  -4   1   9         25.02         29.43         3.90 o                         
  -3   1   9         19.21         13.79         3.37 o                         
  -2   1   9        901.31        875.88        14.99 o                         
  -1   1   9       3756.47       3742.89        40.87 o                         
   0   1   9       2137.46       2244.53        28.90 o                         
   1   1   9        555.61        550.36        14.81 o                         
   2   1   9        507.74        511.89        18.81 o                         
   3   1   9       1880.80       1897.57        29.92 o                         
   4   1   9        445.96        384.69        26.85 o                         
   5   1   9        370.50        353.05        19.75 o                         
   6   1   9          5.66         -5.17         7.13 o                         
  -9   2   9         72.62         36.48        15.37 o                         
  -8   2   9        318.08        263.03        27.21 o                         
  -7   2   9        304.17        297.92        27.00 o                         
  -6   2   9        275.79        270.82        26.68 o                         
  -5   2   9       2836.44       3035.59        68.54 o                         
  -4   2   9       1498.00       1513.68        24.43 o                         
  -3   2   9       6608.29       6730.55        62.52 o                         
  -2   2   9        115.21         86.01         5.40 o                         
  -1   2   9        342.28        311.06        13.69 o                         
   0   2   9       1513.06       1502.80        23.05 o                         
   1   2   9       1062.92       1000.88        26.13 o                         
   2   2   9       1147.35       1105.72        22.21 o                         
   3   2   9        622.68        578.56        18.32 o                         
   4   2   9       2027.60       2082.76        34.11 o                         
   5   2   9         25.77         -7.73         7.73 o                         
  -9   3   9         65.36         18.22        14.24 o                         
  -8   3   9        384.70        330.13        28.93 o                         
  -7   3   9        680.06        629.56        33.59 o                         
  -6   3   9        321.72        373.73        26.86 o                         
  -5   3   9        109.28         99.39        14.73 o                         
  -4   3   9        387.61        361.88         9.96 o                         
  -3   3   9         28.05         20.56         3.94 o                         
  -2   3   9          1.16         -3.78         3.78 o                         
  -1   3   9        873.15        917.17        18.86 o                         
   0   3   9        242.25        200.62        10.87 o                         
   1   3   9        591.74        570.34        16.78 o                         
   2   3   9       2364.85       2487.70        41.04 o                         
   3   3   9        178.94        114.85         9.66 o                         
   4   3   9        262.07        277.76        15.53 o                         
  -8   4   9        180.80        160.26        19.90 o                         
  -7   4   9         57.92         42.19        16.17 o                         
  -6   4   9       1421.41       1469.02        46.39 o                         
  -5   4   9          2.98          9.20         9.52 o                         
  -4   4   9         48.91         46.22        10.78 o                         
  -3   4   9       1854.04       1873.29        21.68 o                         
  -2   4   9        287.96        250.09         9.56 o                         
  -1   4   9       4121.66       4242.91        51.27 o                         
   0   4   9          3.43         15.40         6.18 o                         
   1   4   9        366.69        347.68        14.24 o                         
   2   4   9        402.89        325.40        15.63 o                         
  -7   5   9         33.48         11.62        11.53 o                         
  -6   5   9          1.06         -0.37         9.42 o                         
  -5   5   9        439.79        499.44        27.47 o                         
  -4   5   9        147.98        153.61        23.18 o                         
  -3   5   9        349.10        343.22         8.05 o                         
  -2   5   9        124.05         94.09         5.73 o                         
  -1   5   9        909.56        899.09        20.61 o                         
   0   5   9          0.78         -5.06         5.06 o                         
   1   5   9       1083.45       1057.60        25.14 o                         
  -4   6   9        699.98        674.04        29.99 o                         
  -3   6   9        221.62        192.87        12.06 o                         
  -2   6   9        555.36        570.64        17.11 o                         
  -1 -11  10         31.77         19.51         7.20 o                         
   0 -11  10        323.57        408.00        28.53 o                         
   1 -11  10        284.36        331.41        21.22 o                         
   2 -11  10        269.25        309.03        14.65 o                         
   3 -11  10       1771.97       1795.13        29.18 o                         
   4 -11  10        338.20        329.32        17.06 o                         
  -3 -10  10         14.62         15.36         7.30 o                         
  -2 -10  10         46.11         44.71         7.62 o                         
  -1 -10  10       1967.75       2033.50        57.82 o                         
   0 -10  10        807.20        793.57        24.35 o                         
   1 -10  10       2221.53       2308.60        34.54 o                         
   2 -10  10         71.12         67.57         8.35 o                         
   3 -10  10        189.00        109.67        10.74 o                         
   4 -10  10         49.36         25.62         7.21 o                         
   5 -10  10        280.15        228.14        17.88 o                         
   6 -10  10        126.39        110.33        11.21 o                         
  -5  -9  10        181.48        140.32        17.44 o                         
  -4  -9  10        773.22        773.33        20.81 o                         
  -3  -9  10         21.10          0.79         6.41 o                         
  -2  -9  10        391.75        435.55        17.18 o                         
  -1  -9  10          2.48         -7.03         7.03 o                         
   0  -9  10        542.77        516.64        17.01 o                         
   1  -9  10        127.89        120.81         9.11 o                         
   2  -9  10       1685.99       1703.20        25.66 o                         
   3  -9  10          8.44         29.48         6.87 o                         
   4  -9  10         80.18         63.35         7.98 o                         
   5  -9  10       1327.20       1459.30        25.95 o                         
   6  -9  10        641.41        636.80        18.91 o                         
  -6  -8  10        247.14        200.85        13.98 o                         
  -5  -8  10         33.53         29.58         7.08 o                         
  -4  -8  10        918.58        905.38        20.54 o                         
  -3  -8  10         93.34         56.02         8.32 o                         
  -2  -8  10       3934.54       3936.50        52.30 o                         
  -1  -8  10        167.60        151.26        12.77 o                         
   0  -8  10        563.62        559.05        17.09 o                         
   1  -8  10       1732.54       1804.76        27.88 o                         
   2  -8  10        240.50        236.99        13.68 o                         
   3  -8  10       4878.90       4889.19        52.28 o                         
   4  -8  10          3.90         -7.65         7.65 o                         
   5  -8  10        668.89        686.92        24.48 o                         
   6  -8  10         51.84          9.21         6.60 o                         
   7  -8  10       1256.84       1338.19        41.01 o                         
  -6  -7  10        448.65        551.52        20.16 o                         
  -5  -7  10       2028.75       2030.96        33.59 o                         
  -4  -7  10       1116.87       1111.15        21.71 o                         
  -3  -7  10         10.03         14.28         6.52 o                         
  -2  -7  10        697.66        690.73        17.81 o                         
  -1  -7  10        318.13        278.95        14.30 o                         
   0  -7  10        647.53        714.96        17.25 o                         
   1  -7  10          2.60         -5.66         5.66 o                         
   2  -7  10        403.09        412.36        15.72 o                         
   3  -7  10       1952.56       2003.05        29.03 o                         
   4  -7  10       2707.75       2719.25        36.89 o                         
   5  -7  10       1441.61       1498.36        25.85 o                         
   6  -7  10         48.97         24.63         6.91 o                         
   7  -7  10         96.19         99.02        11.27 o                         
  -7  -6  10        719.38        774.27        20.13 o                         
  -6  -6  10        207.25        205.81        11.23 o                         
  -5  -6  10         37.27         42.77         6.89 o                         
  -4  -6  10        686.34        638.56        17.79 o                         
  -3  -6  10       2095.02       2012.82        32.59 o                         
  -2  -6  10        925.99        952.19        19.26 o                         
  -1  -6  10        237.71        214.53        11.35 o                         
   0  -6  10       7769.11       7819.12        72.97 o                         
   1  -6  10        761.74        755.27        18.41 o                         
   2  -6  10       3501.59       3595.84        43.96 o                         
   3  -6  10        938.46        976.41        19.44 o                         
   4  -6  10        191.12        100.87         8.63 o                         
   5  -6  10       2245.36       2258.20        32.18 o                         
   6  -6  10         80.92         53.43         7.52 o                         
   7  -6  10        710.92        753.16        20.35 o                         
  -8  -5  10          1.60         -4.86         6.35 o                         
  -7  -5  10        288.71        306.14        14.42 o                         
  -6  -5  10         39.45         29.54         6.30 o                         
  -5  -5  10          5.80         -5.40         5.40 o                         
  -4  -5  10       1376.41       1407.41        27.67 o                         
  -3  -5  10       2018.56       1928.94        27.47 o                         
  -2  -5  10       3569.78       3522.19        39.75 o                         
  -1  -5  10        405.40        449.80        20.29 o                         
   0  -5  10          4.31         22.49         5.52 o                         
   1  -5  10        400.39        313.73        13.26 o                         
   2  -5  10         55.12         55.24         6.98 o                         
   3  -5  10        540.85        509.81        14.90 o                         
   4  -5  10         16.01          0.81         5.92 o                         
   5  -5  10       2299.52       2309.25        32.40 o                         
   6  -5  10       1189.17       1249.17        24.18 o                         
   7  -5  10       1745.48       1771.19        29.93 o                         
  -8  -4  10         45.24         24.94         6.34 o                         
  -7  -4  10       1142.63       1140.08        21.35 o                         
  -6  -4  10          8.49          3.44         5.30 o                         
  -5  -4  10       2604.99       2655.08        31.47 o                         
  -4  -4  10         24.02         14.42         6.42 o                         
  -3  -4  10       1098.21       1101.32        19.43 o                         
  -2  -4  10        103.69        110.39         8.37 o                         
  -1  -4  10       6069.06       6027.37        61.94 o                         
   0  -4  10        388.48        422.36        14.54 o                         
   1  -4  10       1428.62       1377.70        22.97 o                         
   2  -4  10       3554.77       3575.74        39.85 o                         
   3  -4  10        697.96        698.80        16.75 o                         
   4  -4  10       6994.54       6931.87        67.37 o                         
   5  -4  10         44.87         18.94         6.79 o                         
   6  -4  10        803.84        752.44        19.78 o                         
   7  -4  10        264.53        207.94        13.21 o                         
  -8  -3  10         33.01         28.17         5.97 o                         
  -7  -3  10        228.14        233.84        12.58 o                         
  -6  -3  10         41.75         31.20         5.37 o                         
  -5  -3  10       2467.58       2490.45        41.30 o                         
  -4  -3  10        651.92        662.34        16.57 o                         
  -3  -3  10       1208.00       1233.31        19.39 o                         
  -2  -3  10       1226.01       1199.48        19.93 o                         
  -1  -3  10        450.18        437.30        13.07 o                         
   0  -3  10       6178.85       6267.05        63.68 o                         
   1  -3  10         13.71         16.90         5.60 o                         
   2  -3  10        149.08        109.50         7.48 o                         
   3  -3  10        520.07        479.36        14.41 o                         
   4  -3  10       1572.28       1681.95        26.78 o                         
   5  -3  10        101.60         54.61         7.74 o                         
   6  -3  10        864.90        901.13        23.29 o                         
   7  -3  10        722.92        743.94        22.48 o                         
  -9  -2  10         17.20         18.50         5.50 o                         
  -8  -2  10        944.63        924.25        17.37 o                         
  -7  -2  10        152.00        119.88         6.83 o                         
  -6  -2  10       1045.81       1020.82        16.84 o                         
  -5  -2  10       1830.34       1779.60        26.53 o                         
  -4  -2  10        225.66        197.75        12.02 o                         
  -3  -2  10       2368.36       2477.24        30.40 o                         
  -2  -2  10          6.19         -3.81         4.22 o                         
  -1  -2  10       1777.37       1812.04        25.24 o                         
   0  -2  10        407.64        378.16        12.65 o                         
   1  -2  10       7121.98       7107.52        71.27 o                         
   2  -2  10        122.00         96.73         7.74 o                         
   3  -2  10       1526.89       1476.49        23.85 o                         
   4  -2  10       1700.18       1725.76        29.33 o                         
   5  -2  10        130.33         98.13         9.39 o                         
   6  -2  10       2012.16       2029.09        35.10 o                         
  -9  -1  10         55.46         37.81         4.38 o                         
  -8  -1  10         31.62         29.32         4.32 o                         
  -7  -1  10        332.05        329.40        10.24 o                         
  -6  -1  10        314.03        317.12         9.88 o                         
  -5  -1  10        468.43        472.58        12.95 o                         
  -4  -1  10        590.54        568.04        12.36 o                         
  -3  -1  10       4081.68       4078.34        48.71 o                         
  -2  -1  10       1517.29       1571.06        22.44 o                         
  -1  -1  10       9630.67       9686.93        90.65 o                         
   0  -1  10        278.63        247.69        10.95 o                         
   1  -1  10        602.32        583.32        14.67 o                         
   2  -1  10       2879.07       2966.85        37.84 o                         
   3  -1  10        286.35        290.01        13.91 o                         
   4  -1  10       1070.61       1072.89        23.62 o                         
   5  -1  10        412.82        363.14        17.03 o                         
   6  -1  10       1227.49       1292.33        28.87 o                         
  -9   0  10         76.94         54.58         5.89 o                         
  -8   0  10          7.19          2.09         6.60 o                         
  -7   0  10         65.70         62.31         5.75 o                         
  -6   0  10       1827.96       1791.75        38.35 o                         
  -5   0  10        369.10        377.12        10.04 o                         
  -4   0  10       1256.07       1276.36        17.67 o                         
  -3   0  10        130.27        110.17         8.12 o                         
  -2   0  10        181.61        138.76         9.07 o                         
  -1   0  10       1042.45       1059.81        18.79 o                         
   0   0  10          4.53         -1.49         4.57 o                         
   1   0  10         70.49         56.86         6.50 o                         
   2   0  10          0.35         -5.26         5.26 o                         
   3   0  10       1958.44       2016.28        31.62 o                         
   4   0  10        778.30        806.71        22.12 o                         
   5   0  10       1101.54       1046.09        25.11 o                         
  -9   1  10         47.39         24.89        15.59 o                         
  -8   1  10       1182.47       1261.26       109.97 o                         
  -7   1  10          6.32          0.44        25.04 o                         
  -6   1  10        917.72        900.72        14.56 o                         
  -5   1  10        213.97        221.79        13.50 o                         
  -4   1  10       1232.00       1232.36        17.12 o                         
  -3   1  10        343.24        326.16         9.82 o                         
  -2   1  10        885.48        935.02        16.35 o                         
  -1   1  10       3573.75       3627.56        41.19 o                         
   0   1  10        403.80        346.80        13.90 o                         
   1   1  10       9763.49      10049.00        96.10 o                         
   2   1  10         52.07         28.17         6.80 o                         
   3   1  10       1170.78       1134.58        24.23 o                         
   4   1  10        938.13        946.46        23.20 o                         
   5   1  10        407.48        387.37        24.67 o                         
  -8   2  10         87.55         65.63        16.59 o                         
  -7   2  10        315.45        306.24        28.42 o                         
  -6   2  10        742.62        777.66        36.36 o                         
  -5   2  10          5.31         19.83        12.03 o                         
  -4   2  10        406.29        373.98        12.13 o                         
  -3   2  10        633.83        638.16        12.22 o                         
  -2   2  10        379.74        398.10        11.53 o                         
  -1   2  10        158.96        139.62        13.44 o                         
   0   2  10          3.53          3.32         5.07 o                         
   1   2  10         67.96         52.35         7.13 o                         
   2   2  10         42.16         30.08         8.21 o                         
   3   2  10        259.07        289.31        15.37 o                         
   4   2  10         13.96         -0.60         8.86 o                         
  -8   3  10        261.18        267.40        28.36 o                         
  -7   3  10          2.47        -10.77        11.39 o                         
  -6   3  10       1710.41       1767.09        53.06 o                         
  -5   3  10         26.38         27.64        11.31 o                         
  -4   3  10        401.91        399.90        19.17 o                         
  -3   3  10        487.36        532.88        15.93 o                         
  -2   3  10       1874.20       1913.39        28.96 o                         
  -1   3  10          0.82         -7.91         7.91 o                         
   0   3  10       1438.51       1501.46        24.55 o                         
   1   3  10       1110.17       1134.96        22.50 o                         
   2   3  10          1.47         -9.70         9.70 o                         
  -7   4  10          0.07         10.95        12.02 o                         
  -6   4  10        948.64        941.26        38.68 o                         
  -5   4  10        623.96        618.07        52.86 o                         
  -4   4  10       1358.80       1362.63        83.37 o                         
  -3   4  10         98.93         92.75         9.17 o                         
  -2   4  10         31.58         30.83         4.50 o                         
  -1   4  10       1106.54       1032.78        19.18 o                         
   0   4  10         39.70         12.04         6.09 o                         
   1   4  10        168.15        128.06         9.10 o                         
  -4   5  10        774.32        750.44        70.24 o                         
  -3   5  10        194.50        188.62         7.54 o                         
  -2   5  10        210.43        214.97         9.48 o                         
   0 -11  11        851.56        987.43        37.18 o                         
   1 -11  11         62.00         51.36         8.64 o                         
   2 -11  11         33.99         38.21         8.13 o                         
   3 -11  11        626.08        654.84        21.21 o                         
  -3 -10  11       1731.96       1786.25        37.78 o                         
  -2 -10  11        235.21        206.69        18.18 o                         
  -1 -10  11         97.38         93.18        10.95 o                         
   0 -10  11       1138.91       1156.26        25.02 o                         
   1 -10  11        142.30        119.31        11.63 o                         
   2 -10  11        601.51        634.30        17.39 o                         
   3 -10  11          9.72         -6.92         6.92 o                         
   4 -10  11        348.12        294.10        14.60 o                         
   5 -10  11         34.55         30.82         8.76 o                         
  -4  -9  11        230.05        224.48        18.79 o                         
  -3  -9  11          0.15         -0.04         6.37 o                         
  -2  -9  11        452.62        461.98        20.02 o                         
  -1  -9  11        123.39        111.26        10.55 o                         
   0  -9  11        305.24        303.86        14.90 o                         
   1  -9  11          2.87         -2.86         6.00 o                         
   2  -9  11       2649.48       2751.34        37.41 o                         
   3  -9  11        182.85        119.38        10.40 o                         
   4  -9  11       1064.65       1107.67        23.01 o                         
   5  -9  11        587.47        634.70        19.16 o                         
   6  -9  11         10.75          8.92         7.40 o                         
  -5  -8  11        115.95         69.99         8.66 o                         
  -4  -8  11         52.86         51.01         7.49 o                         
  -3  -8  11          8.81         -0.71         6.92 o                         
  -2  -8  11        495.26        466.00        18.98 o                         
  -1  -8  11       2616.67       2662.73        36.37 o                         
   0  -8  11       1454.25       1411.96        27.82 o                         
   1  -8  11       1586.80       1615.11        27.04 o                         
   2  -8  11         79.20         96.87         8.90 o                         
   3  -8  11        156.82        113.80         9.19 o                         
   4  -8  11        417.11        419.56        17.90 o                         
   5  -8  11          9.47         -5.68         5.68 o                         
   6  -8  11        375.42        375.36        18.78 o                         
  -6  -7  11        141.07        117.94         9.36 o                         
  -5  -7  11       1698.21       1759.07        28.41 o                         
  -4  -7  11        235.41        205.11        10.96 o                         
  -3  -7  11       1686.26       1689.20        37.30 o                         
  -2  -7  11          1.74         -3.41         5.96 o                         
  -1  -7  11        358.43        312.93        14.15 o                         
   0  -7  11        498.67        449.45        15.62 o                         
   1  -7  11       2293.50       2311.13        34.55 o                         
   2  -7  11        121.73        105.81         8.71 o                         
   3  -7  11        364.79        315.57        14.53 o                         
   4  -7  11       2690.68       2887.25        37.74 o                         
   5  -7  11         86.25         45.34         8.10 o                         
   6  -7  11       2146.92       2157.39        35.84 o                         
  -7  -6  11        256.68        224.70        17.38 o                         
  -6  -6  11        110.99         93.54         8.19 o                         
  -5  -6  11          1.10         -5.56         5.56 o                         
  -4  -6  11        120.34         97.24         8.33 o                         
  -3  -6  11        322.67        358.07        16.07 o                         
  -2  -6  11        408.72        447.43        15.07 o                         
  -1  -6  11        281.07        294.91        13.04 o                         
   0  -6  11       1328.12       1268.66        23.99 o                         
   1  -6  11       1762.69       1837.72        29.42 o                         
   2  -6  11       1992.10       2004.46        29.08 o                         
   3  -6  11       1149.70       1099.98        22.27 o                         
   4  -6  11        125.47        109.80         8.54 o                         
   5  -6  11          1.09         -6.67         6.67 o                         
   6  -6  11         12.01         23.84         7.38 o                         
  -7  -5  11         33.75         25.06         6.77 o                         
  -6  -5  11       1855.13       1923.15        28.18 o                         
  -5  -5  11         64.52         62.10         6.68 o                         
  -4  -5  11        894.27        907.23        21.75 o                         
  -3  -5  11       1919.30       1950.45        31.84 o                         
  -2  -5  11        244.96        187.97        14.97 o                         
  -1  -5  11       3994.94       3910.32        85.51 o                         
   0  -5  11          6.93         -5.62         8.92 o                         
   1  -5  11       2732.39       2652.60        56.78 o                         
   2  -5  11          1.42         -6.86         6.86 o                         
   3  -5  11       4614.51       4637.76        50.36 o                         
   4  -5  11          4.63          6.69         6.75 o                         
   5  -5  11        958.76        976.54        21.62 o                         
   6  -5  11       1345.85       1413.57        27.00 o                         
  -8  -4  11        209.28        200.24        10.93 o                         
  -7  -4  11          4.12          7.72         5.43 o                         
  -6  -4  11          0.64          0.15         5.41 o                         
  -5  -4  11        584.45        599.71        15.65 o                         
  -4  -4  11         77.14         73.86         7.94 o                         
  -3  -4  11         13.95         -4.94         4.94 o                         
  -2  -4  11          3.48         -5.25         5.47 o                         
  -1  -4  11       1730.69       1732.54        26.90 o                         
   0  -4  11        246.63        217.06        11.86 o                         
   1  -4  11       4313.02       4414.12        50.59 o                         
   2  -4  11         14.52          3.90         5.54 o                         
   3  -4  11        168.87        147.48         9.13 o                         
   4  -4  11       1766.53       1741.21        28.03 o                         
   5  -4  11        120.58        106.12         8.85 o                         
   6  -4  11        464.01        456.60        17.76 o                         
  -8  -3  11        115.99        103.48         8.42 o                         
  -7  -3  11        237.16        258.43        12.80 o                         
  -6  -3  11         98.90         90.22         6.54 o                         
  -5  -3  11         80.64         53.94         5.98 o                         
  -4  -3  11       3333.24       3317.59        39.36 o                         
  -3  -3  11        383.85        356.93        13.62 o                         
  -2  -3  11       4362.95       4409.74        48.67 o                         
  -1  -3  11        732.44        746.16        16.76 o                         
   0  -3  11        496.24        468.07        14.96 o                         
   1  -3  11       3808.87       3907.24        46.18 o                         
   2  -3  11        304.40        303.73        13.09 o                         
   3  -3  11       1710.64       1719.01        27.05 o                         
   4  -3  11         33.33         19.92         6.64 o                         
   5  -3  11       2292.24       2382.28        34.87 o                         
   6  -3  11        269.31        282.08        20.05 o                         
  -8  -2  11        293.83        326.00        11.54 o                         
  -7  -2  11        468.06        444.31        12.37 o                         
  -6  -2  11       1585.47       1574.96        22.32 o                         
  -5  -2  11         12.99         13.02         5.34 o                         
  -4  -2  11        855.65        799.24        18.45 o                         
  -3  -2  11        223.88        198.74        10.41 o                         
  -2  -2  11        769.75        788.14        16.71 o                         
  -1  -2  11        167.57        134.36         7.78 o                         
   0  -2  11        123.92         90.28         7.05 o                         
   1  -2  11       2179.51       2149.73        28.90 o                         
   2  -2  11        234.97        226.61        11.34 o                         
   3  -2  11       5177.15       5273.35        55.82 o                         
   4  -2  11         12.46         -6.43         6.43 o                         
   5  -2  11        446.44        449.26        18.61 o                         
   6  -2  11        402.89        365.80        18.64 o                         
  -8  -1  11          0.28          7.25         3.29 o                         
  -7  -1  11        155.83        150.16         8.36 o                         
  -6  -1  11         93.12         84.52         7.66 o                         
  -5  -1  11        856.86        872.75        17.76 o                         
  -4  -1  11        128.96         99.33         6.87 o                         
  -3  -1  11        110.84        110.56         7.44 o                         
  -2  -1  11       2193.12       2171.71        34.25 o                         
  -1  -1  11        293.53        233.24        11.40 o                         
   0  -1  11       2627.83       2697.99        37.34 o                         
   1  -1  11          0.38         -4.94         4.94 o                         
   2  -1  11        255.23        233.46        12.98 o                         
   3  -1  11        557.96        544.84        17.88 o                         
   4  -1  11        150.56        137.15        10.19 o                         
   5  -1  11        157.54        125.43        10.79 o                         
  -8   0  11         95.64         59.30         7.10 o                         
  -7   0  11        256.92        244.28        10.41 o                         
  -6   0  11        523.12        526.25        19.09 o                         
  -5   0  11        119.87         82.23         5.21 o                         
  -4   0  11       3519.05       3535.78        46.49 o                         
  -3   0  11          0.04          1.42         3.99 o                         
  -2   0  11       1629.63       1640.72        36.41 o                         
  -1   0  11        182.07        140.42        13.17 o                         
   0   0  11       1566.89       1539.71        23.67 o                         
   1   0  11         42.99         31.12         6.05 o                         
   2   0  11       1588.04       1673.74        28.10 o                         
   3   0  11       1052.60       1044.82        23.56 o                         
   4   0  11          2.99         -6.63         6.63 o                         
  -8   1  11         17.11         16.52        15.03 o                         
  -7   1  11        191.40        181.83        22.62 o                         
  -6   1  11         25.82         27.09         6.32 o                         
  -5   1  11        218.30        229.24        14.67 o                         
  -4   1  11         86.03         69.42         4.31 o                         
  -3   1  11       1404.18       1430.27        20.50 o                         
  -2   1  11       1038.25       1047.86        18.53 o                         
  -1   1  11       1199.57       1273.42        21.70 o                         
   0   1  11        651.13        679.93        16.11 o                         
   1   1  11        617.19        592.88        17.31 o                         
   2   1  11        669.64        696.79        19.60 o                         
   3   1  11        117.68        117.30         9.73 o                         
  -7   2  11        549.34        558.22        43.38 o                         
  -6   2  11        164.61        118.45        17.50 o                         
  -5   2  11       1062.52       1086.98        67.64 o                         
  -4   2  11        122.64         89.45         6.68 o                         
  -3   2  11         63.74         54.12         6.40 o                         
  -2   2  11       1998.79       2013.53        37.78 o                         
  -1   2  11        109.37         75.70         8.41 o                         
   0   2  11       1266.04       1213.54        24.64 o                         
   1   2  11        422.63        414.98        15.42 o                         
   2   2  11       1253.98       1275.10        25.74 o                         
  -6   3  11        158.15        112.83        30.25 o                         
  -5   3  11         75.40         85.66        14.80 o                         
  -4   3  11          1.19          4.06         6.17 o                         
  -3   3  11          2.69         -1.66         4.58 o                         
  -2   3  11         97.28         71.00         6.57 o                         
  -1   3  11        565.46        571.01        17.98 o                         
   0   3  11        899.91        913.61        19.82 o                         
   1   3  11        578.42        522.76        22.17 o                         
  -4   4  11         60.85         96.66        25.56 o                         
  -3   4  11       1597.56       1618.12        42.79 o                         
  -2   4  11          8.20          1.30         3.90 o                         
  -2 -10  12        496.92        479.27        20.74 o                         
  -1 -10  12        885.09        943.76        28.65 o                         
   0 -10  12          0.59         11.45         7.37 o                         
   1 -10  12         41.15         24.37        10.49 o                         
   2 -10  12        308.55        276.67        19.16 o                         
   3 -10  12         13.93         15.23         7.98 o                         
  -3  -9  12          0.15         -7.66         9.34 o                         
  -2  -9  12        262.42        255.26        18.47 o                         
  -1  -9  12          5.81         10.07         6.79 o                         
   0  -9  12        451.65        508.41        17.67 o                         
   1  -9  12         82.39         75.76         8.33 o                         
   2  -9  12        100.12         70.89         8.40 o                         
   3  -9  12       1993.69       2112.49        37.67 o                         
   4  -9  12        450.62        431.84        17.41 o                         
   5  -9  12       1108.59       1157.46        33.07 o                         
  -4  -8  12        692.61        695.57        19.64 o                         
  -3  -8  12         81.26         56.76         9.78 o                         
  -2  -8  12        313.37        312.41        19.23 o                         
  -1  -8  12        817.60        833.76        20.62 o                         
   0  -8  12        317.92        307.87        15.54 o                         
   1  -8  12       3241.98       3227.98        44.30 o                         
   2  -8  12         13.19         -3.61         6.53 o                         
   3  -8  12        686.41        657.55        18.87 o                         
   4  -8  12          6.08         -8.75         8.75 o                         
   5  -8  12        606.91        663.99        20.32 o                         
  -5  -7  12          5.68         13.87         6.86 o                         
  -4  -7  12        380.69        403.02        16.67 o                         
  -3  -7  12        417.24        366.24        17.32 o                         
  -2  -7  12       1024.08       1045.50        25.01 o                         
  -1  -7  12         84.65         58.29         7.71 o                         
   0  -7  12        352.40        378.20        15.73 o                         
   1  -7  12        146.72        114.55         9.45 o                         
   2  -7  12       1328.47       1340.50        25.19 o                         
   3  -7  12        216.01        250.91        14.87 o                         
   4  -7  12         18.42         -6.33         6.33 o                         
   5  -7  12        776.14        841.66        21.62 o                         
  -6  -6  12        269.92        282.24        14.16 o                         
  -5  -6  12        175.86        138.27         9.00 o                         
  -4  -6  12        332.99        343.18        17.41 o                         
  -3  -6  12          5.96         -0.53         5.75 o                         
  -2  -6  12       3526.13       3608.71        43.00 o                         
  -1  -6  12        251.57        216.45        11.61 o                         
   0  -6  12       2367.30       2406.10        35.34 o                         
   1  -6  12        406.31        418.22        16.41 o                         
   2  -6  12          8.79         -6.24         6.24 o                         
   3  -6  12       3264.04       3286.11        41.06 o                         
   4  -6  12          8.23         -6.00         6.00 o                         
   5  -6  12        851.37        875.41        22.34 o                         
   6  -6  12         73.52         57.43         8.61 o                         
  -7  -5  12         22.04         13.92         7.13 o                         
  -6  -5  12        227.26        235.62        14.91 o                         
  -5  -5  12       1018.74       1022.74        21.49 o                         
  -4  -5  12        847.94        814.87        21.41 o                         
  -3  -5  12        280.87        291.28        13.08 o                         
  -2  -5  12          1.76         -5.45         5.45 o                         
  -1  -5  12          7.42         -6.20         6.20 o                         
   0  -5  12        207.52        243.40        12.91 o                         
   1  -5  12          8.30         -5.44         5.44 o                         
   2  -5  12        135.17        116.28         8.60 o                         
   3  -5  12        419.47        409.08        15.65 o                         
   4  -5  12        906.95        945.17        21.76 o                         
   5  -5  12        893.19        911.55        22.37 o                         
  -7  -4  12       1104.16       1148.26        28.02 o                         
  -6  -4  12          6.79          8.70         5.42 o                         
  -5  -4  12        176.74        138.65         9.42 o                         
  -4  -4  12        420.87        421.93        16.21 o                         
  -3  -4  12       1193.44       1159.81        22.11 o                         
  -2  -4  12        913.97        924.95        20.00 o                         
  -1  -4  12        688.29        682.01        17.87 o                         
   0  -4  12       2540.98       2546.71        35.26 o                         
   1  -4  12        408.70        366.14        15.11 o                         
   2  -4  12       4330.58       4355.72        48.37 o                         
   3  -4  12         16.64         -4.73         6.17 o                         
   4  -4  12        655.98        631.25        18.56 o                         
   5  -4  12        939.43        972.45        22.97 o                         
  -7  -3  12        233.04        252.13        12.66 o                         
  -6  -3  12        151.65        125.82         8.25 o                         
  -5  -3  12         99.89         86.86         7.94 o                         
  -4  -3  12         33.16         34.03         5.75 o                         
  -3  -3  12       1074.19       1047.98        20.20 o                         
  -2  -3  12       3925.61       3840.74        51.35 o                         
  -1  -3  12        342.20        359.92        13.86 o                         
   0  -3  12         57.34         48.68         6.65 o                         
   1  -3  12         18.97         -0.60         5.57 o                         
   2  -3  12        302.97        309.07        14.39 o                         
   3  -3  12          9.28         -4.71         6.06 o                         
   4  -3  12        313.28        391.19        15.94 o                         
   5  -3  12        394.54        382.91        16.99 o                         
  -7  -2  12        338.85        340.80        11.38 o                         
  -6  -2  12          3.31         -4.20         4.20 o                         
  -5  -2  12       1285.73       1347.44        24.80 o                         
  -4  -2  12          1.94          0.08         5.19 o                         
  -3  -2  12       1006.05       1070.32        19.53 o                         
  -2  -2  12         44.16         36.49         5.87 o                         
  -1  -2  12       2798.87       2762.69        35.98 o                         
   0  -2  12         69.54         50.10         6.71 o                         
   1  -2  12       1330.84       1328.70        25.45 o                         
   2  -2  12       1835.22       1868.56        28.74 o                         
   3  -2  12        113.84         81.55         8.08 o                         
   4  -2  12       2252.07       2314.26        34.65 o                         
  -7  -1  12        103.14         99.89         7.16 o                         
  -6  -1  12         50.12         34.79         4.23 o                         
  -5  -1  12        968.27       1029.24        19.61 o                         
  -4  -1  12        484.27        466.91        12.79 o                         
  -3  -1  12       1128.44       1167.87        22.66 o                         
  -2  -1  12         19.70          6.59         4.87 o                         
  -1  -1  12          0.59         -5.08         5.08 o                         
   0  -1  12       2236.98       2241.97        43.76 o                         
   1  -1  12        119.38        109.59         8.06 o                         
   2  -1  12        812.89        827.08        19.84 o                         
   3  -1  12         81.54         68.33         8.20 o                         
   4  -1  12        700.11        661.53        21.05 o                         
  -7   0  12        134.48        138.80        14.10 o                         
  -6   0  12        698.59        706.93        24.52 o                         
  -5   0  12        135.02        107.38         9.44 o                         
  -4   0  12          9.07          1.44         4.91 o                         
  -3   0  12        843.29        853.38        16.68 o                         
  -2   0  12          1.66         -0.63         5.24 o                         
  -1   0  12        401.53        409.22        13.98 o                         
   0   0  12        147.72        120.98         7.93 o                         
   1   0  12       1561.85       1640.71        26.41 o                         
   2   0  12         65.58         43.47         7.64 o                         
   3   0  12       1293.79       1344.76        27.36 o                         
  -6   1  12         86.15         63.83        16.08 o                         
  -5   1  12        141.76        122.54        13.20 o                         
  -4   1  12        425.91        447.69        15.61 o                         
  -3   1  12        761.81        723.75        20.37 o                         
  -2   1  12        401.65        396.18        13.37 o                         
  -1   1  12       3241.50       3298.73        57.63 o                         
   0   1  12         22.45          0.50         5.19 o                         
   1   1  12        524.44        549.49        17.37 o                         
   2   1  12        798.94        829.41        24.67 o                         
  -5   2  12        136.91        128.65        30.43 o                         
  -4   2  12        966.96       1018.26        48.24 o                         
  -3   2  12         35.65         34.88         4.32 o                         
  -2   2  12        104.11         90.36        10.60 o                         
  -1   2  12         54.99         65.84         8.42 o                         
   0   2  12         53.33         60.89         8.25 o                         
  -2  -9  13        156.69        148.22        12.75 o                         
  -1  -9  13          0.23         -6.28         6.28 o                         
   0  -9  13       1027.12       1101.79        26.55 o                         
   1  -9  13        207.07        180.31        12.63 o                         
   2  -9  13        335.56        330.09        16.21 o                         
   3  -9  13        130.10        111.88        10.06 o                         
  -3  -8  13       1530.34       1571.21        32.57 o                         
  -2  -8  13        213.16        155.21        11.21 o                         
  -1  -8  13       1041.69       1057.28        23.40 o                         
   0  -8  13        269.48        315.59        19.45 o                         
   1  -8  13         12.90         -1.23         7.09 o                         
   2  -8  13       1062.05       1167.38        24.42 o                         
   3  -8  13          5.18         -8.51         8.51 o                         
   4  -8  13        335.08        318.23        15.58 o                         
  -4  -7  13          2.81         -1.43         6.42 o                         
  -3  -7  13         35.23         16.17         8.20 o                         
  -2  -7  13        423.54        406.35        16.32 o                         
  -1  -7  13        407.80        447.39        17.59 o                         
   0  -7  13        305.40        281.10        16.43 o                         
   1  -7  13         87.04         42.10         8.08 o                         
   2  -7  13       1829.87       1914.80        30.56 o                         
   3  -7  13        160.29        121.03        10.02 o                         
   4  -7  13       1513.77       1508.11        28.10 o                         
  -5  -6  13          0.40          6.79         6.29 o                         
  -4  -6  13        215.00        183.95        11.79 o                         
  -3  -6  13         27.31         18.19         6.43 o                         
  -2  -6  13         26.77         10.53         6.65 o                         
  -1  -6  13       1688.32       1668.64        29.37 o                         
   0  -6  13        977.06        935.59        23.05 o                         
   1  -6  13       1614.62       1683.09        30.28 o                         
   2  -6  13          0.16         -0.02         6.09 o                         
   3  -6  13         41.87          5.98         7.01 o                         
   4  -6  13        195.84        190.72        12.39 o                         
  -6  -5  13         88.66         65.80         7.34 o                         
  -5  -5  13        709.09        697.53        20.06 o                         
  -4  -5  13         18.89          6.63         7.14 o                         
  -3  -5  13       2049.20       2167.47        37.22 o                         
  -2  -5  13         32.95         14.19         6.72 o                         
  -1  -5  13        951.19        945.10        21.59 o                         
   0  -5  13         84.34         49.85         7.80 o                         
   1  -5  13       1821.55       1823.01        30.89 o                         
   2  -5  13        234.84        205.89        14.85 o                         
   3  -5  13        632.30        611.16        18.71 o                         
   4  -5  13       1587.41       1661.46        29.54 o                         
  -6  -4  13        154.70        125.23         8.10 o                         
  -5  -4  13         12.32          3.25         5.70 o                         
  -4  -4  13        124.99        105.91         8.11 o                         
  -3  -4  13        174.07        165.92         9.89 o                         
  -2  -4  13        154.23        158.20         9.63 o                         
  -1  -4  13        641.61        647.95        17.85 o                         
   0  -4  13        100.54         73.67         8.49 o                         
   1  -4  13        379.64        397.71        15.33 o                         
   2  -4  13        977.39        975.78        21.61 o                         
   3  -4  13        732.19        739.86        19.95 o                         
   4  -4  13        174.45        134.99        10.12 o                         
  -6  -3  13       1047.94       1027.86        22.15 o                         
  -5  -3  13        103.88         69.78         9.70 o                         
  -4  -3  13       1948.70       1993.16        29.33 o                         
  -3  -3  13        742.38        768.39        18.07 o                         
  -2  -3  13        114.32         65.10         7.36 o                         
  -1  -3  13       1851.39       1933.85        29.98 o                         
   0  -3  13         52.65         38.60         6.96 o                         
   1  -3  13       1568.31       1573.16        26.24 o                         
   2  -3  13        287.61        282.02        15.41 o                         
   3  -3  13       1919.78       1967.20        31.50 o                         
   4  -3  13          1.48         -6.39         6.39 o                         
  -6  -2  13         54.53         39.94         5.01 o                         
  -5  -2  13         95.95         79.33         7.37 o                         
  -4  -2  13          1.50         20.55         5.45 o                         
  -3  -2  13         69.91         39.65         6.20 o                         
  -2  -2  13          0.41          0.18         5.10 o                         
  -1  -2  13        591.11        600.72        16.88 o                         
   0  -2  13        320.61        352.17        14.85 o                         
   1  -2  13       2322.83       2414.83        34.82 o                         
   2  -2  13         58.49         44.13         7.30 o                         
   3  -2  13        149.16        147.47        11.35 o                         
  -6  -1  13         27.81         30.30         5.93 o                         
  -5  -1  13         35.83         39.29         5.28 o                         
  -4  -1  13        830.32        835.05        17.04 o                         
  -3  -1  13         50.07         44.77         5.76 o                         
  -2  -1  13       2502.91       2613.03        39.59 o                         
  -1  -1  13         14.28          1.35         5.45 o                         
   0  -1  13        244.82        226.87        18.33 o                         
   1  -1  13        876.92        937.67        22.59 o                         
   2  -1  13        112.59        107.88         8.77 o                         
  -5   0  13         64.92         77.09        10.09 o                         
  -4   0  13        600.42        604.36        13.39 o                         
  -3   0  13         26.71         23.29         5.02 o                         
  -2   0  13        148.13        114.56         8.90 o                         
  -1   0  13        146.31        105.96        10.16 o                         
   0   0  13        350.06        389.13        15.11 o                         
   1   0  13        532.05        505.02        16.91 o                         
  -4   1  13        120.05        105.29        10.86 o                         
  -3   1  13        298.33        343.59        18.15 o                         
  -2   1  13        625.39        601.60        16.18 o                         
  -1   1  13         35.52         32.13         7.61 o                         
  -2  -8  14        155.75        137.53        15.54 o                         
  -1  -8  14       1383.60       1376.59        29.18 o                         
   0  -8  14        171.53        139.06        11.15 o                         
   1  -8  14        231.07        171.99        11.75 o                         
   2  -8  14        115.52         72.62         9.36 o                         
  -3  -7  14          7.31         -7.25         7.25 o                         
  -2  -7  14        228.90        248.28        14.71 o                         
  -1  -7  14          0.23         -4.52         7.32 o                         
   0  -7  14        402.89        382.68        18.51 o                         
   1  -7  14          1.46          6.58         7.27 o                         
   2  -7  14          2.86         -7.62         7.62 o                         
  -4  -6  14        696.17        665.18        21.54 o                         
  -3  -6  14        157.74        142.95        10.11 o                         
  -2  -6  14        849.17        832.72        21.38 o                         
  -1  -6  14        312.10        258.39        14.40 o                         
   0  -6  14         27.55         21.10         7.26 o                         
   1  -6  14       1757.54       1791.56        32.36 o                         
   2  -6  14         77.08         42.19         8.09 o                         
   3  -6  14        807.56        830.44        21.64 o                         
  -4  -5  14         46.28         50.51         8.68 o                         
  -3  -5  14         47.25         30.44         7.15 o                         
  -2  -5  14        252.83        263.09        19.27 o                         
  -1  -5  14          1.36         -6.24         6.24 o                         
   0  -5  14        329.28        348.65        16.12 o                         
   1  -5  14         33.20         28.32         6.90 o                         
   2  -5  14        654.38        702.33        20.24 o                         
   3  -5  14        295.34        325.72        16.69 o                         
  -5  -4  14         48.13         33.24         7.58 o                         
  -4  -4  14        499.59        502.50        16.40 o                         
  -3  -4  14         89.84         64.73         7.40 o                         
  -2  -4  14        696.20        676.06        19.90 o                         
  -1  -4  14        200.37        162.36        10.38 o                         
   0  -4  14       2785.28       2918.37        41.08 o                         
   1  -4  14         14.50         -0.03         6.15 o                         
   2  -4  14        210.11        158.89        10.15 o                         
  -5  -3  14        480.27        483.69        20.92 o                         
  -4  -3  14        980.82        984.52        20.89 o                         
  -3  -3  14        269.30        303.14        13.85 o                         
  -2  -3  14         50.80         25.34         6.27 o                         
  -1  -3  14         48.15         29.04         6.90 o                         
   0  -3  14         22.48         42.06         8.12 o                         
   1  -3  14          0.04         -5.73         5.73 o                         
   2  -3  14          1.79         11.49         6.37 o                         
  -4  -2  14         65.30         57.47         6.35 o                         
  -3  -2  14        576.49        544.91        19.93 o                         
  -2  -2  14        177.00        129.43         8.51 o                         
  -1  -2  14        335.43        346.52        14.85 o                         
   0  -2  14       1133.21       1141.27        22.76 o                         
   1  -2  14          0.81         -3.57         5.77 o                         
  -4  -1  14          2.27          0.23         4.26 o                         
  -3  -1  14         85.47         68.40         6.56 o                         
  -2  -1  14        892.54        870.17        46.45 o                         
  -1  -1  14        202.27        211.64        17.35 o                         
   0  -1  14        395.52        419.71        43.82 o                         
  -1  -5  15        206.17        213.22        15.13 o                         
  -1  -4  15        601.29        660.49        65.55 o                         
                                                                                
